# Supplementary material for: Developmental Transcriptome Analysis of Red-Spotted Apollo Butterfly, Parnassius bremeri
Source: Int J Mol Sci. 2022 Sep 29;23(19):11533. doi: 10.3390/ijms231911533 (PMC9569764; doi:10.3390/ijms231911533)
Supplement: Supplementary file 1 [file ijms-23-11533-s001.zip]

Archive with 9 entries (9 files):
- ijms-1887952-supplementary.pdf
- Table S1.xlsx
- Table S10.xlsx
- Table S11.xlsx
- Table S2.xlsx
- Table S3.xlsx
- Table S4-S7.xlsx
- Table S8.xlsx
- Table S9.xlsx
