# Supplementary material for: Developmental Transcriptome Analysis of Red-Spotted Apollo Butterfly, Parnassius bremeri
Source: Int J Mol Sci. 2022 Sep 29;23(19):11533. doi: 10.3390/ijms231911533 (PMC9569764; doi:10.3390/ijms231911533)
Supplement: Supplementary file 1 [file ijms-23-11533-s001.zip › Table S1.xlsx]

## Sheet: Table S1
Table S1 : Summary of results of Transcriptome sequencing
Sample Name	Raw Reads (2x150)	Data in GB	Adapter Trimmed count	Alignment with Reference Genome (%)	SRA	BioProject
PB1	20425360	6.13	19036829	84.72	SRA1209288	PRJNA716449
PB2	22040143	6.61	20527721	83.52	SRA1209288	PRJNA716449
PB3	24657894	7.4	23124328	83.53	SRA1209288	PRJNA716449
L1_1	32631498	9.79	31289779	83.6	SRA1102671	PRJNA647953
L1_2	31249998	9.37	29976179	83.92	SRA1102671	PRJNA647953
L1_3	28871914	8.66	27761009	84.35	SRA1102671	PRJNA647953
L2_1	25537418	7.66	22486180	85.9	SRA1102671	PRJNA647953
L2_2	17141306	5.14	14602580	86.86	SRA1102671	PRJNA647953
L2_3	25202609	7.56	22056132	82.02	SRA1102671	PRJNA647953
L3_1	25837345	7.75	24291290	86.81	SRA1102671	PRJNA647953
L3_2	35323071	10.6	33490296	87.25	SRA1102671	PRJNA647953
L3_3	34138345	10.24	32086495	84.71	SRA1102671	PRJNA647953
L4_1	31661617	9.5	29932753	82.32	SRA1102671	PRJNA647953
L4_2	29861283	8.96	23722622	83.52	SRA1102671	PRJNA647953
L4_3	2159345	0.65	2055078	80.45	SRA1102671	PRJNA647953
L5_1	24584230	7.38	22811336	80.18	SRA1102671	PRJNA647953
L5_2	24302499	7.29	22513624	77.04	SRA1102671	PRJNA647953
L5_3	22149257	6.64	20756277	77.95	SRA1102671	PRJNA647953
AM1	22156561	6.65	20089685	78.64	SRA1209288	PRJNA716449
AM2	19762203	5.93	17976953	82.02	SRA1209288	PRJNA716449
AF	25804770	7.74	24199991	73.67	SRA1209288	PRJNA716449
AMF	28881824	8.66	28509703	76.87	SRA1209290	PRJNA716454
AMH	34339736	10.3	33961026	78.64	SRA1209290	PRJNA716454
AML	33408653	10.02	33069867	80.85	SRA1209290	PRJNA716454
AMW	22667786	6.8	22386980	78.06	SRA1209290	PRJNA716454
AMR	23983277	7.19	23730367	86.06	SRA1209290	PRJNA716454
AMB	29728390	8.92	29433503	73.22	SRA1209290	PRJNA716454
AFF	25302070	7.59	25024105	76.82	SRA1209290	PRJNA716454
AFH	23112640	6.93	22863984	78.11	SRA1209290	PRJNA716454
AFL	30821334	9.25	30386505	78.97	SRA1209290	PRJNA716454
AFW	23186346	6.96	22800673	79.64	SRA1209290	PRJNA716454
AFR	30091763	9.03	29646283	76.57	SRA1209290	PRJNA716454
AFB	24670998	7.4	24371740	71.52	SRA1209290	PRJNA716454
