# Supplementary material for: Developmental Transcriptome Analysis of Red-Spotted Apollo Butterfly, Parnassius bremeri
Source: Int J Mol Sci. 2022 Sep 29;23(19):11533. doi: 10.3390/ijms231911533 (PMC9569764; doi:10.3390/ijms231911533)
Supplement: Supplementary file 1 [file ijms-23-11533-s001.zip › Table S10.xlsx]

## Sheet: HedgeHog
Comparisons	Upregulated	Downregulated	Total
PBvsL1	0	1	1
L1vsL2	10	5	15
L2vsL3	0	0	0
L3vsL4	0	0	0
L4vsL5	0	4	4
L5vsAM	11	6	17
L5vsAF	2	6	8
AMvsAF	3	0	3
AMFvsAFF	1	0	1
AMHvsAFH	1	0	1
AMLvsAFL	0	0	0
AMWvsAFW	0	0	0
AMRvsAFR	3	1	4
AMBvsAFB	2	0	2
	33	23

## Sheet: PBvsL1
Gene_id	PB1	PB2	PB3	IL1	IL2	IL3	baseMean	log2FoldChange	FC	lfcSE	stat	pvalue	padj	Tags	Description	DB	BLAST Hit	BLAST Hit Description	Length	#Hits	e-Value	sim mean	#GO	GO IDs	GO Names	Enzyme Codes	Enzyme Names	InterPro Accession	InterPro Name	Interpro Signatures	InterPro GO ID	InterPro GO Term
Sample_IL_DN60974_c0_g2_i1	0	0	0	4.49645	12.0447	5.56998	3.68518	-5.10537	0.029049	1.7796	-2.86884	0.00411986	0.0280806	[BLASTED, MAPPED, ANNOTATED]	RING-box protein 1A	gb	ETN65005.1	hypothetical protein AND_003245 [Anopheles darlingi]	373	20	2.98905e-60	97.61	1	F:GO:0008270	F:zinc ion binding			IPR013083;IPR024766;noIPR;noIPR	Zinc finger, RING/FYVE/PHD-type;Zinc finger, RING-H2-type;Zinc finger, RING-H2-type;Zinc finger, RING-H2-type	G3DSA:3.30.40.10 (GENE3D);PF12678 (PFAM);cd16485 (CDD);SSF57850 (SUPERFAMILY)	;GO:0008270;;	;zinc ion binding;;

## Sheet: L1vsL2
Gene_id	1L1	1L2	1L3	2L1	2L2	2L3	baseMean	log2FoldChange	FC	lfcSE	stat	pvalue	padj	Tags	Description	DB	BLAST Hit	BLAST Hit Description	Length	#Hits	e-Value	sim mean	#GO	GO IDs	GO Names	Enzyme Codes	Enzyme Names	InterPro Accession	InterPro Name	Interpro Signatures	InterPro GO ID	InterPro GO Term
Sample_i_DN9967_c0_g1_i1	79.9201	76.6902	56.6537	265.305	342.426	532.984	225.663	2.41723	5.34144	0.353804	6.83212	8.36714e-12	4.29381e-10	[BLASTED, MAPPED, ANNOTATED]	interference hedgehog-like	ref	XP_013173024.1	PREDICTED: interference hedgehog-like [Papilio xuthus]	2893	20	0	79.04	2	P:GO:0048856; C:GO:0016021	P:anatomical structure development; C:integral component of membrane			IPR003961;IPR013783;noIPR;IPR013783;IPR013783;IPR013783;noIPR;noIPR;noIPR;noIPR;noIPR;IPR003961;noIPR;IPR003961;IPR036179;IPR036116;IPR036179	Fibronectin type III;Immunoglobulin-like fold;Immunoglobulin-like fold;Immunoglobulin-like fold;Immunoglobulin-like fold;Immunoglobulin-like fold;Immunoglobulin-like fold;Immunoglobulin-like fold;Immunoglobulin-like fold;Immunoglobulin-like fold;Immunoglobulin-like fold;Fibronectin type III;Fibronectin type III;Fibronectin type III;Immunoglobulin-like domain superfamily;Fibronectin type III super…	PF00041 (PFAM);G3DSA:2.60.40.10 (GENE3D);PF13927 (PFAM);G3DSA:2.60.40.10 (GENE3D);G3DSA:2.60.40.10 (GENE3D);G3DSA:2.60.40.10 (GENE3D);mobidb-lite (MOBIDB_LITE);mobidb-lite (MOBIDB_LITE);mobidb-lite (MOBIDB_LITE);mobidb-lite (MOBIDB_LITE);mobidb-lite (MOBIDB_LITE);cd00063 (CDD);cd00096 (CDD);cd00063 (CDD);SSF48726 (SUPERFAMILY);SSF49265 (SUPERFAMILY);SSF48726 (SUPERFAMILY)	GO:0005515;;;;;;;;;;;GO:0005515;;GO:0005515;;GO:0005515;	protein binding;;;;;;;;;;;protein binding;;protein binding;;protein binding;
Sample_M1_DN2420_c0_g1_i1	77.0314	141.877	90.2918	401.193	488.807	475.505	279.117	2.14182	4.4132	0.315166	6.79587	1.07663e-11	5.40314e-10	[BLASTED, MAPPED, ANNOTATED]	protein decapentaplegic	ref	XP_013180821.1	PREDICTED: protein decapentaplegic [Papilio xuthus]ref	2444	20	2.35414e-167	91.68	5	P:GO:0007165; P:GO:0010033; F:GO:0008083; C:GO:0005576; C:GO:0016021	P:signal transduction; P:response to organic substance; F:growth factor activity; C:extracellular region; C:integral component of membrane			IPR029034;noIPR;IPR001111;IPR001839;noIPR;IPR029034	Cystine-knot cytokine;Cystine-knot cytokine;TGF-beta, propeptide;Transforming growth factor-beta, C-terminal;Transforming growth factor-beta, C-terminal;Cystine-knot cytokine	G3DSA:2.10.90.10 (GENE3D);G3DSA:2.60.120.970 (GENE3D);PF00688 (PFAM);PF00019 (PFAM);cd13760 (CDD);SSF57501 (SUPERFAMILY)	;;;GO:0008083;;	;;;growth factor activity;;
Sample_prefix_DN40085_c0_g1_i1	1152.1	1154.74	882.853	3276.84	4626.67	4086.21	2529.9	1.90954	3.7569	0.240802	7.92992	2.19289e-15	2.10018e-13	[BLASTED, MAPPED, ANNOTATED]	S-phase kinase-associated protein 1	ref	XP_032511947.1	S-phase kinase-associated protein 1 [Danaus plexippus plexippus]ref	891	20	1.41394e-99	98.73	4	P:GO:0006511; P:GO:0016310; P:GO:0016567; F:GO:0016301	P:ubiquitin-dependent protein catabolic process; P:phosphorylation; P:protein ubiquitination; F:kinase activity	EC:2.7	Transferring phosphorus-containing groups	IPR011333;IPR016073;IPR016072;noIPR;IPR011333;IPR036296	SKP1/BTB/POZ domain superfamily;SKP1 component, POZ domain;SKP1 component, dimerisation;SKP1 component, dimerisation;SKP1/BTB/POZ domain superfamily;SKP1-like, dimerisation domain superfamily	G3DSA:3.30.710.10 (GENE3D);PF03931 (PFAM);PF01466 (PFAM);cd18322 (CDD);SSF54695 (SUPERFAMILY);SSF81382 (SUPERFAMILY)	;GO:0006511;GO:0006511;;;GO:0006511	;ubiquitin-dependent protein catabolic process;ubiquitin-dependent protein catabolic process;;;ubiquitin-dependent protein catabolic process
Sample_prefix_DN3892_c0_g2_i1	122.287	165.98	152.847	478.843	439.142	640.974	333.345	1.82385	3.54024	0.27045	6.74374	1.5436e-11	7.46607e-10	[BLASTED, MAPPED, ANNOTATED]	interference hedgehog-like	ref	XP_013173024.1	PREDICTED: interference hedgehog-like [Papilio xuthus]	4248	20	0	81.23	2	P:GO:0048856; C:GO:0016021	P:anatomical structure development; C:integral component of membrane			noIPR;IPR013783;IPR013783;IPR003961;IPR013783;IPR013783;IPR013783;IPR013783;noIPR;noIPR;IPR003961;IPR003961;noIPR;noIPR;IPR036116;IPR036179;IPR036179;IPR036179	Galactose mutarotase-like domain superfamily;Immunoglobulin-like fold;Immunoglobulin-like fold;Fibronectin type III;Immunoglobulin-like fold;Immunoglobulin-like fold;Immunoglobulin-like fold;Immunoglobulin-like fold;Immunoglobulin-like fold;Immunoglobulin-like fold;Fibronectin type III;Fibronectin type III;Fibronectin type III;Fibronectin type III;Fibronectin type III superfamily;Immunoglobulin-l…	PF13927 (PFAM);G3DSA:2.60.40.10 (GENE3D);G3DSA:2.60.40.10 (GENE3D);PF00041 (PFAM);G3DSA:2.60.40.10 (GENE3D);G3DSA:2.60.40.10 (GENE3D);G3DSA:2.60.40.10 (GENE3D);G3DSA:2.60.40.10 (GENE3D);mobidb-lite (MOBIDB_LITE);mobidb-lite (MOBIDB_LITE);cd00063 (CDD);cd00063 (CDD);cd00096 (CDD);cd00096 (CDD);SSF49265 (SUPERFAMILY);SSF48726 (SUPERFAMILY);SSF48726 (SUPERFAMILY);SSF48726 (SUPERFAMILY)	;;;GO:0005515;;;;;;;GO:0005515;GO:0005515;;;GO:0005515;;;	;;;protein binding;;;;;;;protein binding;protein binding;;;protein binding;;;
Sample_M1_DN2315_c0_g2_i1	1264.76	1347.56	994.981	3351.9	4464.61	3978.22	2567	1.70846	3.26812	0.231812	7.37001	1.70609e-13	1.19593e-11	[BLASTED, MAPPED, ANNOTATED]	S-phase kinase-associated protein 1	ref	XP_032511947.1	S-phase kinase-associated protein 1 [Danaus plexippus plexippus]ref	2293	20	1.14267e-93	98.73	4	P:GO:0006511; P:GO:0016310; P:GO:0016567; F:GO:0016301	P:ubiquitin-dependent protein catabolic process; P:phosphorylation; P:protein ubiquitination; F:kinase activity	EC:2.7	Transferring phosphorus-containing groups	IPR011333;IPR016073;IPR016072;noIPR;IPR011333;IPR036296	SKP1/BTB/POZ domain superfamily;SKP1 component, POZ domain;SKP1 component, dimerisation;SKP1 component, dimerisation;SKP1/BTB/POZ domain superfamily;SKP1-like, dimerisation domain superfamily	G3DSA:3.30.710.10 (GENE3D);PF03931 (PFAM);PF01466 (PFAM);cd18322 (CDD);SSF54695 (SUPERFAMILY);SSF81382 (SUPERFAMILY)	;GO:0006511;GO:0006511;;;GO:0006511	;ubiquitin-dependent protein catabolic process;ubiquitin-dependent protein catabolic process;;;ubiquitin-dependent protein catabolic process
Sample_prefix_DN95_c1_g2_i2	255.648	243.765	279.137	557.787	640.415	653.166	438.32	1.24796	2.37506	0.200075	6.23748	4.44669e-10	1.56548e-08	[BLASTED, MAPPED, ANNOTATED]	PREDICTED: uncharacterized protein C16orf52 homolog A	ref	XP_013146773.1	PREDICTED: uncharacterized protein C16orf52 homolog A [Papilio polytes]ref	1289	20	1.21387e-89	97.93	3	P:GO:0045879; C:GO:0016021; C:GO:0060170	P:negative regulation of smoothened signaling pathway; C:integral component of membrane; C:ciliary membrane			IPR037663	Modulator of smoothened protein	PF18800 (PFAM)	0	0
Sample_prefix_DN3645_c0_g1_i2	181.505	179.674	242.549	398.604	530.63	496.406	338.228	1.23676	2.35669	0.257108	4.81028	1.50722e-06	2.21042e-05	[BLASTED, MAPPED, ANNOTATED]	protein decapentaplegic	ref	XP_013180821.1	PREDICTED: protein decapentaplegic [Papilio xuthus]ref	2900	20	2.79857e-165	91.93	5	P:GO:0007165; P:GO:0010033; F:GO:0008083; C:GO:0005576; C:GO:0016021	P:signal transduction; P:response to organic substance; F:growth factor activity; C:extracellular region; C:integral component of membrane			IPR001111;IPR029034;noIPR;IPR001839;noIPR;IPR029034	TGF-beta, propeptide;Cystine-knot cytokine;Cystine-knot cytokine;Transforming growth factor-beta, C-terminal;Transforming growth factor-beta, C-terminal;Cystine-knot cytokine	PF00688 (PFAM);G3DSA:2.10.90.10 (GENE3D);G3DSA:2.60.120.970 (GENE3D);PF00019 (PFAM);cd13760 (CDD);SSF57501 (SUPERFAMILY)	;;;GO:0008083;;	;;;growth factor activity;;
Sample_prefix_DN1156_c0_g1_i1	507.926	583.394	558.275	1046.98	1306.97	1280.21	880.626	1.13794	2.20066	0.201334	5.65198	1.58608e-08	3.89827e-07	[BLASTED, MAPPED, ANNOTATED]	transcriptional activator cubitus interruptus isoform X1	ref	XP_013174780.1	PREDICTED: uncharacterized protein LOC106123146 isoform X1 [Papilio xuthus]ref	7289	20	0	88.08	3	P:GO:0006357; F:GO:0000977; F:GO:0046872	P:regulation of transcription by RNA polymerase II; F:RNA polymerase II transcription regulatory region sequence-specific DNA binding; F:metal ion binding			IPR013087;noIPR;noIPR;noIPR;noIPR;noIPR;noIPR;noIPR;noIPR;noIPR;noIPR;noIPR;noIPR;noIPR;noIPR;noIPR;noIPR;noIPR;noIPR;noIPR;noIPR;noIPR;noIPR;noIPR;IPR036236;IPR036236;IPR036236	Zinc finger C2H2-type;Zinc finger C2H2-type;Zinc finger C2H2-type;Zinc finger C2H2-type;Zinc finger C2H2-type;Zinc finger C2H2-type;Zinc finger C2H2-type;Zinc finger C2H2-type;Zinc finger C2H2-type;Zinc finger C2H2-type;Zinc finger C2H2-type;Zinc finger C2H2-type;Zinc finger C2H2-type;Zinc finger C2H2-type;Zinc finger C2H2-type;Zinc finger C2H2-type;Zinc finger C2H2-type;Zinc finger C2H2-type;Zin…	PF00096 (PFAM);G3DSA:3.30.160.60 (GENE3D);G3DSA:3.30.160.60 (GENE3D);G3DSA:3.30.160.60 (GENE3D);G3DSA:3.30.160.60 (GENE3D);mobidb-lite (MOBIDB_LITE);mobidb-lite (MOBIDB_LITE);mobidb-lite (MOBIDB_LITE);mobidb-lite (MOBIDB_LITE);mobidb-lite (MOBIDB_LITE);mobidb-lite (MOBIDB_LITE);mobidb-lite (MOBIDB_LITE);mobidb-lite (MOBIDB_LITE);mobidb-lite (MOBIDB_LITE);mobidb-lite (MOBIDB_LITE);mobidb-lite (MOB…	;;;;;;;;;;;;;;;;;;;;;;;;;;	;;;;;;;;;;;;;;;;;;;;;;;;;;
Sample_i_DN15888_c0_g1_i1	199.8	165.98	264.974	375.309	486.193	442.411	322.445	1.0451	2.06351	0.278979	3.74615	0.000179568	0.00138388	[BLASTED, MAPPED, ANNOTATED]	protein decapentaplegic	ref	XP_013180821.1	PREDICTED: protein decapentaplegic [Papilio xuthus]ref	2376	20	5.84464e-168	91.62	5	P:GO:0007165; P:GO:0010033; F:GO:0008083; C:GO:0005576; C:GO:0016021	P:signal transduction; P:response to organic substance; F:growth factor activity; C:extracellular region; C:integral component of membrane			IPR001111;IPR029034;noIPR;IPR001839;noIPR;IPR029034	TGF-beta, propeptide;Cystine-knot cytokine;Cystine-knot cytokine;Transforming growth factor-beta, C-terminal;Transforming growth factor-beta, C-terminal;Cystine-knot cytokine	PF00688 (PFAM);G3DSA:2.10.90.10 (GENE3D);G3DSA:2.60.120.970 (GENE3D);PF00019 (PFAM);cd13760 (CDD);SSF57501 (SUPERFAMILY)	;;;GO:0008083;;	;;;growth factor activity;;
Sample_prefix_DN12173_c0_g2_i1	41.4044	73.4035	64.9157	113.887	125.469	128.891	91.3285	1.03492	2.04901	0.341153	3.03361	0.00241648	0.0120286	[BLASTED, MAPPED, ANNOTATED]	suppressor of fused homolog	ref	XP_014371167.1	PREDICTED: suppressor of fused homolog [Papilio machaon]gb	777	20	5.28736e-102	69.92	1	C:GO:0005737	C:cytoplasm			IPR020941;IPR037181	Suppressor of fused-like domain;Suppressor of fused, N-terminal	PF05076 (PFAM);SSF103359 (SUPERFAMILY)	;	;
Sample_i_DN11492_c0_g1_i2	556.071	603.662	467.393	196.714	211.729	226.431	377	-1.35985	0.389622	0.229515	-5.92492	3.12458e-09	9.16261e-08	[BLASTED, MAPPED, ANNOTATED]	arrestin homolog	ref	XP_013166590.1	PREDICTED: arrestin homolog [Papilio xuthus]gb	5804	20	0	89.86	1	P:GO:0007165	P:signal transduction			IPR014752;IPR011022;IPR011021;IPR014753;noIPR;noIPR;noIPR;IPR014756;IPR014756	Arrestin-like, C-terminal;Arrestin C-terminal-like domain;Arrestin-like, N-terminal;Arrestin, N-terminal;Arrestin, N-terminal;Arrestin, N-terminal;Arrestin, N-terminal;Immunoglobulin E-set;Immunoglobulin E-set	G3DSA:2.60.40.640 (GENE3D);PF02752 (PFAM);PF00339 (PFAM);G3DSA:2.60.40.840 (GENE3D);mobidb-lite (MOBIDB_LITE);mobidb-lite (MOBIDB_LITE);mobidb-lite (MOBIDB_LITE);SSF81296 (SUPERFAMILY);SSF81296 (SUPERFAMILY)	;;;GO:0007165;;;;;	;;;signal transduction;;;;;
Sample_prefix_DN12120_c0_g1_i1	421.266	359.348	414.87	223.891	109.785	156.76	280.987	-1.26887	0.414984	0.318165	-3.9881	6.66034e-05	0.000595349	[BLASTED, MAPPED, ANNOTATED]	F-box/WD repeat-containing protein 11	ref	XP_013174378.1	PREDICTED: beta-TrCP isoform X1 [Papilio xuthus]	3192	20	0	97.45	2	F:GO:0003824; F:GO:0046983	F:catalytic activity; F:protein dimerization activity			noIPR;IPR015943;noIPR;IPR001680;IPR021977;IPR001810;noIPR;noIPR;noIPR;noIPR;IPR036322;IPR036047	Alpha/Beta hydrolase fold;WD40/YVTN repeat-like-containing domain superfamily;WD40/YVTN repeat-like-containing domain superfamily;WD40 repeat;D domain of beta-TrCP;F-box domain;F-box domain;F-box domain;F-box domain;F-box domain;WD40-repeat-containing domain superfamily;F-box-like domain superfamily	G3DSA:1.20.1280.50 (GENE3D);G3DSA:2.130.10.10 (GENE3D);G3DSA:6.10.250.1840 (GENE3D);PF00400 (PFAM);PF12125 (PFAM);PF12937 (PFAM);mobidb-lite (MOBIDB_LITE);mobidb-lite (MOBIDB_LITE);mobidb-lite (MOBIDB_LITE);cd00200 (CDD);SSF50978 (SUPERFAMILY);SSF81383 (SUPERFAMILY)	;GO:0005515;;GO:0005515;GO:0046983;GO:0005515;;;;;GO:0005515;GO:0005515	;protein binding;;protein binding;protein dimerization activity;protein binding;;;;;protein binding;protein binding
Sample_IL_DN7244_c0_g1_i4	937.376	783.336	799.053	376.603	305.831	411.059	602.21	-1.19942	0.435451	0.224983	-5.33115	9.75912e-08	1.97559e-06	[BLASTED, MAPPED, ANNOTATED]	G protein-coupled receptor kinase 1 isoform X1	ref	XP_021185453.1	G protein-coupled receptor kinase 1 isoform X1 [Helicoverpa armigera]gb	6372	20	0	97.55	4	P:GO:0006468; P:GO:0007165; F:GO:0004703; F:GO:0005524	P:protein phosphorylation; P:signal transduction; F:G protein-coupled receptor kinase activity; F:ATP binding	EC:2.7.11.16	[G-protein-coupled receptor] kinase	IPR044926;IPR016137;IPR000719;IPR011993;noIPR;noIPR;noIPR;noIPR;noIPR;IPR011009;IPR036305	RGS, subdomain 2;RGS domain;Protein kinase domain;PH-like domain superfamily;PH-like domain superfamily;PH-like domain superfamily;PH-like domain superfamily;PH-like domain superfamily;PH-like domain superfamily;Protein kinase-like domain superfamily;RGS domain superfamily	G3DSA:1.10.167.10 (GENE3D);PF00615 (PFAM);PF00069 (PFAM);G3DSA:2.30.29.30 (GENE3D);G3DSA:1.10.510.10 (GENE3D);G3DSA:3.30.200.20 (GENE3D);cd01240 (CDD);cd08747 (CDD);SSF50729 (SUPERFAMILY);SSF56112 (SUPERFAMILY);SSF48097 (SUPERFAMILY)	;;GO:0004672/GO:0005524/GO:0006468;;;;;;;;	;;protein kinase activity/ATP binding/protein phosphorylation;;;;;;;;
Sample_IL_DN5096_c0_g1_i2	722.651	744.443	723.515	388.251	269.236	344.872	532.161	-1.11923	0.460339	0.22556	-4.96201	6.97657e-07	1.12184e-05	[BLASTED, MAPPED, ANNOTATED]	multiple epidermal growth factor-like domains protein 8	ref	XP_014358321.1	PREDICTED: multiple epidermal growth factor-like domains protein 8 [Papilio machaon]gb	7037	20	0	93.22	5	P:GO:0009653; P:GO:0030154; P:GO:0071840; F:GO:0005509; C:GO:0016021	P:anatomical structure morphogenesis; P:cell differentiation; P:cellular component organization or biogenesis; F:calcium ion binding; C:integral component of membrane			noIPR;noIPR;IPR015915;noIPR;IPR015915;IPR015915;IPR035914;noIPR;IPR000859;IPR035914;noIPR;noIPR;IPR002049;IPR001881;IPR006652;IPR002165;noIPR;IPR002049;IPR002049;IPR000859;IPR015915;IPR015915;noIPR;IPR035914;IPR035914;noIPR;IPR011043	Ribonuclease H-like superfamily;Ribonuclease H-like superfamily;Kelch-type beta propeller;Kelch-type beta propeller;Kelch-type beta propeller;Kelch-type beta propeller;Spermadhesin, CUB domain superfamily;Spermadhesin, CUB domain superfamily;CUB domain;Spermadhesin, CUB domain superfamily;Spermadhesin, CUB domain superfamily;Spermadhesin, CUB domain superfamily;Laminin-type EGF domain;EGF-like ca…	G3DSA:2.10.25.10 (GENE3D);PF13418 (PFAM);G3DSA:2.120.10.80 (GENE3D);G3DSA:2.10.25.10 (GENE3D);G3DSA:2.120.10.80 (GENE3D);G3DSA:2.120.10.80 (GENE3D);G3DSA:2.60.120.290 (GENE3D);G3DSA:2.10.25.10 (GENE3D);PF00431 (PFAM);G3DSA:2.60.120.290 (GENE3D);PF13854 (PFAM);G3DSA:2.10.25.10 (GENE3D);PF00053 (PFAM);PF07645 (PFAM);PF01344 (PFAM);PF01437 (PFAM);cd00054 (CDD);cd00055 (CDD);cd00055 (CDD);cd00041 (CD…	;;GO:0005515;;GO:0005515;GO:0005515;;;;;;;;GO:0005509;GO:0005515;;;;;;GO:0005515;GO:0005515;;;;;	;;protein binding;;protein binding;protein binding;;;;;;;;calcium ion binding;protein binding;;;;;;protein binding;protein binding;;;;;
Sample_prefix_DN10380_c0_g2_i2	867.567	615.713	705.811	414.134	316.287	308.294	537.968	-1.07126	0.475905	0.259251	-4.13211	3.59448e-05	0.000350591	[BLASTED, MAPPED, ANNOTATED]	multiple epidermal growth factor-like domains protein 8	ref	XP_014358321.1	PREDICTED: multiple epidermal growth factor-like domains protein 8 [Papilio machaon]gb	7117	20	0	93.25	5	P:GO:0009653; P:GO:0030154; P:GO:0071840; F:GO:0005509; C:GO:0016021	P:anatomical structure morphogenesis; P:cell differentiation; P:cellular component organization or biogenesis; F:calcium ion binding; C:integral component of membrane			noIPR;IPR002049;noIPR;IPR002165;IPR015915;noIPR;noIPR;noIPR;IPR001881;IPR035914;noIPR;IPR015915;IPR006652;noIPR;IPR002049;IPR002049;IPR015915;noIPR;IPR011043;IPR035914;IPR015915;noIPR	Armadillo-type fold;Laminin-type EGF domain;Laminin-type EGF domain;Plexin repeat;Kelch-type beta propeller;Kelch-type beta propeller;Kelch-type beta propeller;Kelch-type beta propeller;EGF-like calcium-binding domain;Spermadhesin, CUB domain superfamily;Spermadhesin, CUB domain superfamily;Kelch-type beta propeller;Kelch repeat type 1;Kelch repeat type 1;Laminin-type EGF domain;Laminin-type EGF …	G3DSA:2.10.25.10 (GENE3D);PF00053 (PFAM);PF13854 (PFAM);PF01437 (PFAM);G3DSA:2.120.10.80 (GENE3D);G3DSA:2.10.25.10 (GENE3D);G3DSA:2.10.25.10 (GENE3D);PF13418 (PFAM);PF07645 (PFAM);G3DSA:2.60.120.290 (GENE3D);G3DSA:2.10.25.10 (GENE3D);G3DSA:2.120.10.80 (GENE3D);PF01344 (PFAM);cd00054 (CDD);cd00055 (CDD);cd00055 (CDD);SSF117281 (SUPERFAMILY);SSF57196 (SUPERFAMILY);SSF50965 (SUPERFAMILY);SSF49854 (S…	;;;;GO:0005515;;;;GO:0005509;;;GO:0005515;GO:0005515;;;;GO:0005515;;;;GO:0005515;	;;;;protein binding;;;;calcium ion binding;;;protein binding;protein binding;;;;protein binding;;;;protein binding;

## Sheet: L2vsL3
	NIL

## Sheet: L3vsL4
nil

## Sheet: L4vsL5
Gene_id	4L1	4L2	4L3	5L1	5L2	5L3	baseMean	log2FoldChange	FC	lfcSE	stat	pvalue	padj	Tags	Description	DB	BLAST Hit	BLAST Hit Description	Length	#Hits	e-Value	sim mean	#GO	GO IDs	GO Names	Enzyme Codes	Enzyme Names	InterPro Accession	InterPro Name	Interpro Signatures	InterPro GO ID	InterPro GO Term
Sample_prefix_DN2464_c0_g2_i5	338.343	387.458	411.421	102.845	60.8161	50.7742	225.276	-2.41784	0.187136	0.441954	-5.4708	4.48009e-08	5.07022e-06	[BLASTED, MAPPED, ANNOTATED]	kinesin-like protein KIF3A	ref	XP_013146575.1	PREDICTED: kinesin-like protein KIF3A isoform X4 [Papilio polytes]	3405	20	0	96.43	6	P:GO:0007018; P:GO:0051649; F:GO:0003777; F:GO:0005524; F:GO:0008017; C:GO:0005874	P:microtubule-based movement; P:establishment of localization in cell; F:microtubule motor activity; F:ATP binding; F:microtubule binding; C:microtubule			IPR001752;IPR036961;noIPR;noIPR;noIPR;noIPR;IPR027417	Kinesin motor domain;Kinesin motor domain superfamily;Kinesin motor domain superfamily;Kinesin motor domain superfamily;Kinesin motor domain superfamily;Kinesin motor domain superfamily;P-loop containing nucleoside triphosphate hydrolase	PF00225 (PFAM);G3DSA:3.40.850.10 (GENE3D);mobidb-lite (MOBIDB_LITE);mobidb-lite (MOBIDB_LITE);mobidb-lite (MOBIDB_LITE);mobidb-lite (MOBIDB_LITE);SSF52540 (SUPERFAMILY)	GO:0005524/GO:0003777/GO:0007018/GO:0008017;;;;;;	ATP binding/microtubule motor activity/microtubule-based movement/microtubule binding;;;;;;
Sample_IL_DN19548_c0_g1_i1	225.955	204.362	301.322	89.8082	63.6668	47.2725	155.398	-1.86259	0.274983	0.449048	-4.14785	3.35609e-05	0.00155146	[BLASTED, MAPPED, ANNOTATED]	kinesin-like protein KIF3A	ref	XP_013174433.1	PREDICTED: kinesin-like protein KIF3A [Papilio xuthus]	3057	20	0	96.89	6	P:GO:0007018; P:GO:0051649; F:GO:0003777; F:GO:0005524; F:GO:0008017; C:GO:0005874	P:microtubule-based movement; P:establishment of localization in cell; F:microtubule motor activity; F:ATP binding; F:microtubule binding; C:microtubule			IPR036961;IPR001752;noIPR;noIPR;IPR027417	Kinesin motor domain superfamily;Kinesin motor domain;Kinesin motor domain;Kinesin motor domain;P-loop containing nucleoside triphosphate hydrolase	G3DSA:3.40.850.10 (GENE3D);PF00225 (PFAM);mobidb-lite (MOBIDB_LITE);mobidb-lite (MOBIDB_LITE);SSF52540 (SUPERFAMILY)	;GO:0005524/GO:0003777/GO:0008017/GO:0007018;;;	;ATP binding/microtubule motor activity/microtubule binding/microtubule-based movement;;;
Sample_M2_DN4569_c0_g1_i5	301.011	257.787	608.439	108.639	101.677	112.637	248.365	-1.83071	0.281125	0.478073	-3.82936	0.000128477	0.00447764	[BLASTED, MAPPED, ANNOTATED]	Kinesin-like protein KIF3A	ref	XP_013146575.1	PREDICTED: kinesin-like protein KIF3A isoform X4 [Papilio polytes]	3828	20	0	96.61	6	P:GO:0007018; P:GO:0051649; F:GO:0003777; F:GO:0005524; F:GO:0008017; C:GO:0005874	P:microtubule-based movement; P:establishment of localization in cell; F:microtubule motor activity; F:ATP binding; F:microtubule binding; C:microtubule			IPR036961;IPR001752;noIPR;noIPR;noIPR;noIPR;IPR027417	Kinesin motor domain superfamily;Kinesin motor domain;Kinesin motor domain;Kinesin motor domain;Kinesin motor domain;Kinesin motor domain;P-loop containing nucleoside triphosphate hydrolase	G3DSA:3.40.850.10 (GENE3D);PF00225 (PFAM);mobidb-lite (MOBIDB_LITE);mobidb-lite (MOBIDB_LITE);mobidb-lite (MOBIDB_LITE);mobidb-lite (MOBIDB_LITE);SSF52540 (SUPERFAMILY)	;GO:0003777/GO:0005524/GO:0008017/GO:0007018;;;;;	;microtubule motor activity/ATP binding/microtubule binding/microtubule-based movement;;;;;
Sample_prefix_DN21327_c0_g2_i2	69.1618	95.4381	69.5359	14.4852	16.1543	37.3511	50.3544	-1.76296	0.294642	0.587426	-3.00117	0.00268946	0.0448392	[BLASTED, MAPPED, ANNOTATED]	growth arrest-specific protein 1-like	gb	KPJ14732.1	Growth arrest-specific protein 1 [Papilio machaon]	1794	20	1.64573e-128	85.25	2	P:GO:0051726; C:GO:0016021	P:regulation of cell cycle; C:integral component of membrane			IPR036259	MFS transporter superfamily	SSF103473 (SUPERFAMILY)	0	0

## Sheet: L5vsAM
Gene_id	5L1	5L2	5L3	M1	M2	baseMean	log2FoldChange	FC	lfcSE	stat	pvalue	padj	Tags	Description	DB	BLAST Hit	BLAST Hit Description	Length	#Hits	e-Value	sim mean	#GO	GO IDs	GO Names	Enzyme Codes	Enzyme Names	InterPro Accession	InterPro Name	Interpro Signatures	InterPro GO ID	InterPro GO Term
Sample_prefix_DN2464_c0_g2_i5	138.737	79.7674	69.2555	1027.61	388.843	340.843	2.89299	7.42807	0.659689	4.38538	1.15783e-05	0.000220752	[BLASTED, MAPPED, ANNOTATED]	kinesin-like protein KIF3A	ref	XP_013146575.1	PREDICTED: kinesin-like protein KIF3A isoform X4 [Papilio polytes]	3405	20	0	96.43	6	P:GO:0007018; P:GO:0051649; F:GO:0003777; F:GO:0005524; F:GO:0008017; C:GO:0005874	P:microtubule-based movement; P:establishment of localization in cell; F:microtubule motor activity; F:ATP binding; F:microtubule binding; C:microtubule					PF00225 (PFAM);G3DSA:3.40.850.10 (GENE3D);mobidb-lite (MOBIDB_LITE);mobidb-lite (MOBIDB_LITE);mobidb-lite (MOBIDB_LITE);mobidb-lite (MOBIDB_LITE);SSF52540 (SUPERFAMILY)
Sample_M2_DN4569_c0_g1_i5	146.553	133.361	153.636	548.778	1104.55	417.375	2.51554	5.71812	0.52058	4.83219	1.35041e-06	3.43063e-05	[BLASTED, MAPPED, ANNOTATED]	Kinesin-like protein KIF3A	ref	XP_013146575.1	PREDICTED: kinesin-like protein KIF3A isoform X4 [Papilio polytes]	3828	20	0	96.61	6	P:GO:0007018; P:GO:0051649; F:GO:0003777; F:GO:0005524; F:GO:0008017; C:GO:0005874	P:microtubule-based movement; P:establishment of localization in cell; F:microtubule motor activity; F:ATP binding; F:microtubule binding; C:microtubule					G3DSA:3.40.850.10 (GENE3D);PF00225 (PFAM);mobidb-lite (MOBIDB_LITE);mobidb-lite (MOBIDB_LITE);mobidb-lite (MOBIDB_LITE);mobidb-lite (MOBIDB_LITE);SSF52540 (SUPERFAMILY)
Sample_IL_DN19548_c0_g1_i1	121.15	83.5065	64.4793	396.116	539.363	240.923	2.39434	5.25737	0.523862	4.57055	4.86443e-06	0.000104709	[BLASTED, MAPPED, ANNOTATED]	kinesin-like protein KIF3A	ref	XP_013174433.1	PREDICTED: kinesin-like protein KIF3A [Papilio xuthus]	3057	20	0	96.89	6	P:GO:0007018; P:GO:0051649; F:GO:0003777; F:GO:0005524; F:GO:0008017; C:GO:0005874	P:microtubule-based movement; P:establishment of localization in cell; F:microtubule motor activity; F:ATP binding; F:microtubule binding; C:microtubule					G3DSA:3.40.850.10 (GENE3D);PF00225 (PFAM);mobidb-lite (MOBIDB_LITE);mobidb-lite (MOBIDB_LITE);SSF52540 (SUPERFAMILY)
Sample_prefix_DN21327_c0_g2_i2	19.5404	21.1882	50.9466	168.803	150.52	82.1996	2.35492	5.11565	0.668264	3.52393	0.000425193	0.00447606	[BLASTED, MAPPED, ANNOTATED]	growth arrest-specific protein 1-like	gb	KPJ14732.1	Growth arrest-specific protein 1 [Papilio machaon]	1794	20	1.64573e-128	85.25	2	P:GO:0051726; C:GO:0016021	P:regulation of cell cycle; C:integral component of membrane					SSF103473 (SUPERFAMILY)
Sample_M1_DN2420_c0_g1_i1	60.5751	43.6228	87.5644	291.202	162.325	129.058	1.81998	3.53076	0.601206	3.02721	0.00246822	0.0183469	[BLASTED, MAPPED, ANNOTATED]	protein decapentaplegic	ref	XP_013180821.1	PREDICTED: protein decapentaplegic [Papilio xuthus]ref	2444	20	2.35414e-167	91.68	5	P:GO:0007165; P:GO:0010033; F:GO:0008083; C:GO:0005576; C:GO:0016021	P:signal transduction; P:response to organic substance; F:growth factor activity; C:extracellular region; C:integral component of membrane					G3DSA:2.10.90.10 (GENE3D);G3DSA:2.60.120.970 (GENE3D);PF00688 (PFAM);PF00019 (PFAM);cd13760 (CDD);SSF57501 (SUPERFAMILY)
Sample_IL_DN25437_c0_g1_i4	66.4373	93.4774	112.242	213.862	317.272	160.658	1.54001	2.90797	0.522807	2.94566	0.0032227	0.0227049	[BLASTED, MAPPED, ANNOTATED]	protein decapentaplegic	ref	XP_013180821.1	PREDICTED: protein decapentaplegic [Papilio xuthus]ref	2559	20	5.77132e-167	91.36	5	P:GO:0007165; P:GO:0010033; F:GO:0008083; C:GO:0005576; C:GO:0016021	P:signal transduction; P:response to organic substance; F:growth factor activity; C:extracellular region; C:integral component of membrane					PF00019 (PFAM);G3DSA:2.10.90.10 (GENE3D);G3DSA:2.60.120.970 (GENE3D);PF00688 (PFAM);cd13760 (CDD);SSF57501 (SUPERFAMILY)
Sample_i_DN8565_c0_g1_i1	175.863	163.274	302.495	593.837	533.46	353.786	1.39349	2.62714	0.512546	2.71877	0.00655253	0.0389002	[BLASTED, MAPPED, ANNOTATED]	protein patched	ref	XP_013176469.1	PREDICTED: protein patched [Papilio xuthus]	5008	20	0	95.08	4	P:GO:0009966; P:GO:0016567; F:GO:0004842; C:GO:0016021	P:regulation of signal transduction; P:protein ubiquitination; F:ubiquitin-protein transferase activity; C:integral component of membrane	EC:2	Transferases			G3DSA:1.20.1640.10 (GENE3D);PF02460 (PFAM);mobidb-lite (MOBIDB_LITE);mobidb-lite (MOBIDB_LITE);mobidb-lite (MOBIDB_LITE);mobidb-lite (MOBIDB_LITE);mobidb-lite (MOBIDB_LITE);mobidb-lite (MOBIDB_LITE);SSF82866 (SUPERFAMILY);SSF82866 (SUPERFAMILY)
Sample_i_DN15888_c0_g1_i1	93.7938	113.419	151.248	267.664	334.242	192.073	1.32488	2.50513	0.485732	2.7276	0.00637966	0.0381891	[BLASTED, MAPPED, ANNOTATED]	protein decapentaplegic	ref	XP_013180821.1	PREDICTED: protein decapentaplegic [Papilio xuthus]ref	2376	20	5.84464e-168	91.62	5	P:GO:0007165; P:GO:0010033; F:GO:0008083; C:GO:0005576; C:GO:0016021	P:signal transduction; P:response to organic substance; F:growth factor activity; C:extracellular region; C:integral component of membrane					PF00688 (PFAM);G3DSA:2.10.90.10 (GENE3D);G3DSA:2.60.120.970 (GENE3D);PF00019 (PFAM);cd13760 (CDD);SSF57501 (SUPERFAMILY)
Sample_IL_DN5171_c0_g1_i3	162.185	183.216	267.47	527.258	495.092	327.044	1.31812	2.4934	0.470964	2.79876	0.00512985	0.0324111	[BLASTED, MAPPED, ANNOTATED]	beta-arrestin-1	ref	XP_013176817.1	PREDICTED: beta-arrestin-1 [Papilio xuthus]ref	4359	20	0	96.51	1	P:GO:0007165	P:signal transduction					G3DSA:2.60.40.840 (GENE3D);G3DSA:2.60.40.640 (GENE3D);PF02752 (PFAM);PF00339 (PFAM);mobidb-lite (MOBIDB_LITE);SSF81296 (SUPERFAMILY);SSF81296 (SUPERFAMILY)
Sample_i_DN2749_c0_g1_i2	132.875	180.723	214.931	403.513	419.832	270.375	1.21862	2.32724	0.461326	2.64156	0.00825241	0.0464907	[BLASTED, MAPPED, ANNOTATED]	beta-arrestin-1	ref	XP_013176817.1	PREDICTED: beta-arrestin-1 [Papilio xuthus]ref	4753	20	0	96.51	1	P:GO:0007165	P:signal transduction					G3DSA:2.60.40.840 (GENE3D);G3DSA:2.60.40.640 (GENE3D);PF02752 (PFAM);PF00339 (PFAM);mobidb-lite (MOBIDB_LITE);SSF81296 (SUPERFAMILY);SSF81296 (SUPERFAMILY)
Sample_IL_DN6831_c0_g1_i3	252.071	267.968	370.955	708.839	675.863	455.139	1.21793	2.32613	0.438758	2.77586	0.00550554	0.0342145	[BLASTED, MAPPED, ANNOTATED]	protein patched	ref	XP_013176469.1	PREDICTED: protein patched [Papilio xuthus]	6184	20	0	95.02	1	C:GO:0016021	C:integral component of membrane					PF02460 (PFAM);G3DSA:1.20.1640.10 (GENE3D);mobidb-lite (MOBIDB_LITE);mobidb-lite (MOBIDB_LITE);mobidb-lite (MOBIDB_LITE);mobidb-lite (MOBIDB_LITE);mobidb-lite (MOBIDB_LITE);mobidb-lite (MOBIDB_LITE);SSF82866 (SUPERFAMILY);SSF82866 (SUPERFAMILY)
Sample_prefix_DN13363_c0_g1_i1	54.713	129.622	507.078	16.1405	46.484	150.807	-2.8849	0.135381	1.00896	-2.85928	0.0042461	0.0280788	[BLASTED, MAPPED, ANNOTATED]	desert hedgehog protein B	ref	XP_014366765.1	PREDICTED: desert hedgehog protein B [Papilio machaon]	2822	20	0	93.54	13	P:GO:0007165; P:GO:0007267; P:GO:0007367; P:GO:0009653; P:GO:0016539; P:GO:0016540; P:GO:0048731; F:GO:0008233; F:GO:0016015; F:GO:0046872; C:GO:0005615; C:GO:0005737; C:GO:0005886	P:signal transduction; P:cell-cell signaling; P:segment polarity determination; P:anatomical structure morphogenesis; P:intein-mediated protein splicing; P:protein autoprocessing; P:system development; F:peptidase activity; F:morphogen activity; F:metal ion binding; C:extracellular space; C:cytoplasm; C:plasma membrane	EC:3.4	Acting on peptide bonds (peptidases)			PF01079 (PFAM);G3DSA:3.30.1380.10 (GENE3D);PF01085 (PFAM);G3DSA:2.170.16.10 (GENE3D);mobidb-lite (MOBIDB_LITE);mobidb-lite (MOBIDB_LITE);cd00081 (CDD);SSF51294 (SUPERFAMILY);SSF55166 (SUPERFAMILY)
Sample_i_DN9967_c0_g1_i1	222.76	442.46	366.179	80.7027	55.3382	233.488	-2.33907	0.197638	0.548517	-4.26435	2.00486e-05	0.000351025	[BLASTED, MAPPED, ANNOTATED]	interference hedgehog-like	ref	XP_013173024.1	PREDICTED: interference hedgehog-like [Papilio xuthus]	2893	20	0	79.04	2	P:GO:0048856; C:GO:0016021	P:anatomical structure development; C:integral component of membrane					PF00041 (PFAM);G3DSA:2.60.40.10 (GENE3D);PF13927 (PFAM);G3DSA:2.60.40.10 (GENE3D);G3DSA:2.60.40.10 (GENE3D);G3DSA:2.60.40.10 (GENE3D);mobidb-lite (MOBIDB_LITE);mobidb-lite (MOBIDB_LITE);mobidb-lite (MOBIDB_LITE);mobidb-lite (MOBIDB_LITE);mobidb-lite (MOBIDB_LITE);cd00063 (CDD);cd00096 (CDD);cd00063 (CDD);SSF48726 (SUPERFAMILY);SSF49265 (SUPERFAMILY);SSF48726 (SUPERFAMILY)
Sample_prefix_DN3892_c0_g2_i1	312.646	569.589	444.986	110.966	89.2789	305.493	-2.14485	0.226119	0.501538	-4.27653	1.89826e-05	0.000336374	[BLASTED, MAPPED, ANNOTATED]	interference hedgehog-like	ref	XP_013173024.1	PREDICTED: interference hedgehog-like [Papilio xuthus]	4248	20	0	81.23	2	P:GO:0048856; C:GO:0016021	P:anatomical structure development; C:integral component of membrane					PF13927 (PFAM);G3DSA:2.60.40.10 (GENE3D);G3DSA:2.60.40.10 (GENE3D);PF00041 (PFAM);G3DSA:2.60.40.10 (GENE3D);G3DSA:2.60.40.10 (GENE3D);G3DSA:2.60.40.10 (GENE3D);G3DSA:2.60.40.10 (GENE3D);mobidb-lite (MOBIDB_LITE);mobidb-lite (MOBIDB_LITE);cd00063 (CDD);cd00063 (CDD);cd00096 (CDD);cd00096 (CDD);SSF49265 (SUPERFAMILY);SSF48726 (SUPERFAMILY);SSF48726 (SUPERFAMILY);SSF48726 (SUPERFAMILY)
Sample_prefix_DN1156_c0_g1_i1	1393.23	1242.63	1451.18	394.771	290.71	954.503	-1.99074	0.25161	0.411789	-4.83438	1.33565e-06	3.40067e-05	[BLASTED, MAPPED, ANNOTATED]	transcriptional activator cubitus interruptus isoform X1	ref	XP_013174780.1	PREDICTED: uncharacterized protein LOC106123146 isoform X1 [Papilio xuthus]ref	7289	20	0	88.08	3	P:GO:0006357; F:GO:0000977; F:GO:0046872	P:regulation of transcription by RNA polymerase II; F:RNA polymerase II transcription regulatory region sequence-specific DNA binding; F:metal ion binding					PF00096 (PFAM);G3DSA:3.30.160.60 (GENE3D);G3DSA:3.30.160.60 (GENE3D);G3DSA:3.30.160.60 (GENE3D);G3DSA:3.30.160.60 (GENE3D);mobidb-lite (MOBIDB_LITE);mobidb-lite (MOBIDB_LITE);mobidb-lite (MOBIDB_LITE);mobidb-lite (MOBIDB_LITE);mobidb-lite (MOBIDB_LITE);mobidb-lite (MOBIDB_LITE);mobidb-lite (MOBIDB_LITE);mobidb-lite (MOBIDB_LITE);mobidb-lite (MOBIDB_LITE);mobidb-lite (MOBIDB_LITE);mobidb-lite (MOB…
Sample_prefix_DN3326_c0_g1_i3	72.2994	83.5065	59.703	20.1757	29.5137	53.0396	-1.53053	0.346149	0.571106	-2.67995	0.00736339	0.0425966	[BLASTED, MAPPED, ANNOTATED]	casein kinase I isoform gamma-3 isoform X1	ref	XP_013169922.1	PREDICTED: casein kinase I isoform gamma-3 isoform X7 [Papilio xuthus]	2002	20	0	96.63	4	P:GO:0006468; P:GO:0016055; F:GO:0004674; F:GO:0005524	P:protein phosphorylation; P:Wnt signaling pathway; F:protein serine/threonine kinase activity; F:ATP binding	EC:2.7.1	Transferring phosphorus-containing groups			G3DSA:1.10.510.10 (GENE3D);PF12605 (PFAM);PF00069 (PFAM);mobidb-lite (MOBIDB_LITE);mobidb-lite (MOBIDB_LITE);mobidb-lite (MOBIDB_LITE);mobidb-lite (MOBIDB_LITE);cd14126 (CDD);SSF56112 (SUPERFAMILY)
Sample_prefix_DN10380_c0_g2_i2	386.899	271.708	252.345	133.832	97.3951	228.436	-1.38949	0.381699	0.487386	-2.85091	0.00435948	0.0286903	[BLASTED, MAPPED, ANNOTATED]	multiple epidermal growth factor-like domains protein 8	ref	XP_014358321.1	PREDICTED: multiple epidermal growth factor-like domains protein 8 [Papilio machaon]gb	7117	20	0	93.25	5	P:GO:0009653; P:GO:0030154; P:GO:0071840; F:GO:0005509; C:GO:0016021	P:anatomical structure morphogenesis; P:cell differentiation; P:cellular component organization or biogenesis; F:calcium ion binding; C:integral component of membrane					G3DSA:2.10.25.10 (GENE3D);PF00053 (PFAM);PF13854 (PFAM);PF01437 (PFAM);G3DSA:2.120.10.80 (GENE3D);G3DSA:2.10.25.10 (GENE3D);G3DSA:2.10.25.10 (GENE3D);PF13418 (PFAM);PF07645 (PFAM);G3DSA:2.60.120.290 (GENE3D);G3DSA:2.10.25.10 (GENE3D);G3DSA:2.120.10.80 (GENE3D);PF01344 (PFAM);cd00054 (CDD);cd00055 (CDD);cd00055 (CDD);SSF117281 (SUPERFAMILY);SSF57196 (SUPERFAMILY);SSF50965 (SUPERFAMILY);SSF49854 (S…

## Sheet: L5vsAF
Gene_id	5L1	5L2	5L3	F	baseMean	log2FoldChange	FC	lfcSE	stat	pvalue	padj	Tags	Description	DB	BLAST Hit	BLAST Hit Description	Length	#Hits	e-Value	sim mean	#GO	GO IDs	GO Names	Enzyme Codes	Enzyme Names	InterPro Accession	InterPro Name	Interpro Signatures	InterPro GO ID	InterPro GO Term
Sample_prefix_DN2464_c0_g2_i5	131.115	76.5199	65.3002	585.383	214.579	2.69406	6.47132	0.84001	3.20718	0.00134044	0.0318408	[BLASTED, MAPPED, ANNOTATED]	kinesin-like protein KIF3A	ref	XP_013146575.1	PREDICTED: kinesin-like protein KIF3A isoform X4 [Papilio polytes]	3405	20	0	96.43	6	P:GO:0007018; P:GO:0051649; F:GO:0003777; F:GO:0005524; F:GO:0008017; C:GO:0005874	P:microtubule-based movement; P:establishment of localization in cell; F:microtubule motor activity; F:ATP binding; F:microtubule binding; C:microtubule			IPR001752;IPR036961;noIPR;noIPR;noIPR;noIPR;IPR027417	Kinesin motor domain;Kinesin motor domain superfamily;Kinesin motor domain superfamily;Kinesin motor domain superfamily;Kinesin motor domain superfamily;Kinesin motor domain superfamily;P-loop containing nucleoside triphosphate hydrolase	PF00225 (PFAM);G3DSA:3.40.850.10 (GENE3D);mobidb-lite (MOBIDB_LITE);mobidb-lite (MOBIDB_LITE);mobidb-lite (MOBIDB_LITE);mobidb-lite (MOBIDB_LITE);SSF52540 (SUPERFAMILY)	GO:0005524/GO:0003777/GO:0007018/GO:0008017;;;;;;	ATP binding/microtubule motor activity/microtubule-based movement/microtubule binding;;;;;;
Sample_M2_DN4569_c0_g1_i5	138.502	127.932	144.861	632.516	260.953	2.20555	4.6125	0.725601	3.03962	0.0023688	0.0476427	[BLASTED, MAPPED, ANNOTATED]	Kinesin-like protein KIF3A	ref	XP_013146575.1	PREDICTED: kinesin-like protein KIF3A isoform X4 [Papilio polytes]	3828	20	0	96.61	6	P:GO:0007018; P:GO:0051649; F:GO:0003777; F:GO:0005524; F:GO:0008017; C:GO:0005874	P:microtubule-based movement; P:establishment of localization in cell; F:microtubule motor activity; F:ATP binding; F:microtubule binding; C:microtubule			IPR036961;IPR001752;noIPR;noIPR;noIPR;noIPR;IPR027417	Kinesin motor domain superfamily;Kinesin motor domain;Kinesin motor domain;Kinesin motor domain;Kinesin motor domain;Kinesin motor domain;P-loop containing nucleoside triphosphate hydrolase	G3DSA:3.40.850.10 (GENE3D);PF00225 (PFAM);mobidb-lite (MOBIDB_LITE);mobidb-lite (MOBIDB_LITE);mobidb-lite (MOBIDB_LITE);mobidb-lite (MOBIDB_LITE);SSF52540 (SUPERFAMILY)	;GO:0003777/GO:0005524/GO:0008017/GO:0007018;;;;;	;microtubule motor activity/ATP binding/microtubule binding/microtubule-based movement;;;;;
Sample_IL_DN6762_c0_g1_i1	108.955	31.0862	52.5404	0	48.1453	-9.21967	0.00167727	2.32893	-3.95875	7.5342e-05	0.00341839	[BLASTED]	Kelch repeat and BTB domain-containing protein 8	ref	XP_028172621.1	speckle-type POZ protein-like isoform X1 [Ostrinia furnacalis]	2034	20	1.83054e-99	68.36						IPR011333;IPR000210;IPR011333	SKP1/BTB/POZ domain superfamily;BTB/POZ domain;SKP1/BTB/POZ domain superfamily	G3DSA:3.30.710.10 (GENE3D);PF00651 (PFAM);SSF54695 (SUPERFAMILY)	;GO:0005515;	;protein binding;
Sample_M1_DN2171_c0_g1_i1	55.4006	39.4556	39.03	0	33.4716	-8.69775	0.00240833	2.27185	-3.82849	0.00012893	0.00529416	[BLASTED]	Kelch repeat and BTB domain-containing protein 8	ref	XP_028172621.1	speckle-type POZ protein-like isoform X1 [Ostrinia furnacalis]	1820	20	2.7312e-100	68.42						IPR011333;IPR000210;IPR011333	SKP1/BTB/POZ domain superfamily;BTB/POZ domain;SKP1/BTB/POZ domain superfamily	G3DSA:3.30.710.10 (GENE3D);PF00651 (PFAM);SSF54695 (SUPERFAMILY)	;GO:0005515;	;protein binding;
Sample_i_DN9155_c0_g2_i1	48.0139	29.8906	30.7737	0	27.1695	-8.39443	0.00297183	2.30456	-3.64254	0.000269965	0.00941064	[BLASTED]	Kelch repeat and BTB domain-containing protein 8	ref	XP_028172621.1	speckle-type POZ protein-like isoform X1 [Ostrinia furnacalis]	1645	20	5.08264e-101	68.53						IPR011333;IPR000210;IPR011333	SKP1/BTB/POZ domain superfamily;BTB/POZ domain;SKP1/BTB/POZ domain superfamily	G3DSA:3.30.710.10 (GENE3D);PF00651 (PFAM);SSF54695 (SUPERFAMILY)	;GO:0005515;	;protein binding;
Sample_i_DN13429_c0_g1_i1	84.9476	44.2381	39.7806	1.16378	42.5325	-5.58639	0.0208128	1.43041	-3.90544	9.40555e-05	0.00404464	[BLASTED]	Kelch repeat and BTB domain-containing protein 8	ref	XP_028172622.1	speckle-type POZ protein-like isoform X2 [Ostrinia furnacalis]	1964	20	1.82364e-99	68.29						IPR011333;IPR000210;IPR011333	SKP1/BTB/POZ domain superfamily;BTB/POZ domain;SKP1/BTB/POZ domain superfamily	G3DSA:3.30.710.10 (GENE3D);PF00651 (PFAM);SSF54695 (SUPERFAMILY)	;GO:0005515;	;protein binding;
Sample_i_DN9967_c0_g1_i1	210.522	424.446	345.266	52.9521	258.297	-2.62694	0.161887	0.831109	-3.16077	0.00157354	0.0356304	[BLASTED, MAPPED, ANNOTATED]	interference hedgehog-like	ref	XP_013173024.1	PREDICTED: interference hedgehog-like [Papilio xuthus]	2893	20	0	79.04	2	P:GO:0048856; C:GO:0016021	P:anatomical structure development; C:integral component of membrane			IPR003961;IPR013783;noIPR;IPR013783;IPR013783;IPR013783;noIPR;noIPR;noIPR;noIPR;noIPR;IPR003961;noIPR;IPR003961;IPR036179;IPR036116;IPR036179	Fibronectin type III;Immunoglobulin-like fold;Immunoglobulin-like fold;Immunoglobulin-like fold;Immunoglobulin-like fold;Immunoglobulin-like fold;Immunoglobulin-like fold;Immunoglobulin-like fold;Immunoglobulin-like fold;Immunoglobulin-like fold;Immunoglobulin-like fold;Fibronectin type III;Fibronectin type III;Fibronectin type III;Immunoglobulin-like domain superfamily;Fibronectin type III super…	PF00041 (PFAM);G3DSA:2.60.40.10 (GENE3D);PF13927 (PFAM);G3DSA:2.60.40.10 (GENE3D);G3DSA:2.60.40.10 (GENE3D);G3DSA:2.60.40.10 (GENE3D);mobidb-lite (MOBIDB_LITE);mobidb-lite (MOBIDB_LITE);mobidb-lite (MOBIDB_LITE);mobidb-lite (MOBIDB_LITE);mobidb-lite (MOBIDB_LITE);cd00063 (CDD);cd00096 (CDD);cd00063 (CDD);SSF48726 (SUPERFAMILY);SSF49265 (SUPERFAMILY);SSF48726 (SUPERFAMILY)	GO:0005515;;;;;;;;;;;GO:0005515;;GO:0005515;;GO:0005515;	protein binding;;;;;;;;;;;protein binding;;protein binding;;protein binding;
Sample_prefix_DN1156_c0_g1_i1	1316.69	1192.04	1368.3	285.709	1040.68	-2.1774	0.221074	0.690143	-3.155	0.00160498	0.0361681	[BLASTED, MAPPED, ANNOTATED]	transcriptional activator cubitus interruptus isoform X1	ref	XP_013174780.1	PREDICTED: uncharacterized protein LOC106123146 isoform X1 [Papilio xuthus]ref	7289	20	0	88.08	3	P:GO:0006357; F:GO:0000977; F:GO:0046872	P:regulation of transcription by RNA polymerase II; F:RNA polymerase II transcription regulatory region sequence-specific DNA binding; F:metal ion binding			IPR013087;noIPR;noIPR;noIPR;noIPR;noIPR;noIPR;noIPR;noIPR;noIPR;noIPR;noIPR;noIPR;noIPR;noIPR;noIPR;noIPR;noIPR;noIPR;noIPR;noIPR;noIPR;noIPR;noIPR;IPR036236;IPR036236;IPR036236	Zinc finger C2H2-type;Zinc finger C2H2-type;Zinc finger C2H2-type;Zinc finger C2H2-type;Zinc finger C2H2-type;Zinc finger C2H2-type;Zinc finger C2H2-type;Zinc finger C2H2-type;Zinc finger C2H2-type;Zinc finger C2H2-type;Zinc finger C2H2-type;Zinc finger C2H2-type;Zinc finger C2H2-type;Zinc finger C2H2-type;Zinc finger C2H2-type;Zinc finger C2H2-type;Zinc finger C2H2-type;Zinc finger C2H2-type;Zin…	PF00096 (PFAM);G3DSA:3.30.160.60 (GENE3D);G3DSA:3.30.160.60 (GENE3D);G3DSA:3.30.160.60 (GENE3D);G3DSA:3.30.160.60 (GENE3D);mobidb-lite (MOBIDB_LITE);mobidb-lite (MOBIDB_LITE);mobidb-lite (MOBIDB_LITE);mobidb-lite (MOBIDB_LITE);mobidb-lite (MOBIDB_LITE);mobidb-lite (MOBIDB_LITE);mobidb-lite (MOBIDB_LITE);mobidb-lite (MOBIDB_LITE);mobidb-lite (MOBIDB_LITE);mobidb-lite (MOBIDB_LITE);mobidb-lite (MOB…	;;;;;;;;;;;;;;;;;;;;;;;;;;	;;;;;;;;;;;;;;;;;;;;;;;;;;

## Sheet: AMvsAF
Gene_id	M1	M2	F	baseMean	log2FoldChange	FC	lfcSE	stat	pvalue	padj	Tags	Description	DB	BLAST Hit	BLAST Hit Description	Length	#Hits	e-Value	sim mean	#GO	GO IDs	GO Names	Enzyme Codes	Enzyme Names	InterPro Accession	InterPro Name	Interpro Signatures	InterPro GO ID	InterPro GO Term
Sample_IL_DN6762_c0_g1_i1	150.254	9.70293	0	53.3191	8.88712	473.466	2.45937	3.61357	0.000302011	0.0140204	[BLASTED]	Kelch repeat and BTB domain-containing protein 8	ref	XP_028172621.1	speckle-type POZ protein-like isoform X1 [Ostrinia furnacalis]	2034	20	1.83054e-99	68.36						IPR011333;IPR000210;IPR011333	SKP1/BTB/POZ domain superfamily;BTB/POZ domain;SKP1/BTB/POZ domain superfamily	G3DSA:3.30.710.10 (GENE3D);PF00651 (PFAM);SSF54695 (SUPERFAMILY)	;GO:0005515;	;protein binding;
Sample_M1_DN2171_c0_g1_i1	136.324	14.0153	0	50.113	8.79771	445.016	2.43213	3.61729	0.000297699	0.0138769	[BLASTED]	Kelch repeat and BTB domain-containing protein 8	ref	XP_028172621.1	speckle-type POZ protein-like isoform X1 [Ostrinia furnacalis]	1820	20	2.7312e-100	68.42						IPR011333;IPR000210;IPR011333	SKP1/BTB/POZ domain superfamily;BTB/POZ domain;SKP1/BTB/POZ domain superfamily	G3DSA:3.30.710.10 (GENE3D);PF00651 (PFAM);SSF54695 (SUPERFAMILY)	;GO:0005515;	;protein binding;
Sample_i_DN9155_c0_g2_i1	110.452	12.9372	0	41.1297	8.51282	365.27	2.46003	3.46045	0.000539277	0.021789	[BLASTED]	Kelch repeat and BTB domain-containing protein 8	ref	XP_028172621.1	speckle-type POZ protein-like isoform X1 [Ostrinia furnacalis]	1645	20	5.08264e-101	68.53						IPR011333;IPR000210;IPR011333	SKP1/BTB/POZ domain superfamily;BTB/POZ domain;SKP1/BTB/POZ domain superfamily	G3DSA:3.30.710.10 (GENE3D);PF00651 (PFAM);SSF54695 (SUPERFAMILY)	;GO:0005515;	;protein binding;

## Sheet: AMFvsAFF
Gene_id	AM1_1	AF1_1	baseMean	log2FoldChange	FC	lfcSE	stat	pvalue	padj	Tags	Description	DB	BLAST Hit	BLAST Hit Description	Length	#Hits	e-Value	sim mean	#GO	GO IDs	GO Names	Enzyme Codes	Enzyme Names	InterPro Accession	InterPro Name	Interpro Signatures	InterPro GO ID	InterPro GO Term
Sample_i_DN13429_c0_g1_i1	414.108	96.569	255.338	2.10038	4.28821	0.917605	2.28898	0.0220807	0.999864	[BLASTED, MAPPED]	PREDICTED: uncharacterized protein LOC106712283	ref	XP_014360265.1	PREDICTED: uncharacterized protein LOC106712283 [Papilio machaon]	664	20	2.61335e-50	58.02	6	P:GO:0044260; P:GO:0090502; F:GO:0003676; F:GO:0003824; F:GO:0004523; C:GO:0042575	P:cellular macromolecule metabolic process; P:RNA phosphodiester bond hydrolysis, endonucleolytic; F:nucleic acid binding; F:catalytic activity; F:RNA-DNA hybrid ribonuclease activity; C:DNA polymerase complex			IPR011333;IPR000210;IPR011333	SKP1/BTB/POZ domain superfamily;BTB/POZ domain;SKP1/BTB/POZ domain superfamily	G3DSA:3.30.710.10 (GENE3D);PF00651 (PFAM);SSF54695 (SUPERFAMILY)	;GO:0005515;	;protein binding;

[truncated: 5 more sheets: AMHvsAFH, AMLvsAFL, AMWvsAFW, AMRvsAFR, AMBvsAFB]
