# Supplementary material for: Developmental Transcriptome Analysis of Red-Spotted Apollo Butterfly, Parnassius bremeri
Source: Int J Mol Sci. 2022 Sep 29;23(19):11533. doi: 10.3390/ijms231911533 (PMC9569764; doi:10.3390/ijms231911533)
Supplement: Supplementary file 1 [file ijms-23-11533-s001.zip › Table S11.xlsx]

## Sheet: Notch
Comparisons	Upregulated	Downregulated	Total
PBvsL1	0	0	0
L1vsL2	9	1	10
L2vsL3	0	1	1
L3vsL4	0	0	0
L4vsL5	0	2	2
L5vsAM	2	4	6
L5vsAF	0	1	1
AMvsAF	1	0	1
AMFvsAFF	0	0	0
AMHvsAFH	0	0	0
AMLvsAFL	0	0	0
AMWvsAFW	2	0	2
AMRvsAFR	3	0	3
AMBvsAFB	0	0	0
	17	9

## Sheet: L1vsL2
Gene_id	1L1	1L2	1L3	2L1	2L2	2L3	baseMean	log2FoldChange	FC	lfcSE	stat	pvalue	padj	Tags	Description	DB	BLAST Hit	BLAST Hit Description	Length	#Hits	e-Value	sim mean	#GO	GO IDs	GO Names	Enzyme Codes	Enzyme Names	InterPro Accession	InterPro Name	Interpro Signatures	InterPro GO ID	InterPro GO Term
Sample_prefix_DN19315_c0_g1_i1	424.154	356.61	612.568	1269.58	1560.52	3645.54	1311.5	2.21671	4.64832	0.448356	4.94408	7.65055e-07	1.21626e-05	[BLASTED, MAPPED, ANNOTATED]	protein serrate	ref	XP_013170764.1	PREDICTED: protein serrate [Papilio xuthus]	3794	20	0	80.63	5	P:GO:0007219; P:GO:0048513; F:GO:0005112; F:GO:0005509; C:GO:0016021	P:Notch signaling pathway; P:animal organ development; F:Notch binding; F:calcium ion binding; C:integral component of membrane			noIPR;IPR000742;IPR011651;noIPR;noIPR;noIPR;noIPR;noIPR;IPR013032;IPR001774;noIPR;noIPR;noIPR;noIPR;IPR013111;noIPR;noIPR;noIPR;noIPR;noIPR;noIPR;noIPR;noIPR;noIPR;noIPR;noIPR;noIPR;noIPR;noIPR;noIPR;noIPR;IPR009030;noIPR	Zinc finger C2H2 superfamily;EGF-like domain;Notch ligand, N-terminal domain;Notch ligand, N-terminal domain;Notch ligand, N-terminal domain;Notch ligand, N-terminal domain;Notch ligand, N-terminal domain;Notch ligand, N-terminal domain;EGF-like, conserved site;Delta/Serrate/lag-2 (DSL) protein;Delta/Serrate/lag-2 (DSL) protein;Delta/Serrate/lag-2 (DSL) protein;Delta/Serrate/lag-2 (DSL) protein;D…	G3DSA:2.10.25.10 (GENE3D);PF00008 (PFAM);PF07657 (PFAM);G3DSA:2.10.25.10 (GENE3D);G3DSA:2.10.25.140 (GENE3D);G3DSA:2.10.25.10 (GENE3D);G3DSA:2.10.25.10 (GENE3D);G3DSA:2.10.25.10 (GENE3D);PF12661 (PFAM);PF01414 (PFAM);G3DSA:2.60.40.3510 (GENE3D);G3DSA:2.10.25.10 (GENE3D);G3DSA:2.10.25.10 (GENE3D);G3DSA:2.10.25.10 (GENE3D);PF07974 (PFAM);G3DSA:2.10.25.10 (GENE3D);cd00054 (CDD);cd00054 (CDD);cd00054…	;;GO:0007275/GO:0007219/GO:0016021;;;;;;;GO:0007154/GO:0016020;;;;;;;;;;;;;;;;;;;;;;;	;;multicellular organism development/Notch signaling pathway/integral component of membrane;;;;;;;cell communication/membrane;;;;;;;;;;;;;;;;;;;;;;;
Sample_i_DN1866_c0_g1_i3	787.165	854	949.54	2675.05	2446.65	6202.47	2319.14	2.12823	4.37182	0.397544	5.35346	8.62881e-08	1.77066e-06	[BLASTED, MAPPED, ANNOTATED]	protein serrate	ref	XP_013170764.1	PREDICTED: protein serrate [Papilio xuthus]	4378	20	0	80.92	5	P:GO:0007219; P:GO:0048513; F:GO:0005112; F:GO:0005509; C:GO:0016021	P:Notch signaling pathway; P:animal organ development; F:Notch binding; F:calcium ion binding; C:integral component of membrane			noIPR;IPR013111;noIPR;noIPR;noIPR;noIPR;IPR013032;noIPR;IPR001774;noIPR;IPR000742;noIPR;noIPR;noIPR;noIPR;IPR011651;noIPR;noIPR;noIPR;noIPR;noIPR;noIPR;noIPR;noIPR;noIPR;noIPR;noIPR;noIPR;noIPR;noIPR;noIPR;IPR009030;noIPR;noIPR;noIPR	DNA/RNA polymerase superfamily;EGF-like domain, extracellular;EGF-like domain, extracellular;EGF-like domain, extracellular;EGF-like domain, extracellular;EGF-like domain, extracellular;EGF-like, conserved site;EGF-like, conserved site;Delta/Serrate/lag-2 (DSL) protein;Delta/Serrate/lag-2 (DSL) protein;EGF-like domain;EGF-like domain;EGF-like domain;EGF-like domain;EGF-like domain;Notch ligand, N…	G3DSA:2.10.25.10 (GENE3D);PF07974 (PFAM);G3DSA:2.10.25.10 (GENE3D);G3DSA:2.10.25.10 (GENE3D);G3DSA:2.10.25.10 (GENE3D);G3DSA:2.10.25.10 (GENE3D);PF12661 (PFAM);G3DSA:2.10.25.10 (GENE3D);PF01414 (PFAM);G3DSA:2.10.25.140 (GENE3D);PF00008 (PFAM);G3DSA:2.10.25.10 (GENE3D);G3DSA:2.60.40.3510 (GENE3D);G3DSA:2.10.25.10 (GENE3D);G3DSA:2.10.25.10 (GENE3D);PF07657 (PFAM);mobidb-lite (MOBIDB_LITE);mobidb-li…	;;;;;;;;GO:0007154/GO:0016020;;;;;;;GO:0016021/GO:0007275/GO:0007219;;;;;;;;;;;;;;;;;;;	;;;;;;;;cell communication/membrane;;;;;;;integral component of membrane/multicellular organism development/Notch signaling pathway;;;;;;;;;;;;;;;;;;;
Sample_i_DN11147_c0_g1_i1	230.613	201.038	266.154	458.136	577.681	1431.74	527.56	1.82251	3.53697	0.452075	4.03144	5.54352e-05	0.000507986	[BLASTED, MAPPED, ANNOTATED]	neurogenic locus protein delta	ref	XP_014354620.1	PREDICTED: neurogenic locus protein delta [Papilio machaon]	2056	20	0	95.39	4	P:GO:0007219; P:GO:0032502; F:GO:0005509; C:GO:0016021	P:Notch signaling pathway; P:developmental process; F:calcium ion binding; C:integral component of membrane			noIPR;noIPR;IPR001774;noIPR;noIPR;noIPR;IPR000742;noIPR;noIPR;IPR011651;IPR013032;noIPR;noIPR;noIPR;noIPR;noIPR;noIPR;IPR009030;noIPR;noIPR;noIPR;noIPR	Tetratricopeptide-like helical domain superfamily;Tetratricopeptide-like helical domain superfamily;Delta/Serrate/lag-2 (DSL) protein;Delta/Serrate/lag-2 (DSL) protein;Delta/Serrate/lag-2 (DSL) protein;Delta/Serrate/lag-2 (DSL) protein;EGF-like domain;EGF-like domain;EGF-like domain;Notch ligand, N-terminal domain;EGF-like, conserved site;EGF-like, conserved site;EGF-like, conserved site;EGF-like…	G3DSA:2.10.25.140 (GENE3D);G3DSA:2.10.25.10 (GENE3D);PF01414 (PFAM);G3DSA:2.10.25.10 (GENE3D);G3DSA:2.10.25.10 (GENE3D);G3DSA:2.10.25.10 (GENE3D);PF00008 (PFAM);G3DSA:2.10.25.10 (GENE3D);G3DSA:2.60.40.3510 (GENE3D);PF07657 (PFAM);PF12661 (PFAM);cd00054 (CDD);cd00054 (CDD);cd00054 (CDD);cd00054 (CDD);cd00054 (CDD);cd00054 (CDD);SSF57184 (SUPERFAMILY);SSF57196 (SUPERFAMILY);SSF57196 (SUPERFAMILY);S…	;;GO:0007154/GO:0016020;;;;;;;GO:0016021/GO:0007275/GO:0007219;;;;;;;;;;;;	;;cell communication/membrane;;;;;;;integral component of membrane/multicellular organism development/Notch signaling pathway;;;;;;;;;;;;
Sample_prefix_DN4766_c0_g1_i1	405.859	340.724	308.645	675.557	1160.59	1111.25	667.105	1.47923	2.788	0.295152	5.01176	5.39338e-07	8.91781e-06	[BLASTED, MAPPED, ANNOTATED]	corepressor interacting with RBPJ 1	ref	XP_026742831.1	corepressor interacting with RBPJ 1 [Trichoplusia ni]	1156	20	8.1639e-140	98.03	2	P:GO:0045892; F:GO:0003714	P:negative regulation of transcription, DNA-templated; F:transcription corepressor activity			IPR019339;noIPR;noIPR	CBF1-interacting co-repressor CIR, N-terminal domain;CBF1-interacting co-repressor CIR, N-terminal domain;CBF1-interacting co-repressor CIR, N-terminal domain	PF10197 (PFAM);mobidb-lite (MOBIDB_LITE);mobidb-lite (MOBIDB_LITE)	;;	;;
Sample_i_DN1228_c0_g1_i1	373.121	398.241	334.611	754.501	1157.98	1059	679.575	1.42304	2.6815	0.251884	5.64957	1.60851e-08	3.94127e-07	[BLASTED, MAPPED, ANNOTATED]	corepressor interacting with RBPJ 1	ref	XP_026742831.1	corepressor interacting with RBPJ 1 [Trichoplusia ni]	1335	20	7.07456e-139	98.03	2	P:GO:0045892; F:GO:0003714	P:negative regulation of transcription, DNA-templated; F:transcription corepressor activity			IPR019339;noIPR;noIPR	CBF1-interacting co-repressor CIR, N-terminal domain;CBF1-interacting co-repressor CIR, N-terminal domain;CBF1-interacting co-repressor CIR, N-terminal domain	PF10197 (PFAM);mobidb-lite (MOBIDB_LITE);mobidb-lite (MOBIDB_LITE)	;;	;;
Sample_prefix_DN12183_c0_g1_i9	229.169	204.325	277.367	506.02	883.512	478.988	429.897	1.39005	2.62087	0.327201	4.24829	2.15405e-05	0.000224371	[BLASTED, MAPPED, ANNOTATED]	ADAM 17-like protease	ref	XP_028159327.1	ADAM 17-like protease [Ostrinia furnacalis]	3393	20	0	96.81	4	P:GO:0006508; P:GO:0050896; F:GO:0004222; C:GO:0016021	P:proteolysis; P:response to stimulus; F:metalloendopeptidase activity; C:integral component of membrane	EC:3.4.24	Acting on peptide bonds (peptidases)	IPR036436;IPR024079;noIPR;IPR032029;noIPR;IPR001762;IPR032029;IPR036436;noIPR	Disintegrin domain superfamily;Metallopeptidase, catalytic domain superfamily;Metallopeptidase, catalytic domain superfamily;ADAM17, membrane-proximal domain;ADAM17, membrane-proximal domain;Disintegrin domain;ADAM17, membrane-proximal domain;Disintegrin domain superfamily;Disintegrin domain superfamily	G3DSA:4.10.70.10 (GENE3D);G3DSA:3.40.390.10 (GENE3D);PF13574 (PFAM);PF16698 (PFAM);G3DSA:4.10.70.30 (GENE3D);PF00200 (PFAM);cd14246 (CDD);SSF57552 (SUPERFAMILY);SSF55486 (SUPERFAMILY)	;GO:0008237;;;;;;;	;metallopeptidase activity;;;;;;;
Sample_i_DN7423_c0_g1_i2	559.441	502.321	682.795	1122.05	1573.59	1562.37	1000.43	1.28611	2.4387	0.252839	5.08669	3.64364e-07	6.35173e-06	[BLASTED, MAPPED, ANNOTATED]	DNA repair protein complementing XP-G cells homolog	ref	XP_013168210.1	PREDICTED: DNA repair protein complementing XP-G cells [Papilio xuthus]	8025	20	0	73.02	5	P:GO:0006289; P:GO:0090305; F:GO:0003697; F:GO:0004519; F:GO:0046872	P:nucleotide-excision repair; P:nucleic acid phosphodiester bond hydrolysis; F:single-stranded DNA binding; F:endonuclease activity; F:metal ion binding	EC:3.1	Acting on ester bonds	noIPR;IPR006086;noIPR;noIPR;noIPR;noIPR;noIPR;noIPR;noIPR;noIPR;noIPR;noIPR;noIPR;IPR029060;IPR036279	SMAD/FHA domain superfamily;XPG-I domain;XPG-I domain;XPG-I domain;XPG-I domain;XPG-I domain;XPG-I domain;XPG-I domain;XPG-I domain;XPG-I domain;XPG-I domain;XPG-I domain;XPG-I domain;PIN-like domain superfamily;5'-3' exonuclease, C-terminal domain superfamily	G3DSA:1.10.150.20 (GENE3D);PF00867 (PFAM);G3DSA:3.40.50.1010 (GENE3D);G3DSA:6.10.140.100 (GENE3D);mobidb-lite (MOBIDB_LITE);mobidb-lite (MOBIDB_LITE);mobidb-lite (MOBIDB_LITE);mobidb-lite (MOBIDB_LITE);mobidb-lite (MOBIDB_LITE);mobidb-lite (MOBIDB_LITE);mobidb-lite (MOBIDB_LITE);cd09868 (CDD);cd09904 (CDD);SSF88723 (SUPERFAMILY);SSF47807 (SUPERFAMILY)	;GO:0004518;;;;;;;;;;;;;	;nuclease activity;;;;;;;;;;;;;
Sample_i_DN942_c0_g1_i6	531.998	477.671	606.667	953.803	1029.89	1537.99	856.337	1.1238	2.1792	0.274997	4.08658	4.37779e-05	0.000415356	[BLASTED, MAPPED, ANNOTATED]	protein groucho-like	ref	XP_013169962.1	PREDICTED: protein groucho [Papilio xuthus]	2355	20	0	95.72	2	P:GO:0006355; C:GO:0016021	P:regulation of transcription, DNA-templated; C:integral component of membrane			IPR015943;IPR001680;noIPR;noIPR;noIPR;IPR036322	WD40/YVTN repeat-like-containing domain superfamily;WD40 repeat;WD40 repeat;WD40 repeat;WD40 repeat;WD40-repeat-containing domain superfamily	G3DSA:2.130.10.10 (GENE3D);PF00400 (PFAM);mobidb-lite (MOBIDB_LITE);mobidb-lite (MOBIDB_LITE);cd00200 (CDD);SSF50978 (SUPERFAMILY)	GO:0005515;GO:0005515;;;;GO:0005515	protein binding;protein binding;;;;protein binding
Sample_prefix_DN3685_c0_g1_i2	808.83	898.371	1067.57	1862.31	1727.81	2387.98	1458.81	1.10801	2.15548	0.238126	4.65306	3.2705e-06	4.36283e-05	[BLASTED]	protein hairless	ref	XP_026743349.1	protein hairless [Trichoplusia ni]	4328	20	0	80.66						noIPR;noIPR;noIPR;noIPR;noIPR;noIPR;noIPR;noIPR;noIPR	5'-Nucleotidase, C-terminal domain superfamily;5'-Nucleotidase, C-terminal domain superfamily;5'-Nucleotidase, C-terminal domain superfamily;5'-Nucleotidase, C-terminal domain superfamily;5'-Nucleotidase, C-terminal domain superfamily;5'-Nucleotidase, C-terminal domain superfamily;5'-Nucleotidase, C-terminal domain superfamily;5'-Nucleotidase, C-terminal domain superfamily;5'-Nucleotidase, C-term…	mobidb-lite (MOBIDB_LITE);mobidb-lite (MOBIDB_LITE);mobidb-lite (MOBIDB_LITE);mobidb-lite (MOBIDB_LITE);mobidb-lite (MOBIDB_LITE);mobidb-lite (MOBIDB_LITE);mobidb-lite (MOBIDB_LITE);mobidb-lite (MOBIDB_LITE);mobidb-lite (MOBIDB_LITE)	;;;;;;;;	;;;;;;;;
Sample_IL_DN1546_c0_g4_i2	62.1066	45.4663	76.7185	20.7067	39.2091	10.4507	42.443	-1.43998	0.368572	0.537547	-2.6788	0.00738862	0.0295726	[BLASTED, MAPPED, ANNOTATED]	Gamma-secretase subunit pen-2	gb	KPI96321.1	Gamma-secretase subunit pen-2 [Papilio xuthus]	552	20	8.35154e-31	91.1	2	P:GO:0007219; C:GO:0016021	P:Notch signaling pathway; C:integral component of membrane			IPR019379	Gamma-secretase aspartyl protease complex, presenilin enhancer-2 subunit	PF10251 (PFAM)	0	0

## Sheet: L2vsL3
Gene_id	2L1	2L2	2L3	3L1	3L2	3L3	baseMean	log2FoldChange	FC	lfcSE	stat	pvalue	padj	Tags	Description	DB	BLAST Hit	BLAST Hit Description	Length	#Hits	e-Value	sim mean	#GO	GO IDs	GO Names	Enzyme Codes	Enzyme Names	InterPro Accession	InterPro Name	Interpro Signatures	InterPro GO ID	InterPro GO Term
Sample_prefix_DN4018_c2_g1_i1	1280.02	1949.48	2399.09	656.517	663.628	916.901	1310.94	-1.3303	0.397685	0.387241	-3.43534	0.000591817	0.031691	[BLASTED, MAPPED, ANNOTATED]	Gamma-secretase subunit pen-2	gb	PZC81050.1	hypothetical protein B5X24_HaOG213390 [Helicoverpa armigera]	3032	20	4.75641e-57	67.14	2	P:GO:0007219; C:GO:0016021	P:Notch signaling pathway; C:integral component of membrane			noIPR	Metallo-dependent phosphatase-like	mobidb-lite (MOBIDB_LITE)	0	0

## Sheet: L3vsL4
Nil

## Sheet: L4vsL5
Gene_id	4L1	4L2	4L3	5L1	5L2	5L3	baseMean	log2FoldChange	FC	lfcSE	stat	pvalue	padj	Tags	Description	DB	BLAST Hit	BLAST Hit Description	Length	#Hits	e-Value	sim mean	#GO	GO IDs	GO Names	Enzyme Codes	Enzyme Names	InterPro Accession	InterPro Name	Interpro Signatures	InterPro GO ID	InterPro GO Term
Sample_i_DN11147_c0_g1_i1	306.512	263.492	370.858	62.2864	113.08	89.2926	200.92	-1.8127	0.284658	0.424634	-4.26885	1.96487e-05	0.00100142	[BLASTED, MAPPED, ANNOTATED]	neurogenic locus protein delta	ref	XP_014354620.1	PREDICTED: neurogenic locus protein delta [Papilio machaon]	2056	20	0	95.39	4	P:GO:0007219; P:GO:0032502; F:GO:0005509; C:GO:0016021	P:Notch signaling pathway; P:developmental process; F:calcium ion binding; C:integral component of membrane			noIPR;noIPR;IPR001774;noIPR;noIPR;noIPR;IPR000742;noIPR;noIPR;IPR011651;IPR013032;noIPR;noIPR;noIPR;noIPR;noIPR;noIPR;IPR009030;noIPR;noIPR;noIPR;noIPR	Tetratricopeptide-like helical domain superfamily;Tetratricopeptide-like helical domain superfamily;Delta/Serrate/lag-2 (DSL) protein;Delta/Serrate/lag-2 (DSL) protein;Delta/Serrate/lag-2 (DSL) protein;Delta/Serrate/lag-2 (DSL) protein;EGF-like domain;EGF-like domain;EGF-like domain;Notch ligand, N-terminal domain;EGF-like, conserved site;EGF-like, conserved site;EGF-like, conserved site;EGF-like…	G3DSA:2.10.25.140 (GENE3D);G3DSA:2.10.25.10 (GENE3D);PF01414 (PFAM);G3DSA:2.10.25.10 (GENE3D);G3DSA:2.10.25.10 (GENE3D);G3DSA:2.10.25.10 (GENE3D);PF00008 (PFAM);G3DSA:2.10.25.10 (GENE3D);G3DSA:2.60.40.3510 (GENE3D);PF07657 (PFAM);PF12661 (PFAM);cd00054 (CDD);cd00054 (CDD);cd00054 (CDD);cd00054 (CDD);cd00054 (CDD);cd00054 (CDD);SSF57184 (SUPERFAMILY);SSF57196 (SUPERFAMILY);SSF57196 (SUPERFAMILY);S…	;;GO:0007154/GO:0016020;;;;;;;GO:0016021/GO:0007275/GO:0007219;;;;;;;;;;;;	;;cell communication/membrane;;;;;;;integral component of membrane/multicellular organism development/Notch signaling pathway;;;;;;;;;;;;
Sample_i_DN6438_c0_g1_i4	106.493	116.185	191.224	37.6615	37.0598	58.9448	91.2614	-1.57758	0.335044	0.487905	-3.23336	0.00122341	0.0257369	[BLASTED, MAPPED, ANNOTATED]	protein numb isoform X1	gb	KPJ11170.1	Protein numb [Papilio machaon]	2002	20	0	83.63	1	P:GO:0051179	P:localization			IPR010449;IPR006020;IPR011993;noIPR;noIPR;noIPR;noIPR;noIPR;noIPR	NUMB domain;PTB/PI domain;PH-like domain superfamily;PH-like domain superfamily;PH-like domain superfamily;PH-like domain superfamily;PH-like domain superfamily;PH-like domain superfamily;PH-like domain superfamily	PF06311 (PFAM);PF00640 (PFAM);G3DSA:2.30.29.30 (GENE3D);mobidb-lite (MOBIDB_LITE);mobidb-lite (MOBIDB_LITE);mobidb-lite (MOBIDB_LITE);mobidb-lite (MOBIDB_LITE);cd01268 (CDD);SSF50729 (SUPERFAMILY)	;;;;;;;;	;;;;;;;;

## Sheet: L5vsAM
Gene_id	5L1	5L2	5L3	M1	M2	baseMean	log2FoldChange	FC	lfcSE	stat	pvalue	padj	Tags	Description	DB	BLAST Hit	BLAST Hit Description	Length	#Hits	e-Value	sim mean	#GO	GO IDs	GO Names	Enzyme Codes	Enzyme Names	InterPro Accession	InterPro Name	Interpro Signatures	InterPro GO ID	InterPro GO Term
Sample_i_DN6438_c0_g1_i4	50.805	48.6082	80.4001	188.979	140.19	101.796	1.44598	2.72448	0.544514	2.65554	0.00791809	0.0449782	[BLASTED, MAPPED, ANNOTATED]	protein numb isoform X1	gb	KPJ11170.1	Protein numb [Papilio machaon]	2002	20	0	83.63	1	P:GO:0051179	P:localization					PF06311 (PFAM);PF00640 (PFAM);G3DSA:2.30.29.30 (GENE3D);mobidb-lite (MOBIDB_LITE);mobidb-lite (MOBIDB_LITE);mobidb-lite (MOBIDB_LITE);mobidb-lite (MOBIDB_LITE);cd01268 (CDD);SSF50729 (SUPERFAMILY)
Sample_prefix_DN10790_c0_g1_i2	230.576	179.477	223.687	780.126	364.494	355.672	1.43853	2.71045	0.542829	2.65006	0.00804772	0.0455698	[BLASTED, MAPPED, ANNOTATED]	fringe glycosyltransferase	ref	XP_013140963.1	PREDICTED: fringe glycosyltransferase [Papilio polytes]	1827	20	0	95.03	2	F:GO:0016757; C:GO:0016021	F:glycosyltransferase activity; C:integral component of membrane	EC:2.4	Glycosyltransferases			PF02434 (PFAM);G3DSA:3.90.550.50 (GENE3D)
Sample_prefix_DN10420_c0_g1_i4	99.6559	62.3182	96.3209	33.6261	16.2325	61.6307	-1.78406	0.290365	0.635804	-2.80599	0.00501621	0.0319186	[BLASTED, MAPPED, ANNOTATED]	presenilin-1 isoform X2	ref	XP_013170491.1	PREDICTED: presenilin homolog [Papilio xuthus]	2670	20	9.38399e-167	88.13	6	P:GO:0007219; P:GO:0016485; F:GO:0004190; C:GO:0000139; C:GO:0005789; C:GO:0016021	P:Notch signaling pathway; P:protein processing; F:aspartic-type endopeptidase activity; C:Golgi membrane; C:endoplasmic reticulum membrane; C:integral component of membrane	EC:3.4.23	Acting on peptide bonds (peptidases)			PF01080 (PFAM);mobidb-lite (MOBIDB_LITE);mobidb-lite (MOBIDB_LITE);mobidb-lite (MOBIDB_LITE)
Sample_i_DN2390_c0_g1_i2	103.564	66.0573	85.1763	27.5734	28.038	62.0818	-1.60592	0.328525	0.54484	-2.94751	0.00320341	0.022594	[BLASTED, MAPPED, ANNOTATED]	presenilin-1 isoform X2	gb	KAG6465208.1	hypothetical protein O3G_MSEX015001 [Manduca sexta]	3701	20	0	84.38	6	P:GO:0007219; P:GO:0016485; F:GO:0004190; C:GO:0000139; C:GO:0005789; C:GO:0016021	P:Notch signaling pathway; P:protein processing; F:aspartic-type endopeptidase activity; C:Golgi membrane; C:endoplasmic reticulum membrane; C:integral component of membrane	EC:3.4.23	Acting on peptide bonds (peptidases)			G3DSA:1.10.472.100 (GENE3D);PF01080 (PFAM);mobidb-lite (MOBIDB_LITE);mobidb-lite (MOBIDB_LITE);mobidb-lite (MOBIDB_LITE);mobidb-lite (MOBIDB_LITE);mobidb-lite (MOBIDB_LITE)
Sample_M2_DN14909_c0_g2_i2	658.51	544.661	569.965	225.968	283.331	456.487	-1.21416	0.431023	0.411564	-2.95012	0.00317646	0.0224474	[BLASTED, MAPPED, ANNOTATED]	nicastrin	ref	XP_014360296.1	PREDICTED: nicastrin [Papilio machaon]	1686	20	0	81.44	2	P:GO:0016485; C:GO:0016021	P:protein processing; C:integral component of membrane					G3DSA:3.40.630.10 (GENE3D);PF05450 (PFAM);SSF53187 (SUPERFAMILY)
Sample_i_DN24121_c0_g2_i1	605.751	474.865	651.957	295.91	222.828	450.262	-1.15483	0.44912	0.440637	-2.62081	0.00877205	0.0487359	[BLASTED, MAPPED, ANNOTATED]	Gamma-secretase subunit Aph-1	ref	XP_013176186.1	PREDICTED: gamma-secretase subunit Aph-1b [Papilio xuthus]gb	1847	20	9.58818e-142	92.26	4	P:GO:0007219; P:GO:0016485; P:GO:0043085; C:GO:0016021	P:Notch signaling pathway; P:protein processing; P:positive regulation of catalytic activity; C:integral component of membrane					PF06105 (PFAM)

## Sheet: L5vsAF
Gene_id	5L1	5L2	5L3	F	baseMean	log2FoldChange	FC	lfcSE	stat	pvalue	padj	Tags	Description	DB	BLAST Hit	BLAST Hit Description	Length	#Hits	e-Value	sim mean	#GO	GO IDs	GO Names	Enzyme Codes	Enzyme Names	InterPro Accession	InterPro Name	Interpro Signatures	InterPro GO ID	InterPro GO Term
Sample_prefix_DN19315_c0_g1_i1	169.895	296.515	920.959	38.9867	356.589	-3.57023	0.0841887	1.12653	-3.16923	0.00152844	0.0349317	[BLASTED, MAPPED, ANNOTATED]	protein serrate	ref	XP_013170764.1	PREDICTED: protein serrate [Papilio xuthus]	3794	20	0	80.63	5	P:GO:0007219; P:GO:0048513; F:GO:0005112; F:GO:0005509; C:GO:0016021	P:Notch signaling pathway; P:animal organ development; F:Notch binding; F:calcium ion binding; C:integral component of membrane			noIPR;IPR000742;IPR011651;noIPR;noIPR;noIPR;noIPR;noIPR;IPR013032;IPR001774;noIPR;noIPR;noIPR;noIPR;IPR013111;noIPR;noIPR;noIPR;noIPR;noIPR;noIPR;noIPR;noIPR;noIPR;noIPR;noIPR;noIPR;noIPR;noIPR;noIPR;noIPR;IPR009030;noIPR	Zinc finger C2H2 superfamily;EGF-like domain;Notch ligand, N-terminal domain;Notch ligand, N-terminal domain;Notch ligand, N-terminal domain;Notch ligand, N-terminal domain;Notch ligand, N-terminal domain;Notch ligand, N-terminal domain;EGF-like, conserved site;Delta/Serrate/lag-2 (DSL) protein;Delta/Serrate/lag-2 (DSL) protein;Delta/Serrate/lag-2 (DSL) protein;Delta/Serrate/lag-2 (DSL) protein;D…	G3DSA:2.10.25.10 (GENE3D);PF00008 (PFAM);PF07657 (PFAM);G3DSA:2.10.25.10 (GENE3D);G3DSA:2.10.25.140 (GENE3D);G3DSA:2.10.25.10 (GENE3D);G3DSA:2.10.25.10 (GENE3D);G3DSA:2.10.25.10 (GENE3D);PF12661 (PFAM);PF01414 (PFAM);G3DSA:2.60.40.3510 (GENE3D);G3DSA:2.10.25.10 (GENE3D);G3DSA:2.10.25.10 (GENE3D);G3DSA:2.10.25.10 (GENE3D);PF07974 (PFAM);G3DSA:2.10.25.10 (GENE3D);cd00054 (CDD);cd00054 (CDD);cd00054…	;;GO:0007275/GO:0007219/GO:0016021;;;;;;;GO:0007154/GO:0016020;;;;;;;;;;;;;;;;;;;;;;;	;;multicellular organism development/Notch signaling pathway/integral component of membrane;;;;;;;cell communication/membrane;;;;;;;;;;;;;;;;;;;;;;;

## Sheet: AMvsAF
Gene_id	M1	M2	F	baseMean	log2FoldChange	FC	lfcSE	stat	pvalue	padj	Tags	Description	DB	BLAST Hit	BLAST Hit Description	Length	#Hits	e-Value	sim mean	#GO	GO IDs	GO Names	Enzyme Codes	Enzyme Names	InterPro Accession	InterPro Name	Interpro Signatures	InterPro GO ID	InterPro GO Term
Sample_M2_DN10855_c0_g1_i2	68.6593	313.728	14.7039	132.364	3.70008	12.9968	1.01975	3.62841	0.000285168	0.013489	[BLASTED, MAPPED, ANNOTATED]	Protein numb	gb	KPJ11170.1	Protein numb [Papilio machaon]	1355	20	1.96907e-179	84.04	1	P:GO:0051179	P:localization			IPR006020;IPR011993;IPR010449;noIPR;noIPR;noIPR;noIPR;noIPR;noIPR	PTB/PI domain;PH-like domain superfamily;NUMB domain;NUMB domain;NUMB domain;NUMB domain;NUMB domain;NUMB domain;NUMB domain	PF00640 (PFAM);G3DSA:2.30.29.30 (GENE3D);PF06311 (PFAM);mobidb-lite (MOBIDB_LITE);mobidb-lite (MOBIDB_LITE);mobidb-lite (MOBIDB_LITE);mobidb-lite (MOBIDB_LITE);cd01268 (CDD);SSF50729 (SUPERFAMILY)	;;;;;;;;	;;;;;;;;

## Sheet: AMFvsAFF
NIL

## Sheet: AMHvsAFH
Nil

[truncated: 4 more sheets: AMLvsAFL, AMWvsAFW, AMRvsAFR, AMBvsAFB]
