# Supplementary material for: Developmental Transcriptome Analysis of Red-Spotted Apollo Butterfly, Parnassius bremeri
Source: Int J Mol Sci. 2022 Sep 29;23(19):11533. doi: 10.3390/ijms231911533 (PMC9569764; doi:10.3390/ijms231911533)
Supplement: Supplementary file 1 [file ijms-23-11533-s001.zip › Table S2.xlsx]

## Sheet: PB vs L1
Differentially expressed genes between PB and L1 stage
Gene_id	PB1	PB2	PB3	IL1	IL2	IL3	baseMean	log2FoldChange	FC	lfcSE	stat	pvalue	padj	Tags	Description	DB	BLAST Hit	BLAST Hit Description	Length	#Hits	e-Value	sim mean	#GO	GO IDs	GO Names	Enzyme Codes	Enzyme Names	InterPro Accession	InterPro Name	Interpro Signatures	InterPro GO ID	InterPro GO Term
Sample_prefix_DN18305_c0_g1_i3	15.9023	65.132	60.1986	0	0	0	23.5388	8.25089	304.624	1.35628	6.08348	1.17602e-09	5.99185e-08	[BLASTED, MAPPED, ANNOTATED]	transmembrane protease serine 9-like	ref	XP_038214282.1	venom peptide isomerase heavy chain-like [Zerene cesonia]	843	20	8.30689e-62	72.95	1	F:GO:0008236	F:serine-type peptidase activity	EC:3.4	Acting on peptide bonds (peptidases)	IPR043504;IPR001254;IPR009003	Peptidase S1, PA clan, chymotrypsin-like fold;Serine proteases, trypsin domain;Peptidase S1, PA clan	G3DSA:2.40.10.10 (GENE3D);PF00089 (PFAM);SSF50494 (SUPERFAMILY)	;GO:0006508/GO:0004252;	;proteolysis/serine-type endopeptidase activity;
Sample_IL_DN9023_c0_g1_i2	49.0322	13.9569	33.6704	0	0	0	16.1099	7.69652	207.436	1.38618	5.55234	2.81874e-08	1.04705e-06	[BLASTED, MAPPED, ANNOTATED]	lachesin isoform X1	ref	XP_014365035.1	PREDICTED: lachesin isoform X2 [Papilio machaon]	336	20	9.58675e-54	84.84	1	C:GO:0016021	C:integral component of membrane			IPR013098;IPR013783;noIPR;IPR036179	Immunoglobulin I-set;Immunoglobulin-like fold;Immunoglobulin-like fold;Immunoglobulin-like domain superfamily	PF07679 (PFAM);G3DSA:2.60.40.10 (GENE3D);cd00096 (CDD);SSF48726 (SUPERFAMILY)	;;;	;;;
Sample_IL_DN27805_c0_g2_i2	37.1055	19.7722	25.5079	0	0	0	13.7309	7.46579	176.778	1.37282	5.4383	5.37909e-08	1.85403e-06	[BLASTED, MAPPED, ANNOTATED]	reverse transcriptase	gb	ABO45233.1	reverse transcriptase [Ostrinia nubilalis]gb	603	20	9.0951e-16	68.88	3	P:GO:0007155; F:GO:0003824; C:GO:0016020	P:cell adhesion; F:catalytic activity; C:membrane			0	0	0	0	0
Sample_prefix_DN22220_c0_g1_i2	45.0566	72.1104	155.088	1.49882	0	0	45.6256	7.36454	164.796	1.15663	6.36725	1.92449e-10	1.14395e-08	[BLASTED]	GATA zinc finger domain-containing protein 14-like	ref	XP_013180279.1	PREDICTED: AT-rich interactive domain-containing protein 1A-like [Papilio xuthus]	2511	20	4.72561e-130	54.22						noIPR;noIPR;noIPR;noIPR;noIPR;noIPR;noIPR;noIPR;noIPR	Btz domain;Btz domain;Btz domain;Btz domain;Btz domain;Btz domain;Btz domain;Btz domain;Btz domain	mobidb-lite (MOBIDB_LITE);mobidb-lite (MOBIDB_LITE);mobidb-lite (MOBIDB_LITE);mobidb-lite (MOBIDB_LITE);mobidb-lite (MOBIDB_LITE);mobidb-lite (MOBIDB_LITE);mobidb-lite (MOBIDB_LITE);mobidb-lite (MOBIDB_LITE);mobidb-lite (MOBIDB_LITE)	;;;;;;;;	;;;;;;;;
Sample_prefix_DN19051_c0_g1_i2	498.273	387.303	159.169	0	5.162	1.85666	175.294	7.24024	151.192	1.02346	7.07428	1.50227e-12	1.30375e-10	[BLASTED]	nucleolin 2-like	ref	XP_013141814.1	PREDICTED: uncharacterized protein LOC106105903 [Papilio polytes]	1341	20	5.02572e-33	66.89						noIPR	DNA/RNA polymerase superfamily	mobidb-lite (MOBIDB_LITE)	0	0
Sample_prefix_DN6148_c0_g1_i2	178.901	190.744	126.519	0	1.72067	1.85666	83.2902	7.19689	146.717	0.788879	9.12294	7.31121e-20	1.47673e-17	[BLASTED, MAPPED, ANNOTATED]	PREDICTED: LOW QUALITY PROTEIN: uncharacterized protein LOC106719170	ref	XP_014368926.1	PREDICTED: LOW QUALITY PROTEIN: uncharacterized protein LOC106719170 [Papilio machaon]	1558	20	0	80.41	1	C:GO:0016021	C:integral component of membrane			IPR005240	Protein of unknown function DUF389	PF04087 (PFAM)	0	0
Sample_IL_DN10964_c2_g1_i1	129.869	67.4582	36.7313	1.49882	0	0	39.2596	7.13805	140.853	1.16637	6.11987	9.36526e-10	4.89663e-08	[BLASTED]	pre-mRNA-splicing factor ATP-dependent RNA helicase PRP16-like	ref	XP_013161615.1	PREDICTED: uncharacterized protein LOC106113419 [Papilio xuthus]	866	20	3.64529e-65	76.88						noIPR;noIPR;noIPR	DAZ associated protein 2;DAZ associated protein 2;DAZ associated protein 2	mobidb-lite (MOBIDB_LITE);mobidb-lite (MOBIDB_LITE);mobidb-lite (MOBIDB_LITE)	;;	;;
Sample_prefix_DN40768_c0_g1_i1	35.7803	20.9353	2.04063	0	0	0	9.7927	6.97388	125.704	1.60398	4.34787	1.37468e-05	0.000249821	[BLASTED, MAPPED]	Acyl-CoA Delta	ref	XP_028176543.1	uncharacterized protein LOC114364553 [Ostrinia furnacalis]	791	9	1.91671e-18	62.73	9	P:GO:0006629; P:GO:0006631; P:GO:0006633; F:GO:0004386; F:GO:0016491; F:GO:0016717; F:GO:0046872; C:GO:0016020; C:GO:0016021	P:lipid metabolic process; P:fatty acid metabolic process; P:fatty acid biosynthetic process; F:helicase activity; F:oxidoreductase activity; F:oxidoreductase activity, acting on paired donors, with oxidation of a pair of donors resulting in the reduction of molecular oxygen to two molecules of water; F:metal ion binding; C:membrane; C:integral component of membrane			0	0	0	0	0
Sample_IL_DN3281_c2_g1_i1	22.5283	11.6307	15.3047	0	0	0	8.24396	6.72956	106.121	1.48008	4.54675	5.44819e-06	0.000111977	[BLASTED, MAPPED, ANNOTATED]	probable multidrug resistance-associated protein lethal(2)03659	ref	XP_013167071.1	PREDICTED: probable multidrug resistance-associated protein lethal(2)03659 [Papilio xuthus]	1036	20	9.51168e-143	84.53	4	P:GO:0055085; F:GO:0005524; F:GO:0140359; C:GO:0016021	P:transmembrane transport; F:ATP binding; F:ABC-type transporter activity; C:integral component of membrane	EC:7	Translocases	IPR036640;IPR011527;IPR036640	ABC transporter type 1, transmembrane domain superfamily;ABC transporter type 1, transmembrane domain;ABC transporter type 1, transmembrane domain superfamily	G3DSA:1.20.1560.10 (GENE3D);PF00664 (PFAM);SSF90123 (SUPERFAMILY)	GO:0005524/GO:0016021;GO:0140359/GO:0005524/GO:0055085/GO:0016021;GO:0005524/GO:0016021	ATP binding/integral component of membrane;ABC-type transporter activity/ATP binding/transmembrane transport/integral component of membrane;ATP binding/integral component of membrane
Sample_prefix_DN21770_c0_g1_i1	621.516	421.032	161.21	5.99527	4.30166	1.85666	202.652	6.59584	96.7266	0.552816	11.9314	8.12438e-33	4.71256e-30	[BLASTED]	transcriptional regulator ATRX homolog	ref	XP_013178850.1	PREDICTED: uncharacterized protein LOC106125982 [Papilio xuthus]	1774	19	7.15943e-38	46.12						noIPR;noIPR;noIPR	Restriction endonuclease type II-like;Restriction endonuclease type II-like;Restriction endonuclease type II-like	mobidb-lite (MOBIDB_LITE);mobidb-lite (MOBIDB_LITE);mobidb-lite (MOBIDB_LITE)	;;	;;
Sample_prefix_DN6253_c0_g1_i1	13.2519	23.2614	2.04063	0	0	0	6.42567	6.36897	82.6517	1.68233	3.78581	0.000153209	0.00194531	[BLASTED]	Kinase-interacting protein 1	gb	KAG0720350.1	Kinase-interacting protein 1 [Chionoecetes opilio]	1005	2	3.30559e-10	52.47						IPR036466;IPR015333;IPR036466	Pollen allergen ole e 6 superfamily;Pollen allergen ole e 6;Pollen allergen ole e 6 superfamily	G3DSA:1.10.287.720 (GENE3D);PF09253 (PFAM);SSF111388 (SUPERFAMILY)	;;	;;
Sample_IL_DN37946_c0_g2_i1	9.27636	16.283	8.16252	0	0	0	5.62031	6.1796	72.4843	1.60043	3.86122	0.000112823	0.00150577	[BLASTED, MAPPED, ANNOTATED]	TRAS3 protein	ref	XP_037875259.1	uncharacterized protein LOC119630326 [Bombyx mori]	712	20	1.43946e-79	70.36	4	P:GO:0043170; P:GO:0044237; F:GO:0003676; F:GO:0003824	P:macromolecule metabolic process; P:cellular metabolic process; F:nucleic acid binding; F:catalytic activity			0	0	0	0	0
Sample_M2_DN829_c0_g2_i1	7.95117	9.30457	16.325	0	0	0	5.5968	6.17943	72.4759	1.60348	3.85377	0.000116312	0.00154444	[BLASTED, MAPPED, ANNOTATED]	probable multidrug resistance-associated protein lethal(2)03659	ref	XP_013167071.1	PREDICTED: probable multidrug resistance-associated protein lethal(2)03659 [Papilio xuthus]	784	20	1.77653e-126	83.06	4	P:GO:0055085; F:GO:0005524; F:GO:0140359; C:GO:0016021	P:transmembrane transport; F:ATP binding; F:ABC-type transporter activity; C:integral component of membrane	EC:7	Translocases	IPR011527;IPR036640;IPR036640	ABC transporter type 1, transmembrane domain;ABC transporter type 1, transmembrane domain superfamily;ABC transporter type 1, transmembrane domain superfamily	PF00664 (PFAM);G3DSA:1.20.1560.10 (GENE3D);SSF90123 (SUPERFAMILY)	GO:0016021/GO:0055085/GO:0005524/GO:0140359;GO:0005524/GO:0016021;GO:0005524/GO:0016021	integral component of membrane/transmembrane transport/ATP binding/ABC-type transporter activity;ATP binding/integral component of membrane;ATP binding/integral component of membrane
Sample_i_DN12553_c0_g1_i4	5.30078	11.6307	13.2641	0	0	0	5.0326	6.02646	65.1848	1.65101	3.65017	0.00026207	0.00304236	[BLASTED]	PREDICTED: uncharacterized protein LOC106711883	ref	XP_014359790.1	PREDICTED: uncharacterized protein LOC106711883 [Papilio machaon]gb	1090	20	6.95566e-103	71.44						noIPR	PiggyBac transposable element-derived protein	G3DSA:3.40.630.30 (GENE3D)	0	0
Sample_IL_DN56722_c0_g1_i1	2.65039	20.9353	4.08126	0	0	0	4.61116	5.89587	59.5434	1.8071	3.26262	0.00110387	0.00988194	[BLASTED]	PREDICTED: uncharacterized protein KIAA1841 homolog	ref	XP_014363046.1	PREDICTED: uncharacterized protein KIAA1841 homolog [Papilio machaon]gb	509	20	8.68359e-18	74.86						0	0	0	0	0
Sample_prefix_DN38941_c0_g1_i1	2.65039	13.9569	6.12189	0	0	0	3.78819	5.61428	48.9854	1.82397	3.07806	0.00208355	0.0163836	[BLASTED, MAPPED]	PREDICTED: uncharacterized protein LOC106117815	ref	XP_013167722.1	PREDICTED: uncharacterized protein LOC106117815 [Papilio xuthus]	590	6	3.91265e-11	54.45	2	C:GO:0016020; C:GO:0016021	C:membrane; C:integral component of membrane			0	0	0	0	0
Sample_i_DN16278_c0_g1_i2	5.30078	6.97843	10.2031	0	0	0	3.74706	5.60008	48.5055	1.76195	3.17834	0.0014812	0.0124765	[BLASTED]	unnamed protein product	emb	CAF4953796.1	unnamed protein product [Pieris macdunnoughi]	580	20	2.11569e-45	62.12						0	0	0	0	0
Sample_IL_DN41592_c0_g1_i1	5.30078	4.65229	12.2438	0	0	0	3.69947	5.58331	47.945	1.79308	3.1138	0.00184692	0.0148828	[BLASTED]	putative tick transposon	ref	XP_026317899.1	uncharacterized protein LOC113228740 isoform X2 [Hyposmocoma kahamanoa]	403	20	1.73184e-17	60.21						0	0	0	0	0
Sample_prefix_DN13188_c0_g1_i2	5.30078	13.9569	2.04063	0	0	0	3.54971	5.51459	45.715	1.87941	2.93421	0.00334396	0.0238034	[BLASTED, MAPPED]	glycoside hydrolase family 28	gb	ANJ43640.1	glycoside hydrolase family 28 [Ramulus artemis]	1659	20	4.25523e-20	47.36	5	P:GO:0005975; P:GO:0008152; F:GO:0004650; F:GO:0016787; F:GO:0016798	P:carbohydrate metabolic process; P:metabolic process; F:polygalacturonase activity; F:hydrolase activity; F:hydrolase activity, acting on glycosyl bonds			IPR012334;IPR000743;IPR011050	Pectin lyase fold;Glycoside hydrolase, family 28;Pectin lyase fold/virulence factor	G3DSA:2.160.20.10 (GENE3D);PF00295 (PFAM);SSF51126 (SUPERFAMILY)	;GO:0004650/GO:0005975;	;polygalacturonase activity/carbohydrate metabolic process;
Sample_prefix_DN15535_c0_g2_i1	2.65039	16.283	2.04063	0	0	0	3.49567	5.49496	45.097	1.94142	2.83039	0.0046492	0.0308549	[BLASTED, MAPPED, ANNOTATED]	RNA-directed DNA polymerase from mobile element jockey	dbj	GBP65548.1	RNA-directed DNA polymerase from mobile element jockey [Eumeta japonica]	476	12	7.99392e-07	74.55	3	P:GO:0044238; P:GO:0071704; F:GO:0016620	P:primary metabolic process; P:organic substance metabolic process; F:oxidoreductase activity, acting on the aldehyde or oxo group of donors, NAD or NADP as acceptor	EC:1.2.1	Acting on the aldehyde or oxo group of donors	0	0	0	0	0
Sample_M1_DN8281_c0_g1_i2	164.324	184.928	183.657	0	5.162	7.42664	90.9163	5.4765	44.5235	0.503379	10.8795	1.44415e-27	5.53721e-25	[BLASTED, MAPPED]	uncharacterized protein LOC117989406	ref	XP_034832654.1	uncharacterized protein LOC117989406 [Maniola hyperantus]	729	20	1.37433e-36	63.41	2	C:GO:0016020; C:GO:0016021	C:membrane; C:integral component of membrane			0	0	0	0	0
Sample_IL_DN16032_c0_g1_i4	10.6016	2.32614	7.1422	0	0	0	3.34498	5.42774	43.0439	1.86841	2.90501	0.00367246	0.0256309	[BLASTED, MAPPED]	unnamed protein product	emb	CAF4761876.1	unnamed protein product [Pieris macdunnoughi]	454	20	8.79759e-27	71.81	1	F:GO:0003824	F:catalytic activity			IPR036691;IPR036691	Endonuclease/exonuclease/phosphatase superfamily;Endonuclease/exonuclease/phosphatase superfamily	G3DSA:3.60.10.10 (GENE3D);SSF56219 (SUPERFAMILY)	;	;
Sample_IL_DN86002_c0_g1_i1	9.27636	4.65229	6.12189	0	0	0	3.34176	5.42647	43.0062	1.81878	2.98358	0.00284895	0.0209567	[BLASTED, MAPPED, ANNOTATED]	centrosomal protein of 290 kDa-like	ref	XP_013166441.1	PREDICTED: plectin [Papilio xuthus]	521	20	2.80227e-60	86.78	1	P:GO:0036158	P:outer dynein arm assembly			0	0	0	0	0
Sample_prefix_DN11852_c0_g1_i2	13.2519	4.65229	2.04063	0	0	0	3.32414	5.41142	42.5599	1.90888	2.83486	0.00458455	0.0305423	[BLASTED, MAPPED, ANNOTATED]	60S ribosomal protein L8	ref	XP_017472321.1	PREDICTED: 60S ribosomal protein L8-like [Rhagoletis zephyria]	951	20	8.09997e-135	84.13	5	P:GO:0002181; F:GO:0003723; F:GO:0003735; C:GO:0000228; C:GO:0005730	P:cytoplasmic translation; F:RNA binding; F:structural constituent of ribosome; C:nuclear chromosome; C:nucleolus			IPR014722;noIPR;IPR022666;IPR014726;IPR022669;noIPR;IPR008991;IPR012340	Ribosomal protein L2, domain 2;Ribosomal protein L2, domain 2;Ribosomal Proteins L2, RNA binding domain;Ribosomal protein L2, domain 3;Ribosomal protein L2, C-terminal;Ribosomal protein L2, C-terminal;Translation protein SH3-like domain superfamily;Nucleic acid-binding, OB-fold	G3DSA:2.30.30.30 (GENE3D);G3DSA:2.40.50.140 (GENE3D);PF00181 (PFAM);G3DSA:4.10.950.10 (GENE3D);PF03947 (PFAM);mobidb-lite (MOBIDB_LITE);SSF50104 (SUPERFAMILY);SSF50249 (SUPERFAMILY)	;;GO:0006412/GO:0005840/GO:0003735;;GO:0006412/GO:0005840/GO:0003735;;;	;;translation/ribosome/structural constituent of ribosome;;translation/ribosome/structural constituent of ribosome;;;
Sample_IL_DN16216_c2_g1_i2	34.4551	6.97843	27.5485	1.49882	0	0	11.7468	5.39888	42.1916	1.34597	4.01114	6.04271e-05	0.000888227	[BLASTED, MAPPED]	hypothetical protein B5X24_HaOG202735	gb	PZC70354.1	hypothetical protein B5X24_HaOG202735 [Helicoverpa armigera]	815	20	1.13062e-11	70.38	1	F:GO:0003824	F:catalytic activity			0	0	0	0	0
Sample_i_DN11329_c1_g1_i2	9.27636	5.81536	4.08126	0	0	0	3.1955	5.35947	41.0547	1.84802	2.90011	0.00373028	0.0259517	[BLASTED, MAPPED, ANNOTATED]	Transposable element Tc3 transposase	ref	XP_023027857.1	uncharacterized protein LOC111515890, partial [Leptinotarsa decemlineata]	358	20	5.00903e-17	60.52	2	F:GO:0097159; F:GO:1901363	F:organic cyclic compound binding; F:heterocyclic compound binding			0	0	0	0	0
Sample_IL_DN24167_c0_g1_i1	7.95117	41.8706	19.386	0	1.72067	0	11.8214	5.35693	40.9823	1.34164	3.99281	6.52943e-05	0.000947661	[BLASTED]	uncharacterized protein LOC119837912	ref	XP_038219629.1	uncharacterized protein LOC119837912 [Zerene cesonia]	752	20	6.51976e-83	77.37						0	0	0	0	0
Sample_prefix_DN10464_c0_g2_i3	33.1299	26.7507	10.2031	0	0	1.85666	11.9901	5.34239	40.5713	1.2958	4.12286	3.74195e-05	0.000589214	[BLASTED, MAPPED]	Retrovirus-related Pol polyprotein from type-1 retrotransposable element R1	gb	KPJ08991.1	Retrovirus-related Pol polyprotein from type-1 retrotransposable element R1 [Papilio machaon]	1408	20	8.23343e-36	65.26	3	F:GO:0003824; C:GO:0016020; C:GO:0016021	F:catalytic activity; C:membrane; C:integral component of membrane			noIPR;noIPR	WD40-repeat-containing domain superfamily;WD40-repeat-containing domain superfamily	mobidb-lite (MOBIDB_LITE);mobidb-lite (MOBIDB_LITE)	;	;
Sample_IL_DN72874_c0_g1_i1	14.5771	2.32614	2.04063	0	0	0	3.15732	5.33592	40.3897	1.98396	2.68953	0.00715533	0.0430178	[BLASTED, MAPPED, ANNOTATED]	DNA polymerase nu-like	gb	KPJ18303.1	DNA polymerase nu [Papilio machaon]	335	20	1.20545e-20	80.04	4	P:GO:0006261; P:GO:0071897; F:GO:0003677; F:GO:0003887	P:DNA-dependent DNA replication; P:DNA biosynthetic process; F:DNA binding; F:DNA-directed DNA polymerase activity	EC:2.7.7.7	DNA-directed DNA polymerase	IPR001098;noIPR;IPR043502	DNA-directed DNA polymerase, family A, palm domain;DNA-directed DNA polymerase, family A, palm domain;DNA/RNA polymerase superfamily	PF00476 (PFAM);G3DSA:1.10.150.20 (GENE3D);SSF56672 (SUPERFAMILY)	GO:0006260/GO:0003887/GO:0003677;;	DNA replication/DNA-directed DNA polymerase activity/DNA binding;;
Sample_i_DN17533_c0_g1_i2	7.95117	4.65229	6.12189	0	0	0	3.12089	5.32915	40.2008	1.84791	2.88388	0.00392809	0.0270506	[BLASTED, MAPPED]	unnamed protein product	emb	CAB3250915.1	unnamed protein product [Arctia plantaginis]	430	20	8.44316e-25	65.46	3	F:GO:0003824; C:GO:0016020; C:GO:0016021	F:catalytic activity; C:membrane; C:integral component of membrane			IPR000477	Reverse transcriptase domain	PF00078 (PFAM)	0	0
Sample_IL_DN41914_c0_g1_i1	7.95117	2.32614	8.16252	0	0	0	3.07331	5.30932	39.652	1.90099	2.79293	0.00522336	0.0337351	[BLASTED, MAPPED, ANNOTATED]	zinc finger BED domain-containing protein 4-like	ref	XP_022120677.1	zinc finger BED domain-containing protein 4-like [Pieris rapae]	357	20	3.70835e-41	71.59	1	F:GO:0005488	F:binding			IPR008906;IPR012337	HAT, C-terminal dimerisation domain;Ribonuclease H-like superfamily	PF05699 (PFAM);SSF53098 (SUPERFAMILY)	GO:0046983;	protein dimerization activity;
Sample_M2_DN17967_c0_g2_i1	9.27636	6.97843	2.04063	0	0	0	3.04924	5.28977	39.1182	1.91761	2.75852	0.0058063	0.0365572	[BLASTED]	hepatoma-derived growth factor-related protein 2-like isoform X1	ref	XP_013143118.1	PREDICTED: uncharacterized protein LOC106106998 [Papilio polytes]	943	20	7.63248e-60	60.29						noIPR;noIPR	Zinc finger C2H2 superfamily;Zinc finger C2H2 superfamily	mobidb-lite (MOBIDB_LITE);mobidb-lite (MOBIDB_LITE)	;	;
Sample_IL_DN24492_c0_g1_i3	5.30078	2.32614	10.2031	0	0	0	2.97168	5.26624	38.4855	1.93038	2.72809	0.00637022	0.0393627	[BLASTED, MAPPED, ANNOTATED]	ATP-dependent DNA helicase PIF1-like	emb	CAB3242531.1	unnamed protein product [Arctia plantaginis]emb	346	20	5.12734e-54	90.78	7	P:GO:0000723; P:GO:0006281; P:GO:0006310; P:GO:0032508; F:GO:0003678; F:GO:0005524; F:GO:0016887	P:telomere maintenance; P:DNA repair; P:DNA recombination; P:DNA duplex unwinding; F:DNA helicase activity; F:ATP binding; F:ATP hydrolysis activity	EC:3.6.1; EC:3.6.4.12	Acting on acid anhydrides; DNA helicase	IPR010285	DNA helicase Pif1-like	PF05970 (PFAM)	GO:0006281/GO:0003678/GO:0000723	DNA repair/DNA helicase activity/telomere maintenance
Sample_IL_DN932_c1_g1_i5	11551.7	9609.3	13376.3	655.733	106.681	154.103	5908.98	5.23536	37.6703	0.839692	6.23485	4.522e-10	2.49099e-08	[BLASTED]	piggyBac transposable element-derived protein 4-like	emb	VVD01498.1	unnamed protein product, partial [Leptidea sinapis]	5515	20	1.05953e-180	71.09						IPR029526;noIPR;noIPR	PiggyBac transposable element-derived protein;PiggyBac transposable element-derived protein;PiggyBac transposable element-derived protein	PF13843 (PFAM);mobidb-lite (MOBIDB_LITE);mobidb-lite (MOBIDB_LITE)	;;	;;
Sample_IL_DN66345_c0_g1_i1	7.95117	6.97843	2.04063	0	0	0	2.82837	5.18217	36.3068	1.95063	2.65667	0.00789177	0.0464916	[BLASTED, MAPPED, ANNOTATED]	putative chitinase 3	ref	XP_014356811.1	PREDICTED: uncharacterized protein LOC106709507 [Papilio machaon]	366	20	8.20888e-25	55.83	1	C:GO:0110165	C:cellular anatomical entity			noIPR	Acyl-CoA N-acyltransferase	mobidb-lite (MOBIDB_LITE)	0	0
Sample_IL_DN932_c1_g2_i2	2777.61	2420.35	3406.83	174.612	41.296	24.1366	1474.14	5.16159	35.7927	0.821654	6.28196	3.3434e-10	1.89859e-08	[BLASTED, MAPPED]	uncharacterized protein LOC111349980 isoform X1	ref	XP_022817120.1	uncharacterized protein LOC111349980 isoform X1 [Spodoptera litura]ref	991	20	7.62062e-21	51.13	2	C:GO:0016020; C:GO:0016021	C:membrane; C:integral component of membrane			0	0	0	0	0
Sample_IL_DN73147_c0_g1_i1	5.30078	6.97843	4.08126	0	0	0	2.72674	5.13509	35.1411	1.92347	2.6697	0.00759181	0.045128	[BLASTED, MAPPED]	histone-lysine N-methyltransferase SETMAR-like	dbj	GBP15201.1	hypothetical protein EVAR_92208_1 [Eumeta japonica]	392	4	8.5701e-09	66.45	4	P:GO:0032259; F:GO:0003676; F:GO:0008168; F:GO:0016740	P:methylation; F:nucleic acid binding; F:methyltransferase activity; F:transferase activity			noIPR	Laminin IV	mobidb-lite (MOBIDB_LITE)	0	0
Sample_prefix_DN2110_c0_g1_i2	123.243	62.8059	45.9142	4.49645	0	1.85666	39.7194	5.1341	35.117	0.743953	6.90111	5.15981e-12	4.10042e-10	[BLASTED, MAPPED, ANNOTATED]	glycine-rich cell wall structural protein 1.8-like	gb	KPI92711.1	hypothetical protein RR46_13932 [Papilio xuthus]	3776	4	1.34389e-11	77.29	1	C:GO:0016021	C:integral component of membrane			noIPR	PiggyBac transposable element-derived protein	mobidb-lite (MOBIDB_LITE)	0	0
Sample_IL_DN73341_c0_g1_i1	5.30078	4.65229	6.12189	0	0	0	2.67916	5.11241	34.5929	1.92734	2.65257	0.00798818	0.0468886	[BLASTED, MAPPED, ANNOTATED]	dynein beta chain, ciliary-like	gb	KPJ18099.1	Dynein beta chain, ciliary [Papilio machaon]	437	20	5.59103e-74	94.66	9	P:GO:0007018; F:GO:0005524; F:GO:0008569; F:GO:0045505; F:GO:0051959; C:GO:0005737; C:GO:0005874; C:GO:0030286; C:GO:0097729	P:microtubule-based movement; F:ATP binding; F:minus-end-directed microtubule motor activity; F:dynein intermediate chain binding; F:dynein light intermediate chain binding; C:cytoplasm; C:microtubule; C:dynein complex; C:9+2 motile cilium			IPR013602	Dynein heavy chain, linker	PF08393 (PFAM)	0	0
Sample_IL_DN15086_c0_g2_i2	296.844	87.2304	108.153	4.49645	3.44133	7.42664	84.5986	5.0112	32.2494	0.575181	8.71239	2.97526e-18	4.998e-16	[BLASTED, MAPPED]	hypothetical protein RR46_03068	gb	KPJ01197.1	hypothetical protein RR46_03068 [Papilio xuthus]	1079	20	1.07947e-103	69.97	2	C:GO:0016020; C:GO:0016021	C:membrane; C:integral component of membrane			noIPR	Acyl-CoA desaturase	SSF69304 (SUPERFAMILY)	0	0
Sample_IL_DN49481_c0_g2_i1	19.8779	9.30457	22.4469	1.49882	0	0	8.85471	4.98422	31.6519	1.35504	3.67828	0.000234817	0.00277101	[BLASTED, MAPPED]	uncharacterized protein LOC113229397	ref	XP_026318753.1	uncharacterized protein LOC113229397 [Hyposmocoma kahamanoa]ref	920	3	8.05396e-15	64.74	2	F:GO:0003676; F:GO:0046872	F:nucleic acid binding; F:metal ion binding			0	0	0	0	0
Sample_IL_DN50218_c0_g1_i1	7.95117	4.65229	12.2438	0	0.860333	0	4.28459	4.78183	27.5089	1.66968	2.86392	0.00418439	0.0284404	[BLASTED]	Zinc finger DNA binding protein	ref	XP_013173848.1	PREDICTED: uncharacterized protein LOC106122445 [Papilio xuthus]	363	20	1.85132e-47	85.22						0	0	0	0	0
Sample_IL_DN2619_c0_g1_i1	418.762	361.715	173.454	8.99291	27.5306	0	165.076	4.70576	26.0961	1.3753	3.42162	0.000622482	0.00620343	[BLASTED]	craniofacial development protein 2-like	ref	XP_037961360.1	craniofacial development protein 2-like [Plutella xylostella]	1537	18	2.15213e-15	65.55						0	0	0	0	0
Sample_M2_DN10103_c0_g1_i1	38.4306	34.8922	8.16252	1.49882	1.72067	0	14.1175	4.61547	24.5129	1.07008	4.31318	1.60921e-05	0.000287094	[BLASTED, MAPPED]	putative chitinase 3	ref	XP_013177464.1	PREDICTED: uncharacterized protein LOC106124963 [Papilio xuthus]	1310	20	1.21271e-74	52.44	4	F:GO:0008061; C:GO:0005576; C:GO:0016020; C:GO:0016021	F:chitin binding; C:extracellular region; C:membrane; C:integral component of membrane			0	0	0	0	0
Sample_IL_DN67151_c0_g1_i1	2.65039	13.9569	22.4469	1.49882	0	0	6.75883	4.60599	24.3523	1.52257	3.02514	0.00248521	0.0188259	[BLASTED, MAPPED]	uncharacterized protein LOC110999145, partial	ref	XP_022123757.1	uncharacterized protein LOC110999145, partial [Pieris rapae]	637	20	2.27296e-41	58.79	4	P:GO:0015074; P:GO:0044260; F:GO:0003676; C:GO:0042575	P:DNA integration; P:cellular macromolecule metabolic process; F:nucleic acid binding; C:DNA polymerase complex			0	0	0	0	0
Sample_IL_DN39615_c0_g2_i1	10.6016	24.4245	6.12189	0	0	1.85666	7.16744	4.56389	23.652	1.44118	3.16676	0.00154147	0.0128612	[BLASTED, MAPPED, ANNOTATED]	uncharacterized protein LOC118267825	ref	XP_035437943.1	uncharacterized protein LOC118267825 [Spodoptera frugiperda]	500	7	2.09033e-15	83.19	1	C:GO:0016021	C:integral component of membrane			0	0	0	0	0
Sample_IL_DN29218_c0_g1_i2	26.5039	3.48922	10.2031	0	1.72067	0	6.98615	4.55868	23.5667	1.50342	3.0322	0.00242777	0.0184815	[BLASTED]	hypothetical protein EVAR_13464_1	dbj	GBP31345.1	hypothetical protein EVAR_13464_1 [Eumeta japonica]dbj	321	20	1.78691e-57	84.81						IPR025476;noIPR;noIPR;noIPR;noIPR	Helitron helicase-like domain;Helitron helicase-like domain;Helitron helicase-like domain;Helitron helicase-like domain;Helitron helicase-like domain	PF14214 (PFAM);mobidb-lite (MOBIDB_LITE);mobidb-lite (MOBIDB_LITE);mobidb-lite (MOBIDB_LITE);mobidb-lite (MOBIDB_LITE)	;;;;	;;;;
Sample_IL_DN20251_c0_g1_i1	13.2519	20.9353	26.5282	0	0	2.78499	10.5834	4.54665	23.371	1.17533	3.86841	0.000109548	0.00147231	[BLASTED, MAPPED, ANNOTATED]	lysozyme-like	ref	XP_023955128.1	lysozyme-like [Bicyclus anynana]	632	20	2.59133e-56	91.79	1	F:GO:0003796	F:lysozyme activity	EC:3.2.1.17	Lysozyme	IPR001916;noIPR;noIPR;IPR023346	Glycoside hydrolase, family 22;Glycoside hydrolase, family 22;Glycoside hydrolase, family 22;Lysozyme-like domain superfamily	PF00062 (PFAM);G3DSA:1.10.530.10 (GENE3D);cd16899 (CDD);SSF53955 (SUPERFAMILY)	;;;	;;;
Sample_M2_DN47149_c0_g1_i1	54.333	41.8706	36.7313	2.24823	3.44133	0	23.1041	4.51056	22.7937	0.770978	5.85044	4.90275e-09	2.1847e-07	[BLASTED, MAPPED, ANNOTATED]	sodium- and chloride-dependent glycine transporter 1 isoform X1	ref	XP_026496380.1	uncharacterized protein LOC113400910 isoform X2 [Vanessa tameamea]	575	20	2.41918e-44	81.53	3	P:GO:0055085; F:GO:0015293; C:GO:0016021	P:transmembrane transport; F:symporter activity; C:integral component of membrane	EC:7	Translocases	noIPR;noIPR	Ribonuclease H-like superfamily;Ribonuclease H-like superfamily	mobidb-lite (MOBIDB_LITE);mobidb-lite (MOBIDB_LITE)	;	;
Sample_IL_DN57699_c0_g1_i1	19.8779	5.81536	10.2031	1.49882	0	0	6.23254	4.4648	22.082	1.47834	3.02014	0.0025266	0.0190777	[BLASTED, MAPPED]	histone-lysine N-methyltransferase SETMAR-like	ref	XP_023944540.1	histone-lysine N-methyltransferase SETMAR-like [Bicyclus anynana]	530	5	5.77188e-10	64.81	4	P:GO:0032259; F:GO:0003676; F:GO:0008168; F:GO:0016740	P:methylation; F:nucleic acid binding; F:methyltransferase activity; F:transferase activity			0	0	0	0	0
Sample_IL_DN22973_c0_g1_i2	71.5605	41.8706	34.6907	1.49882	0	5.56998	25.8651	4.42966	21.5507	0.786163	5.63454	1.75528e-08	6.96225e-07	[BLASTED]	uncharacterized protein LOC113506506	ref	XP_026745145.1	uncharacterized protein LOC113506506 [Trichoplusia ni]	1084	20	2.71695e-131	77.87						noIPR;noIPR;IPR016181	Zinc finger C2H2 superfamily;Zinc finger C2H2 superfamily;Acyl-CoA N-acyltransferase	G3DSA:3.40.630.30 (GENE3D);cd04301 (CDD);SSF55729 (SUPERFAMILY)	;;	;;
Sample_prefix_DN33328_c0_g1_i1	13.2519	30.2399	25.5079	2.99764	0	0	11.9996	4.42437	21.4718	1.10171	4.01592	5.92135e-05	0.000872089	[BLASTED, MAPPED, ANNOTATED]	cationic trypsin-like	ref	XP_013133169.1	PREDICTED: cationic trypsin-like [Papilio polytes]	483	20	3.47945e-73	66.72	2	P:GO:0006508; F:GO:0004252	P:proteolysis; F:serine-type endopeptidase activity	EC:3.4.21	Acting on peptide bonds (peptidases)	IPR001254;IPR043504;IPR009003	Serine proteases, trypsin domain;Peptidase S1, PA clan, chymotrypsin-like fold;Peptidase S1, PA clan	PF00089 (PFAM);G3DSA:2.40.10.10 (GENE3D);SSF50494 (SUPERFAMILY)	GO:0006508/GO:0004252;;	proteolysis/serine-type endopeptidase activity;;
Sample_prefix_DN5238_c1_g1_i1	19.8779	9.30457	7.1422	0	1.72067	0	6.34089	4.41342	21.3094	1.45527	3.03271	0.00242365	0.018453	[BLASTED, MAPPED]	uncharacterized protein LOC114350796	ref	XP_028157568.1	uncharacterized protein LOC114350796 [Ostrinia furnacalis]ref	823	20	3.91119e-45	55.32	1	F:GO:0046872	F:metal ion binding			0	0	0	0	0
Sample_prefix_DN4479_c0_g1_i1	18.5527	94.2088	92.8487	5.99527	3.44133	0	35.8411	4.40581	21.1973	0.790388	5.57424	2.48615e-08	9.36842e-07	[BLASTED, MAPPED]	proline-rich protein 12-like isoform X2	ref	XP_014369356.1	PREDICTED: uncharacterized protein LOC106719513 [Papilio machaon]ref	933	20	4.60521e-30	51.63	2	C:GO:0016020; C:GO:0016021	C:membrane; C:integral component of membrane			noIPR;noIPR	DNA/RNA polymerase superfamily;DNA/RNA polymerase superfamily	mobidb-lite (MOBIDB_LITE);mobidb-lite (MOBIDB_LITE)	;	;
Sample_i_DN6442_c0_g1_i1	5.30078	13.9569	14.2844	1.49882	0	0	5.84014	4.3798	20.8186	1.48643	2.94653	0.00321359	0.0230811	[BLASTED, MAPPED, ANNOTATED]	tigger transposable element-derived protein 6-like	ref	XP_013200486.1	PREDICTED: uncharacterized protein LOC106143061 [Amyelois transitella]	867	20	4.10794e-33	61.43	1	F:GO:0005488	F:binding			noIPR;noIPR;noIPR	Immunoglobulin-like domain superfamily;Immunoglobulin-like domain superfamily;Immunoglobulin-like domain superfamily	mobidb-lite (MOBIDB_LITE);mobidb-lite (MOBIDB_LITE);mobidb-lite (MOBIDB_LITE)	;;	;;
Sample_i_DN1523_c5_g1_i1	10.6016	16.283	9.18283	0	0	1.85666	6.32068	4.37677	20.7749	1.42483	3.07178	0.00212784	0.0166695	[BLASTED, MAPPED, ANNOTATED]	putative ATP-binding protein	ref	XP_014367679.1	PREDICTED: uncharacterized protein LOC106718180 [Papilio machaon]gb	673	20	1.9426e-87	91.01	1	F:GO:0005524	F:ATP binding			0	0	0	0	0
Sample_IL_DN47028_c0_g1_i1	10.6016	16.283	8.16252	0	0	1.85666	6.15062	4.3334	20.1597	1.4385	3.01245	0.00259147	0.019455	[BLASTED, MAPPED]	reverse transcriptase	ref	XP_035442510.1	uncharacterized protein LOC118270833 [Spodoptera frugiperda]	429	20	6.19237e-42	69.82	4	P:GO:0006278; F:GO:0003676; F:GO:0003964; F:GO:0008270	P:RNA-dependent DNA biosynthetic process; F:nucleic acid binding; F:RNA-directed DNA polymerase activity; F:zinc ion binding			0	0	0	0	0
Sample_F_DN7350_c0_g1_i1	51.6826	36.0552	15.3047	0	3.44133	1.85666	18.0568	4.31662	19.9266	0.917503	4.70475	2.54181e-06	5.75585e-05	[BLASTED, MAPPED, ANNOTATED]	Transposon Ty3-G Gag-Pol polyprotein	emb	CAA9994248.1	unnamed protein product, partial [Nesidiocoris tenuis]	1945	20	1.03174e-116	62.56	5	P:GO:0006807; P:GO:0043170; P:GO:0044237; P:GO:0044238; F:GO:0016787	P:nitrogen compound metabolic process; P:macromolecule metabolic process; P:cellular metabolic process; P:primary metabolic process; F:hydrolase activity	EC:3	Hydrolases	IPR018061;IPR021109;noIPR;IPR021109	Retropepsins;Aspartic peptidase domain superfamily;Aspartic peptidase domain superfamily;Aspartic peptidase domain superfamily	PF00077 (PFAM);G3DSA:2.40.70.10 (GENE3D);cd00303 (CDD);SSF50630 (SUPERFAMILY)	;;;	;;;
Sample_prefix_DN11221_c1_g1_i1	6.62597	15.1199	12.2438	0	0	1.85666	5.97439	4.29306	19.6038	1.45428	2.95201	0.00315709	0.0227476	[BLASTED, MAPPED]	retrovirus-related Pol polyprotein from transposon TNT 1-94	emb	CAB0017410.1	unnamed protein product [Nesidiocoris tenuis]	308	20	6.31092e-20	55.78	5	P:GO:0015074; P:GO:0044260; F:GO:0003676; F:GO:0008270; C:GO:0042575	P:DNA integration; P:cellular macromolecule metabolic process; F:nucleic acid binding; F:zinc ion binding; C:DNA polymerase complex			0	0	0	0	0
Sample_IL_DN41908_c0_g1_i1	15.9023	5.81536	12.2438	0	0	1.85666	5.96969	4.28441	19.4866	1.46478	2.92495	0.00344516	0.0243907	[BLASTED, MAPPED]	PiggyBac transposable element-derived protein 2	ref	XP_013183179.1	PREDICTED: piggyBac transposable element-derived protein 3-like [Amyelois transitella]	361	20	1.14868e-37	59.48	2	C:GO:0016020; C:GO:0016021	C:membrane; C:integral component of membrane			0	0	0	0	0
Sample_IL_DN39035_c0_g1_i1	5.30078	20.9353	5.10157	1.49882	0	0	5.47274	4.28286	19.4657	1.56493	2.73678	0.00620435	0.0385594	[BLASTED]	uncharacterized protein LOC110377076	ref	XP_021191445.1	uncharacterized protein LOC110377076 [Helicoverpa armigera]	523	20	2.65922e-38	82.5						0	0	0	0	0
Sample_i_DN4775_c0_g2_i3	13.2519	411.727	397.923	7.49409	22.3686	12.9966	144.294	4.26486	19.2243	1.2129	3.51626	0.000437677	0.00465936	[BLASTED, MAPPED]	10 kDa secreted protein	gb	RZF39105.1	hypothetical protein LSTR_LSTR016343 [Laodelphax striatellus]	594	15	1.76557e-30	65.98	2	C:GO:0016020; C:GO:0016021	C:membrane; C:integral component of membrane			noIPR	Endonuclease/exonuclease/phosphatase superfamily	mobidb-lite (MOBIDB_LITE)	0	0
Sample_IL_DN24123_c0_g1_i1	10.6016	2.32614	17.3454	1.49882	0	0	5.29531	4.23923	18.8858	1.59208	2.6627	0.00775162	0.045845	[BLASTED, MAPPED, ANNOTATED]	ATP-dependent DNA helicase pif1	emb	CAB3234447.1	unnamed protein product [Arctia plantaginis]	344	20	2.48095e-63	89.19	7	P:GO:0000723; P:GO:0006281; P:GO:0006310; P:GO:0032508; F:GO:0003678; F:GO:0005524; F:GO:0016887	P:telomere maintenance; P:DNA repair; P:DNA recombination; P:DNA duplex unwinding; F:DNA helicase activity; F:ATP binding; F:ATP hydrolysis activity	EC:3.6.1; EC:3.6.4.12	Acting on acid anhydrides; DNA helicase	0	0	0	0	0
Sample_IL_DN8348_c0_g2_i1	3342.14	3039.11	2580.38	233.816	80.8713	159.673	1572.66	4.2369	18.8553	0.281556	15.0481	3.55039e-51	5.01981e-48	[BLASTED, MAPPED, ANNOTATED]	cytochrome P450 6B5-like	gb	KPI99127.1	Cytochrome P450 6B4 [Papilio xuthus]	1898	20	0	76.65	6	F:GO:0004497; F:GO:0005506; F:GO:0016705; F:GO:0020037; C:GO:0005789; C:GO:0016021	F:monooxygenase activity; F:iron ion binding; F:oxidoreductase activity, acting on paired donors, with incorporation or reduction of molecular oxygen; F:heme binding; C:endoplasmic reticulum membrane; C:integral component of membrane	EC:1.14	Acting on paired donors, with incorporation or reduction of molecular oxygen. The oxygen incorporated need not be derived from O(2)	IPR001128;IPR036396;IPR036396	Cytochrome P450;Cytochrome P450 superfamily;Cytochrome P450 superfamily	PF00067 (PFAM);G3DSA:1.10.630.10 (GENE3D);SSF48264 (SUPERFAMILY)	GO:0004497/GO:0005506/GO:0020037/GO:0016705;GO:0004497/GO:0005506/GO:0020037/GO:0016705;GO:0004497/GO:0005506/GO:0020037/GO:0016705	monooxygenase activity/iron ion binding/heme binding/oxidoreductase activity, acting on paired donors, with incorporation or reduction of molecular oxygen;monooxygenase activity/iron ion binding/heme binding/oxidoreductase activity, acting on paired donors, with incorporation or reduction of molecular oxygen;monooxygenase activity/iron ion binding/heme binding/oxidoreductase activity, acting on p…
Sample_IL_DN39116_c0_g1_i1	7.95117	11.6307	12.2438	0	1.72067	0	5.59105	4.23363	18.8126	1.46373	2.89236	0.00382354	0.0264811	[BLASTED, MAPPED, ANNOTATED]	Putative nuclease HARBI1	gb	KPI97985.1	Putative nuclease HARBI1 [Papilio xuthus]	554	20	5.83885e-42	75.71	1	F:GO:0046872	F:metal ion binding			0	0	0	0	0
Sample_i_DN14377_c0_g1_i2	13.2519	6.97843	12.2438	0	0	1.85666	5.7218	4.22196	18.6611	1.4613	2.88918	0.00386249	0.0266957	[BLASTED]	PREDICTED: uncharacterized protein LOC106121083	ref	XP_013172032.1	PREDICTED: uncharacterized protein LOC106121083 [Papilio xuthus]	1253	20	3.75872e-45	50.01						0	0	0	0	0
Sample_IL_DN24123_c1_g1_i1	5.30078	9.30457	14.2844	1.49882	0	0	5.06476	4.16944	17.9939	1.53216	2.72127	0.0065031	0.0399873	[BLASTED, MAPPED, ANNOTATED]	ATP-dependent DNA helicase pif1	emb	CAB3234447.1	unnamed protein product [Arctia plantaginis]	329	20	6.94466e-62	89.82	7	P:GO:0000723; P:GO:0006281; P:GO:0006310; P:GO:0032508; F:GO:0003678; F:GO:0005524; F:GO:0016887	P:telomere maintenance; P:DNA repair; P:DNA recombination; P:DNA duplex unwinding; F:DNA helicase activity; F:ATP binding; F:ATP hydrolysis activity	EC:3.6.1; EC:3.6.4.12	Acting on acid anhydrides; DNA helicase	0	0	0	0	0
Sample_i_DN33945_c0_g1_i2	63.6093	55.8274	59.1783	4.49645	3.44133	1.85666	31.4016	4.16102	17.8892	0.602638	6.90468	5.0317e-12	4.01743e-10	[BLASTED, MAPPED, ANNOTATED]	PREDICTED: uncharacterized protein LOC106109661	ref	XP_013146699.1	PREDICTED: uncharacterized protein LOC106109661 [Papilio polytes]	995	20	2.1065e-176	96	1	C:GO:0016021	C:integral component of membrane			IPR005240	Protein of unknown function DUF389	PF04087 (PFAM)	0	0
Sample_M1_DN3818_c0_g1_i6	5895.79	4936.08	5657.65	140.139	141.955	663.756	2905.89	4.12432	17.4399	0.740672	5.56835	2.57169e-08	9.6639e-07	[BLASTED, MAPPED, ANNOTATED]	organic cation transporter protein-like	ref	XP_013176006.1	PREDICTED: organic cation transporter protein isoform X2 [Papilio xuthus]	1826	20	6.0931e-143	93.09	3	P:GO:0055085; F:GO:0022857; C:GO:0016021	P:transmembrane transport; F:transmembrane transporter activity; C:integral component of membrane	EC:7	Translocases	IPR011701;IPR036259;noIPR;IPR036259	Major facilitator superfamily;MFS transporter superfamily;MFS transporter superfamily;MFS transporter superfamily	PF07690 (PFAM);G3DSA:1.20.1250.20 (GENE3D);mobidb-lite (MOBIDB_LITE);SSF103473 (SUPERFAMILY)	GO:0055085/GO:0022857;;;	transmembrane transport/transmembrane transporter activity;;;
Sample_F_DN32114_c0_g1_i1	14.5771	3.48922	12.2438	0	0	1.85666	5.36113	4.11497	17.3272	1.53428	2.68202	0.00731783	0.0438333	[BLASTED]	uncharacterized protein LOC114350796	ref	XP_028157568.1	uncharacterized protein LOC114350796 [Ostrinia furnacalis]ref	733	20	1.82139e-80	64.27						0	0	0	0	0
Sample_IL_DN902_c3_g1_i2	14.5771	4.65229	10.2031	0	1.72067	0	5.19221	4.11259	17.2987	1.52486	2.69703	0.006996	0.0422637	[BLASTED, MAPPED, ANNOTATED]	fatty acid synthase-like	ref	XP_022833714.1	uncharacterized protein LOC111361554 [Spodoptera litura]	437	20	5.88934e-47	76.46	1	F:GO:0016787	F:hydrolase activity	EC:3	Hydrolases	0	0	0	0	0
Sample_IL_DN22284_c0_g2_i3	1168.82	1073.52	1405.99	146.884	31.8323	34.3482	643.566	4.09513	17.0906	0.715285	5.72517	1.0333e-08	4.31278e-07	[BLASTED, MAPPED]	transcription initiation factor TFIID subunit 2-like protein	ref	XP_037870363.1	uncharacterized protein LOC119629248 [Bombyx mori]	577	20	5.7137e-22	59.05	7	P:GO:0006413; P:GO:0006508; F:GO:0003743; F:GO:0008237; F:GO:0008270; C:GO:0005634; C:GO:0005669	P:translational initiation; P:proteolysis; F:translation initiation factor activity; F:metallopeptidase activity; F:zinc ion binding; C:nucleus; C:transcription factor TFIID complex			0	0	0	0	0
Sample_IL_DN62143_c0_g2_i1	10.6016	5.81536	12.2438	0	1.72067	0	5.06356	4.07932	16.9043	1.51275	2.69662	0.00700475	0.0422865	[BLASTED, MAPPED, ANNOTATED]	ATP-dependent DNA helicase pif1	emb	CAB3234447.1	unnamed protein product [Arctia plantaginis]	303	20	2.78973e-54	85.94	7	P:GO:0000723; P:GO:0006281; P:GO:0006310; P:GO:0032508; F:GO:0003678; F:GO:0005524; F:GO:0016887	P:telomere maintenance; P:DNA repair; P:DNA recombination; P:DNA duplex unwinding; F:DNA helicase activity; F:ATP binding; F:ATP hydrolysis activity	EC:3.6.1; EC:3.6.4.12	Acting on acid anhydrides; DNA helicase	noIPR	DNA/RNA polymerase superfamily	mobidb-lite (MOBIDB_LITE)	0	0
Sample_i_DN24750_c0_g1_i1	15.9023	6.97843	6.12189	0	0	1.85666	5.14322	4.04653	16.5244	1.52333	2.65637	0.00789879	0.0465047	[BLASTED]	PREDICTED: uncharacterized protein LOC106105896	ref	XP_013141807.1	PREDICTED: uncharacterized protein LOC106105896 [Papilio polytes]	1329	20	2.77744e-133	65.35						0	0	0	0	0
Sample_IL_DN26561_c0_g1_i2	54.333	41.8706	26.5282	0	0	8.35497	21.8478	3.93094	15.2521	0.9488	4.14306	3.42695e-05	0.000546846	[BLASTED]	uncharacterized protein LOC119694177	ref	XP_037975946.1	uncharacterized protein LOC119694177 [Plutella xylostella]	679	20	3.83393e-54	63.66						noIPR	Harbinger transposase-derived nuclease domain	mobidb-lite (MOBIDB_LITE)	0	0
Sample_IL_DN10641_c0_g1_i9	4006.06	131.427	1504.96	285.525	43.0166	47.3448	1003.06	3.90737	15.005	1.34385	2.90761	0.00364208	0.0254555	[BLASTED, MAPPED, ANNOTATED]	putative salivary protein	gb	KAF4530955.1	hypothetical protein B566_EDAN018988 [Ephemera danica]	2862	19	2.10645e-59	71.79	5	P:GO:0009635; P:GO:0018298; F:GO:0045156; F:GO:0046872; C:GO:0016021	P:response to herbicide; P:protein-chromophore linkage; F:electron transporter, transferring electrons within the cyclic electron transport pathway of photosynthesis activity; F:metal ion binding; C:integral component of membrane	EC:1	Oxidoreductases	0	0	0	0	0
Sample_F_DN26684_c0_g1_i1	51.6826	27.9137	48.9751	1.49882	0	7.42664	22.9161	3.89131	14.8388	0.806208	4.82667	1.38832e-06	3.38068e-05	[BLASTED, MAPPED, ANNOTATED]	UPF0728 protein C10orf53 homolog	ref	XP_014357313.1	PREDICTED: UPF0728 protein C10orf53 homolog isoform X2 [Papilio machaon]gb	561	20	1.73724e-82	82.33	4	F:GO:0004497; F:GO:0005506; F:GO:0016705; F:GO:0020037	F:monooxygenase activity; F:iron ion binding; F:oxidoreductase activity, acting on paired donors, with incorporation or reduction of molecular oxygen; F:heme binding	EC:1.14	Acting on paired donors, with incorporation or reduction of molecular oxygen. The oxygen incorporated need not be derived from O(2)	IPR027885	Uncharacterised protein family UPF0728	PF15092 (PFAM)	0	0
Sample_IL_DN21883_c0_g2_i1	11.9268	23.2614	15.3047	0	1.72067	1.85666	9.01171	3.87533	14.6754	1.09501	3.53908	0.00040153	0.00433024	[BLASTED]	hypothetical protein O3G_MSEX004560	gb	KAG6446679.1	hypothetical protein O3G_MSEX004560 [Manduca sexta]	347	1	3.02257e-06	60.34						0	0	0	0	0
Sample_IL_DN56169_c0_g1_i1	13.2519	23.2614	14.2844	0	0	3.71332	9.08519	3.85155	14.4355	1.1829	3.25604	0.00112979	0.0100697	[BLASTED, MAPPED, ANNOTATED]	hypothetical protein evm_003649	gb	RVE51677.1	hypothetical protein evm_003649 [Chilo suppressalis]	685	20	2.95901e-38	73.47	6	P:GO:0043170; P:GO:0044237; F:GO:0003824; F:GO:0097159; F:GO:1901363; C:GO:0016020	P:macromolecule metabolic process; P:cellular metabolic process; F:catalytic activity; F:organic cyclic compound binding; F:heterocyclic compound binding; C:membrane			0	0	0	0	0
Sample_i_DN4707_c1_g1_i1	35.7803	34.8922	52.0361	0	6.88266	1.85666	21.908	3.84029	14.3233	0.798912	4.8069	1.53285e-06	3.69156e-05	[BLASTED, MAPPED]	hypothetical protein evm_000632	gb	RVE54865.1	hypothetical protein evm_000632 [Chilo suppressalis]	912	18	2.33816e-08	55.22	7	P:GO:0016043; F:GO:0016740; F:GO:0016757; C:GO:0005737; C:GO:0005789; C:GO:0016020; C:GO:0016021	P:cellular component organization; F:transferase activity; F:glycosyltransferase activity; C:cytoplasm; C:endoplasmic reticulum membrane; C:membrane; C:integral component of membrane			0	0	0	0	0
Sample_prefix_DN8562_c0_g1_i1	14.5771	12.7938	6.12189	2.24823	0	0	5.95684	3.79744	13.9042	1.37721	2.75735	0.00582722	0.036664	[BLASTED, MAPPED, ANNOTATED]	60S ribosomal protein L3	ref	XP_028159262.1	60S ribosomal protein L3 [Ostrinia furnacalis]	1335	20	0	81.49	4	P:GO:0006412; F:GO:0003735; C:GO:0005737; C:GO:0005840	P:translation; F:structural constituent of ribosome; C:cytoplasm; C:ribosome			noIPR;noIPR;IPR000597;IPR044892;IPR009000	Domain of unknown function DUF4792;Domain of unknown function DUF4792;Ribosomal protein L3;Ribosomal protein L3, domain 3, archaeal type superfamily;Translation protein, beta-barrel domain superfamily	G3DSA:3.30.1430.10 (GENE3D);G3DSA:2.40.30.10 (GENE3D);PF00297 (PFAM);G3DSA:4.10.960.10 (GENE3D);SSF50447 (SUPERFAMILY)	;;GO:0006412/GO:0005840/GO:0003735;;	;;translation/ribosome/structural constituent of ribosome;;
Sample_IL_DN8779_c0_g1_i3	58.3086	2.32614	7.1422	1.49882	3.44133	0	12.1195	3.75829	13.5319	1.25721	2.98938	0.00279541	0.0206614	[BLASTED]	von Willebrand factor-like	gb	KPI99760.1	von Willebrand factor [Papilio xuthus]	499	20	4.60444e-22	53.84						noIPR;IPR036084	PiggyBac transposable element-derived protein;Serine protease inhibitor-like superfamily	G3DSA:2.10.25.10 (GENE3D);SSF57567 (SUPERFAMILY)	;	;
Sample_M2_DN46816_c0_g1_i1	1419.28	357.063	808.089	61.4515	80.8713	49.2015	462.66	3.75365	13.4884	0.58668	6.39812	1.57298e-10	9.5314e-09	[BLASTED, MAPPED, ANNOTATED]	protein lethal(2)essential for life-like	gb	AWT57936.1	heat shock protein 21.7c [Chilo suppressalis]gb	914	20	3.32771e-77	85.57	1	F:GO:0046872	F:metal ion binding			IPR002068;IPR008978;noIPR;noIPR;noIPR;IPR008978	Alpha crystallin/Hsp20 domain;HSP20-like chaperone;HSP20-like chaperone;HSP20-like chaperone;HSP20-like chaperone;HSP20-like chaperone	PF00011 (PFAM);G3DSA:2.60.40.790 (GENE3D);mobidb-lite (MOBIDB_LITE);mobidb-lite (MOBIDB_LITE);cd06526 (CDD);SSF49764 (SUPERFAMILY)	;;;;;	;;;;;
Sample_M2_DN11444_c0_g1_i2	18.5527	55.8274	62.2392	8.99291	0.860333	0	24.4121	3.74314	13.3905	0.890966	4.20122	2.65482e-05	0.00043923	[BLASTED, MAPPED]	cysteine-rich PAK1 inhibitor-like	gb	KAA0203306.1	hypothetical protein HAZT_HAZT001974 [Hyalella azteca]	344	20	2.92408e-16	49.4	2	C:GO:0016020; C:GO:0016021	C:membrane; C:integral component of membrane			0	0	0	0	0
Sample_prefix_DN32714_c0_g2_i5	18.5527	4.65229	12.2438	0	0	2.78499	6.3723	3.74147	13.375	1.38952	2.69264	0.00708892	0.0426844	[BLASTED, MAPPED, ANNOTATED]	glycine-rich cell wall structural protein 1.8-like	gb	KPI92711.1	hypothetical protein RR46_13932 [Papilio xuthus]	1067	4	1.03528e-12	77.77	1	C:GO:0016021	C:integral component of membrane			noIPR	Spot 14 family	mobidb-lite (MOBIDB_LITE)	0	0
Sample_prefix_DN34815_c0_g1_i1	26.5039	9.30457	8.16252	1.49882	0	1.85666	7.88774	3.70312	13.0242	1.18246	3.13172	0.00173788	0.0141469	[BLASTED, MAPPED, ANNOTATED]	translation initiation factor IF-2 isoform X1	ref	XP_013134639.1	PREDICTED: longitudinals lacking protein, isoforms H/M/V-like [Papilio polytes]	455	20	2.17996e-86	94.74	3	P:GO:0006413; F:GO:0003677; F:GO:0003743	P:translational initiation; F:DNA binding; F:translation initiation factor activity			IPR011333;IPR000210;noIPR;IPR011333	SKP1/BTB/POZ domain superfamily;BTB/POZ domain;BTB/POZ domain;SKP1/BTB/POZ domain superfamily	G3DSA:3.30.710.10 (GENE3D);PF00651 (PFAM);cd18315 (CDD);SSF54695 (SUPERFAMILY)	;GO:0005515;;	;protein binding;;
Sample_prefix_DN13342_c0_g1_i1	100.715	51.1752	174.474	14.9882	1.72067	8.35497	58.5713	3.68833	12.8913	0.610144	6.04501	1.49396e-09	7.43868e-08	[BLASTED, MAPPED, ANNOTATED]	heat shock protein 68-like	ref	XP_013141943.1	PREDICTED: heat shock protein 68-like isoform X2 [Papilio polytes]	957	20	4.92883e-49	72.02	2	F:GO:0000166; F:GO:0016787	F:nucleotide binding; F:hydrolase activity	EC:3	Hydrolases	IPR013126;IPR029048;noIPR;IPR029048	Heat shock protein 70 family;Heat shock protein 70kD, C-terminal domain superfamily;Heat shock protein 70kD, C-terminal domain superfamily;Heat shock protein 70kD, C-terminal domain superfamily	PF00012 (PFAM);G3DSA:1.20.1270.10 (GENE3D);mobidb-lite (MOBIDB_LITE);SSF100934 (SUPERFAMILY)	GO:0005524/GO:0140662;;;	ATP binding/ATP-dependent protein folding chaperone;;;
Sample_IL_DN24025_c0_g1_i1	10.6016	25.5876	14.2844	3.74704	0	0	9.03676	3.67174	12.7439	1.17982	3.11213	0.00185744	0.0149587	[BLASTED]	PREDICTED: uncharacterized protein LOC106712283	ref	XP_014360265.1	PREDICTED: uncharacterized protein LOC106712283 [Papilio machaon]	633	2	2.02161e-08	65.38						noIPR	Aspartic peptidase domain superfamily	mobidb-lite (MOBIDB_LITE)	0	0
Sample_IL_DN23692_c0_g1_i1	13.2519	13.9569	6.12189	0	0	2.78499	6.01928	3.65316	12.5808	1.37565	2.65559	0.00791703	0.0465798	[BLASTED, MAPPED, ANNOTATED]	putative pol protein	gb	RVE51521.1	hypothetical protein evm_003791 [Chilo suppressalis]	372	20	6.39889e-21	60.44	3	P:GO:0043170; P:GO:0044237; F:GO:0005488	P:macromolecule metabolic process; P:cellular metabolic process; F:binding			0	0	0	0	0
Sample_prefix_DN22744_c0_g1_i1	53.0078	4.65229	26.5282	1.49882	0	5.56998	15.2095	3.59808	12.1096	1.06661	3.37337	0.000742554	0.00716946	[BLASTED, MAPPED, ANNOTATED]	putative carbonic anhydrase 5	ref	XP_014359743.1	PREDICTED: carbonic anhydrase 6-like [Papilio machaon]	460	20	1.51985e-49	70.99	3	F:GO:0016829; F:GO:0046872; C:GO:0016020	F:lyase activity; F:metal ion binding; C:membrane	EC:4	Lyases	IPR036398;IPR001148;IPR036398	Alpha carbonic anhydrase domain superfamily;Alpha carbonic anhydrase domain;Alpha carbonic anhydrase domain superfamily	G3DSA:3.10.200.10 (GENE3D);PF00194 (PFAM);SSF51069 (SUPERFAMILY)	;;	;;
Sample_M2_DN16454_c0_g1_i1	21.2031	19.7722	7.1422	2.99764	0	0.92833	8.67392	3.55966	11.7914	1.12645	3.16007	0.00157731	0.0131005	[BLASTED, MAPPED]	eukaryotic translation initiation factor 5B-like	ref	XP_030753136.1	uncharacterized protein LOC115880147 isoform X2 [Sitophilus oryzae]ref	1299	5	7.54249e-14	55.5	1	F:GO:0046872	F:metal ion binding			noIPR;IPR011011	PiggyBac transposable element-derived protein;Zinc finger, FYVE/PHD-type	cd15489 (CDD);SSF57903 (SUPERFAMILY)	;	;
Sample_IL_DN89562_c0_g1_i1	14.5771	13.9569	10.2031	1.49882	1.72067	0	6.99277	3.54915	11.7058	1.15243	3.07972	0.00207195	0.0163184	[BLASTED, MAPPED, ANNOTATED]	uncharacterized protein LOC117990254	ref	XP_034833609.1	uncharacterized protein LOC117990254 [Maniola hyperantus]	519	20	6.44565e-31	63.09	1	F:GO:0016787	F:hydrolase activity	EC:3	Hydrolases	0	0	0	0	0
Sample_prefix_DN7808_c0_g2_i1	14.5771	23.2614	21.4266	0	5.162	0	10.7379	3.53633	11.6022	1.10781	3.19219	0.00141199	0.0120415	[BLASTED, MAPPED, ANNOTATED]	Nucleic-acid-binding protein from transposon X-element	gb	KXZ75878.1	hypothetical protein TcasGA2_TC032274 [Tribolium castaneum]	1139	20	3.40323e-21	58.52	2	F:GO:0005488; C:GO:0110165	F:binding; C:cellular anatomical entity			0	0	0	0	0
Sample_IL_DN41315_c2_g1_i1	11.9268	6.97843	11.2235	0	0.860333	1.85666	5.47427	3.5327	11.5731	1.31139	2.69387	0.00706283	0.0425614	[BLASTED, MAPPED, ANNOTATED]	RNA-directed DNA polymerase from mobile element jockey-like	gb	RVE50934.1	hypothetical protein evm_004501 [Chilo suppressalis]	299	20	4.709e-09	81.03	9	P:GO:0006278; P:GO:0007166; P:GO:0007186; P:GO:0090305; F:GO:0003676; F:GO:0003964; F:GO:0004519; F:GO:0004930; C:GO:0016021	P:RNA-dependent DNA biosynthetic process; P:cell surface receptor signaling pathway; P:G protein-coupled receptor signaling pathway; P:nucleic acid phosphodiester bond hydrolysis; F:nucleic acid binding; F:RNA-directed DNA polymerase activity; F:endonuclease activity; F:G protein-coupled receptor activity; C:integral component of membrane	EC:3.1; EC:2.7.7.49	Acting on ester bonds; RNA-directed DNA polymerase	noIPR	Zinc finger C2H2 superfamily	mobidb-lite (MOBIDB_LITE)	0	0
Sample_IL_DN1367_c0_g2_i1	4982.73	1109.57	2135.52	275.033	271.005	166.171	1490.01	3.52979	11.5497	0.645222	5.47065	4.48383e-08	1.5816e-06	[BLASTED, MAPPED, ANNOTATED]	TNF receptor-associated factor 4 isoform X4	ref	XP_037295555.1	TNF receptor-associated factor 4 isoform X3 [Manduca sexta]	1543	20	2.41618e-107	98	5	P:GO:0007250; P:GO:0042981; P:GO:0046330; F:GO:0008270; C:GO:0005737	P:activation of NF-kappaB-inducing kinase activity; P:regulation of apoptotic process; P:positive regulation of JNK cascade; F:zinc ion binding; C:cytoplasm			IPR008974;noIPR	TRAF-like;TRAF-like	G3DSA:2.60.210.10 (GENE3D);SSF49599 (SUPERFAMILY)	GO:0005515;	protein binding;
Sample_i_DN52624_c0_g1_i1	39.7558	36.0552	84.6861	7.49409	1.72067	4.64165	29.0589	3.52003	11.4719	0.658835	5.34281	9.15178e-08	2.97744e-06	[BLASTED, MAPPED, ANNOTATED]	heat shock protein 68-like	gb	KPJ00489.1	Heat shock protein 68 [Papilio xuthus]	1075	20	0	84.86	4	P:GO:0006508; F:GO:0004222; F:GO:0005524; F:GO:0016887	P:proteolysis; F:metalloendopeptidase activity; F:ATP binding; F:ATP hydrolysis activity	EC:3.4.24; EC:3.6.1	Acting on peptide bonds (peptidases); Acting on acid anhydrides	IPR029047;noIPR;noIPR;IPR013126;IPR043129;IPR029047	Heat shock protein 70kD, peptide-binding domain superfamily;Heat shock protein 70kD, peptide-binding domain superfamily;Heat shock protein 70kD, peptide-binding domain superfamily;Heat shock protein 70 family;ATPase, nucleotide binding domain;Heat shock protein 70kD, peptide-binding domain superfamily	G3DSA:2.60.34.10 (GENE3D);G3DSA:3.30.420.40 (GENE3D);G3DSA:3.90.640.10 (GENE3D);PF00012 (PFAM);SSF53067 (SUPERFAMILY);SSF100920 (SUPERFAMILY)	;;;GO:0016887/GO:0005524;;	;;;ATP hydrolysis activity/ATP binding;;
Sample_IL_DN1599_c1_g1_i3	17.2275	95.3719	69.3814	6.74468	1.72067	7.42664	32.9788	3.51994	11.4712	0.714842	4.92408	8.47592e-07	2.17724e-05	[BLASTED, MAPPED, ANNOTATED]	Leucine-rich repeat and guanylate kinase domain-containing protein	gb	KPJ18768.1	Leucine-rich repeat and guanylate kinase domain-containing protein [Papilio machaon]	902	20	2.46426e-71	69.56	2	P:GO:0016310; F:GO:0016301	P:phosphorylation; F:kinase activity	EC:2.7	Transferring phosphorus-containing groups	0	0	0	0	0
Sample_IL_DN22952_c0_g1_i2	10.6016	13.9569	14.2844	0	3.44133	0	7.04736	3.51374	11.422	1.2596	2.78956	0.00527789	0.0339967	[BLASTED, MAPPED]	piggyBac transposable element-derived protein 4-like	emb	CAB3233191.1	unnamed protein product [Arctia plantaginis]	560	2	5.13106e-07	77.27	2	C:GO:0016020; C:GO:0016021	C:membrane; C:integral component of membrane			0	0	0	0	0
Sample_i_DN12241_c0_g1_i1	9.27636	12.7938	15.3047	1.49882	1.72067	0	6.76573	3.50559	11.3577	1.16742	3.00285	0.00267468	0.0199604	[BLASTED, MAPPED, ANNOTATED]	putative AC9 transposase	ref	XP_026736514.1	uncharacterized protein LOC113500052 [Trichoplusia ni]	513	20	1.35676e-80	63.78	2	F:GO:0003677; F:GO:0046872	F:DNA binding; F:metal ion binding			IPR012337	Ribonuclease H-like superfamily	SSF53098 (SUPERFAMILY)	0	0
Sample_IL_DN25093_c0_g1_i1	25.1787	11.6307	10.2031	0.749409	3.44133	0	8.53388	3.47782	11.1411	1.12536	3.09042	0.00199875	0.0158651	[BLASTED, MAPPED, ANNOTATED]	receptor-type guanylate cyclase gcy-1	gb	KPI95713.1	Atrial natriuretic peptide receptor 2 [Papilio xuthus]	685	20	1.07935e-70	89.98	4	P:GO:0006182; P:GO:0035556; F:GO:0004383; C:GO:0016021	P:cGMP biosynthetic process; P:intracellular signal transduction; F:guanylate cyclase activity; C:integral component of membrane	EC:4.6.1.2	Guanylate cyclase	IPR013587	Nitrate/nitrite sensing protein	PF08376 (PFAM)	0	0
Sample_M2_DN829_c1_g1_i2	3.97558	19.7722	13.2641	1.49882	0	1.85666	6.7279	3.47004	11.0812	1.24338	2.79081	0.0052577	0.0339052	[BLASTED]	RNA-directed DNA polymerase from mobile element jockey-like	gb	KAG6445916.1	hypothetical protein O3G_MSEX004131 [Manduca sexta]	516	20	4.14925e-30	67.26						0	0	0	0	0
Sample_prefix_DN11697_c0_g2_i1	408.16	37.2183	230.591	21.7329	18.9273	20.4233	122.842	3.46729	11.0601	0.87704	3.9534	7.70481e-05	0.00108711	[BLASTED]	piggyBac transposable element-derived protein 3-like	gb	KAF9406417.1	hypothetical protein HW555_013200 [Spodoptera exigua]	2894	20	0	75.56						IPR029526;noIPR;noIPR;noIPR	PiggyBac transposable element-derived protein;PiggyBac transposable element-derived protein;PiggyBac transposable element-derived protein;PiggyBac transposable element-derived protein	PF13843 (PFAM);mobidb-lite (MOBIDB_LITE);mobidb-lite (MOBIDB_LITE);mobidb-lite (MOBIDB_LITE)	;;;	;;;
Sample_i_DN9016_c0_g1_i3	10.6016	45.3598	37.7517	0	6.88266	1.85666	17.0754	3.44643	10.9013	0.949774	3.62869	0.000284868	0.00325002	[BLASTED, MAPPED, ANNOTATED]	basic juvenile hormone-suppressible protein 2-like	ref	XP_013140961.1	PREDICTED: basic juvenile hormone-suppressible protein 2-like [Papilio polytes]	2314	20	0	89.97	1	F:GO:0045735	F:nutrient reservoir activity			IPR005203;IPR037020;IPR000896;IPR036697;IPR008922;IPR005204;IPR014756;IPR036697;IPR008922	Hemocyanin, C-terminal;Hemocyanin, C-terminal domain superfamily;Hemocyanin/hexamerin middle domain;Hemocyanin, N-terminal domain superfamily;Di-copper centre-containing domain superfamily;Hemocyanin, N-terminal;Immunoglobulin E-set;Hemocyanin, N-terminal domain superfamily;Di-copper centre-containing domain superfamily	PF03723 (PFAM);G3DSA:2.60.40.1520 (GENE3D);PF00372 (PFAM);G3DSA:1.20.1370.10 (GENE3D);G3DSA:1.10.1280.10 (GENE3D);PF03722 (PFAM);SSF81296 (SUPERFAMILY);SSF48050 (SUPERFAMILY);SSF48056 (SUPERFAMILY)	;;;;;;;;	;;;;;;;;
Sample_prefix_DN7253_c1_g3_i3	23.8535	24.4245	24.4876	2.99764	0	3.71332	13.2461	3.43962	10.85	0.86586	3.97249	7.11249e-05	0.00101942	[BLASTED, MAPPED, ANNOTATED]	RNA-directed DNA polymerase from mobile element jockey-like	ref	XP_014361333.1	PREDICTED: uncharacterized protein LOC106713138 [Papilio machaon]	347	20	3.3618e-53	76.52	6	P:GO:0007166; P:GO:0007186; F:GO:0003676; F:GO:0003824; F:GO:0004930; C:GO:0016021	P:cell surface receptor signaling pathway; P:G protein-coupled receptor signaling pathway; F:nucleic acid binding; F:catalytic activity; F:G protein-coupled receptor activity; C:integral component of membrane			0	0	0	0	0
Sample_IL_DN89353_c0_g1_i1	10.6016	13.9569	10.2031	1.49882	1.72067	0	6.33018	3.397	10.5341	1.18375	2.86969	0.00410879	0.0280361	[BLASTED, MAPPED, ANNOTATED]	Probable RNA-directed DNA polymerase from transposon BS	ref	XP_026320778.1	LOW QUALITY PROTEIN: uncharacterized protein LOC113230887 [Hyposmocoma kahamanoa]	657	20	2.60893e-42	70.09	1	F:GO:0003824	F:catalytic activity			IPR000477	Reverse transcriptase domain	PF00078 (PFAM)	0	0
Sample_IL_DN35354_c0_g1_i1	39.7558	50.0121	18.3657	0	6.88266	3.71332	19.7883	3.37554	10.3786	0.835917	4.03813	5.38792e-05	0.000805943	[BLASTED, MAPPED, ANNOTATED]	reverse transcriptase	emb	CAF4943736.1	unnamed protein product [Pieris macdunnoughi]	596	20	4.346e-15	67.47	2	P:GO:0009987; F:GO:0003824	P:cellular process; F:catalytic activity			0	0	0	0	0
Sample_prefix_DN401_c0_g1_i2	192.153	237.267	188.758	8.99291	30.972	20.4233	113.094	3.36848	10.3279	0.378373	8.90253	5.4588e-19	9.90553e-17	[BLASTED, MAPPED, ANNOTATED]	uncharacterized protein LOC118281457	ref	XP_035457924.1	uncharacterized protein LOC118281457 [Spodoptera frugiperda]	4102	20	2.62715e-128	77.26	2	P:GO:0044260; C:GO:0016020	P:cellular macromolecule metabolic process; C:membrane			noIPR	Sec20	mobidb-lite (MOBIDB_LITE)	0	0
Sample_IL_DN37390_c0_g2_i1	35.7803	9.30457	6.12189	2.99764	0	1.85666	9.3435	3.36641	10.3131	1.14751	2.93366	0.00334995	0.0238385	[BLASTED]	uncharacterized protein LOC113238311	ref	XP_026330934.1	uncharacterized protein LOC113238311 [Hyposmocoma kahamanoa]	929	3	1.97713e-08	59.84						noIPR	Homeobox-like domain superfamily	mobidb-lite (MOBIDB_LITE)	0	0
Sample_IL_DN35786_c0_g1_i2	10.6016	31.4029	8.16252	2.99764	1.72067	0	9.14755	3.36479	10.3015	1.10179	3.05392	0.00225876	0.0174872	[BLASTED, MAPPED, ANNOTATED]	hypothetical protein evm_014405	gb	RVE40946.1	hypothetical protein evm_014405 [Chilo suppressalis]	458	2	2.0266e-39	100	1	F:GO:0046872	F:metal ion binding			0	0	0	0	0
Sample_prefix_DN25678_c0_g1_i2	23.8535	23.2614	20.4063	2.99764	3.44133	0	12.3267	3.35636	10.2416	0.881507	3.80753	0.000140362	0.00180892	[BLASTED]	Protein Flattop homolog	gb	KPJ06550.1	hypothetical protein RR48_14289 [Papilio machaon]	551	20	1.6816e-33	65.22						noIPR;noIPR;noIPR	Protein of unknown function DUF1759;Protein of unknown function DUF1759;Protein of unknown function DUF1759	mobidb-lite (MOBIDB_LITE);mobidb-lite (MOBIDB_LITE);mobidb-lite (MOBIDB_LITE)	;;	;;
Sample_i_DN10059_c1_g1_i2	10.6016	150.036	26.5282	5.24586	11.1843	1.85666	34.2421	3.35233	10.213	0.870909	3.84924	0.000118487	0.00156841	[BLASTED, MAPPED, ANNOTATED]	CD63 antigen-like	ref	XP_013140632.1	PREDICTED: CD63 antigen-like [Papilio polytes]	1266	20	2.04393e-84	76.83	1	C:GO:0016021	C:integral component of membrane			IPR008952;IPR018499;noIPR;IPR008952	Tetraspanin, EC2 domain superfamily;Tetraspanin/Peripherin;Tetraspanin/Peripherin;Tetraspanin, EC2 domain superfamily	G3DSA:1.10.1450.10 (GENE3D);PF00335 (PFAM);cd03127 (CDD);SSF48652 (SUPERFAMILY)	GO:0016021;GO:0016021;;GO:0016021	integral component of membrane;integral component of membrane;;integral component of membrane
Sample_M2_DN915_c0_g2_i2	68.9101	69.7843	55.097	8.99291	6.88266	2.78499	35.4087	3.34951	10.193	0.52968	6.32365	2.55455e-10	1.47672e-08	[BLASTED, MAPPED, ANNOTATED]	ejaculatory bulb-specific protein 3-like	ref	XP_021190511.1	ejaculatory bulb-specific protein 3-like [Helicoverpa armigera]gb	849	20	3.7678e-46	74.8	1	C:GO:0016020	C:membrane			IPR005055;IPR036682;IPR036682	Insect odorant-binding protein A10/Ejaculatory bulb-specific protein 3;Insect odorant-binding protein A10/Ejaculatory bulb-specific protein 3 superfamily;Insect odorant-binding protein A10/Ejaculatory bulb-specific protein 3 superfamily	PF03392 (PFAM);G3DSA:1.10.2080.10 (GENE3D);SSF100910 (SUPERFAMILY)	;;	;;
Sample_IL_DN24398_c0_g1_i2	15.9023	18.6091	15.3047	2.99764	1.72067	0	9.08908	3.34877	10.1878	1.00985	3.31611	0.000912808	0.00847799	[BLASTED, MAPPED, ANNOTATED]	fusion protein	gb	KOB57471.1	Uncharacterized protein OBRU01_25724, partial [Operophtera brumata]	914	20	7.36554e-131	78.07	1	C:GO:0016021	C:integral component of membrane			IPR022048	Envelope fusion protein-like	PF12259 (PFAM)	0	0
Sample_prefix_DN14464_c1_g2_i1	5.30078	36.0552	40.8126	2.99764	1.72067	3.71332	15.1	3.29542	9.81795	0.903646	3.64681	0.00026552	0.00307086	[BLASTED, MAPPED, ANNOTATED]	uncharacterized protein LOC119630319	ref	XP_037875250.1	uncharacterized protein LOC119630319 [Bombyx mori]	645	20	3.78201e-65	79.54	3	P:GO:0015074; F:GO:0003676; C:GO:0042575	P:DNA integration; F:nucleic acid binding; C:DNA polymerase complex			IPR041588;noIPR;IPR036397;IPR012337	Integrase zinc-binding domain;Integrase zinc-binding domain;Ribonuclease H superfamily;Ribonuclease H-like superfamily	PF17921 (PFAM);G3DSA:1.10.340.70 (GENE3D);G3DSA:3.30.420.10 (GENE3D);SSF53098 (SUPERFAMILY)	;;GO:0003676;	;;nucleic acid binding;
Sample_IL_DN151_c1_g1_i9	1755.88	1958.61	1533.53	298.265	102.38	134.608	963.88	3.28989	9.78036	0.306733	10.7256	7.71919e-27	2.78655e-24	[BLASTED, MAPPED]	von Willebrand factor A domain-containing protein 8	gb	KPJ19943.1	Uncharacterized protein KIAA0564-like [Papilio machaon]	4626	20	7.70763e-59	73.44	2	F:GO:0005524; F:GO:0016887	F:ATP binding; F:ATP hydrolysis activity			IPR027417;IPR011704;IPR027417	P-loop containing nucleoside triphosphate hydrolase;ATPase, dynein-related, AAA domain;P-loop containing nucleoside triphosphate hydrolase	G3DSA:3.40.50.300 (GENE3D);PF07728 (PFAM);SSF52540 (SUPERFAMILY)	;GO:0016887/GO:0005524;	;ATP hydrolysis activity/ATP binding;
Sample_IL_DN22509_c0_g1_i7	135.17	130.264	67.3408	6.74468	12.0447	15.7816	61.2243	3.28008	9.71411	0.461262	7.1111	1.15122e-12	1.01466e-10	[BLASTED]	unnamed protein product	emb	CAB3243539.1	unnamed protein product [Arctia plantaginis]	2247	20	3.74368e-68	64.36						noIPR;IPR013083;noIPR;IPR011011	CRAL/TRIO, N-terminal domain superfamily;Zinc finger, RING/FYVE/PHD-type;Zinc finger, RING/FYVE/PHD-type;Zinc finger, FYVE/PHD-type	G3DSA:1.20.5.170 (GENE3D);G3DSA:3.30.40.10 (GENE3D);cd15489 (CDD);SSF57903 (SUPERFAMILY)	;;;	;;;
Sample_IL_DN29561_c0_g2_i2	14.5771	17.4461	15.3047	2.99764	0	1.85666	8.69704	3.25919	9.57443	1.02549	3.17818	0.00148202	0.0124788	[BLASTED]	ABC-type transporter, integral membrane subunit	emb	CAB3236393.1	unnamed protein product [Arctia plantaginis]	524	20	3.44396e-17	68.82						0	0	0	0	0
Sample_IL_DN25333_c4_g1_i1	11.9268	13.9569	6.12189	1.49882	0	1.85666	5.8935	3.24973	9.51191	1.23196	2.63785	0.0083434	0.0484167	[BLASTED, MAPPED, ANNOTATED]	unnamed protein product	emb	CAD7471939.1	unnamed protein product [Plutella xylostella]	549	20	4.47819e-20	72.88	1	C:GO:0016020	C:membrane			0	0	0	0	0
Sample_F_DN448_c0_g2_i1	62.2842	46.5229	28.5688	1.49882	11.1843	1.85666	25.3193	3.24473	9.47897	0.738789	4.39196	1.12336e-05	0.000209848	[BLASTED, MAPPED, ANNOTATED]	glutamate receptor ionotropic, kainate 2-like	gb	KPJ19823.1	Glutamate receptor, ionotropic kainate 2, partial [Papilio machaon]	3461	20	0	89.47	5	P:GO:0034220; P:GO:0035235; F:GO:0004970; C:GO:0016021; C:GO:0045211	P:ion transmembrane transport; P:ionotropic glutamate receptor signaling pathway; F:ionotropic glutamate receptor activity; C:integral component of membrane; C:postsynaptic membrane	EC:7	Translocases	IPR001828;IPR019594;noIPR;noIPR;noIPR;IPR001320;noIPR;noIPR;noIPR;IPR028082	Receptor, ligand binding region;Ionotropic glutamate receptor, L-glutamate and glycine-binding domain;Ionotropic glutamate receptor, L-glutamate and glycine-binding domain;Ionotropic glutamate receptor, L-glutamate and glycine-binding domain;Ionotropic glutamate receptor, L-glutamate and glycine-binding domain;Ionotropic glutamate receptor;Ionotropic glutamate receptor;Ionotropic glutamate recept…	PF01094 (PFAM);PF10613 (PFAM);G3DSA:3.40.190.10 (GENE3D);G3DSA:3.40.50.2300 (GENE3D);G3DSA:3.40.50.2300 (GENE3D);PF00060 (PFAM);G3DSA:1.10.287.70 (GENE3D);cd06382 (CDD);SSF53850 (SUPERFAMILY);SSF53822 (SUPERFAMILY)	;GO:0004970/GO:0016020;;;;GO:0015276/GO:0016020;;;;	;ionotropic glutamate receptor activity/membrane;;;;ligand-gated ion channel activity/membrane;;;;
Sample_IL_DN28498_c0_g2_i1	21.2031	30.2399	13.2641	1.49882	1.72067	3.71332	11.94	3.24343	9.47041	0.871935	3.7198	0.000199379	0.00241782	[BLASTED, MAPPED]	von Willebrand factor A domain-containing protein 8	ref	XP_026486549.1	von Willebrand factor A domain-containing protein 8 [Vanessa tameamea]	826	20	4.33598e-53	75.6	2	F:GO:0005524; F:GO:0016887	F:ATP binding; F:ATP hydrolysis activity			IPR027417;IPR011704;IPR027417	P-loop containing nucleoside triphosphate hydrolase;ATPase, dynein-related, AAA domain;P-loop containing nucleoside triphosphate hydrolase	G3DSA:3.40.50.300 (GENE3D);PF07728 (PFAM);SSF52540 (SUPERFAMILY)	;GO:0016887/GO:0005524;	;ATP hydrolysis activity/ATP binding;
Sample_IL_DN28911_c0_g1_i1	10.6016	11.6307	9.18283	1.49882	0	1.85666	5.7951	3.22636	9.35903	1.2131	2.6596	0.00782342	0.0461811	[BLASTED, MAPPED, ANNOTATED]	RNA-directed DNA polymerase from mobile element jockey	dbj	GBP37285.1	RNA-directed DNA polymerase from mobile element jockey [Eumeta japonica]	599	20	2.68982e-53	64.01	2	P:GO:0090304; F:GO:0016620	P:nucleic acid metabolic process; F:oxidoreductase activity, acting on the aldehyde or oxo group of donors, NAD or NADP as acceptor	EC:1.2.1	Acting on the aldehyde or oxo group of donors	0	0	0	0	0
Sample_prefix_DN1165_c0_g4_i1	90.1132	191.907	149.986	15.7376	10.324	20.4233	79.7485	3.22244	9.33364	0.413542	7.79229	6.58078e-15	7.87674e-13	[BLASTED, MAPPED, ANNOTATED]	uncharacterized protein LOC118281457	ref	XP_035457924.1	uncharacterized protein LOC118281457 [Spodoptera frugiperda]	3255	20	3.04923e-124	75.47	2	P:GO:0044260; C:GO:0016020	P:cellular macromolecule metabolic process; C:membrane			noIPR	Endonuclease/exonuclease/phosphatase superfamily	mobidb-lite (MOBIDB_LITE)	0	0
Sample_IL_DN14066_c0_g1_i3	119.268	90.7196	81.6252	11.9905	8.60333	11.14	53.891	3.19338	9.14752	0.419746	7.60788	2.78626e-14	3.0948e-12	[BLASTED, MAPPED, ANNOTATED]	protein slit	ref	XP_022824023.1	uncharacterized protein LOC111354721 [Spodoptera litura]	1246	20	3.62226e-58	82	3	P:GO:0015074; F:GO:0003676; C:GO:0042575	P:DNA integration; F:nucleic acid binding; C:DNA polymerase complex			0	0	0	0	0
Sample_IL_DN10272_c0_g1_i1	75.5361	101.187	77.5439	14.9882	6.88266	5.56998	46.9513	3.18715	9.10807	0.477529	6.67424	2.48509e-11	1.75133e-09	[BLASTED, MAPPED, ANNOTATED]	nucleic-acid-binding protein from mobile element jockey-like	ref	XP_023945114.1	uncharacterized protein LOC112050932 [Bicyclus anynana]ref	2123	20	2.83183e-42	61.64	1	F:GO:0003824	F:catalytic activity			noIPR;noIPR	Pectin lyase fold/virulence factor;Pectin lyase fold/virulence factor	mobidb-lite (MOBIDB_LITE);mobidb-lite (MOBIDB_LITE)	;	;
Sample_prefix_DN28677_c0_g1_i2	23.8535	18.6091	33.6704	2.99764	1.72067	3.71332	14.0941	3.18193	9.07523	0.781914	4.06942	4.71303e-05	0.000717807	[BLASTED]	uncharacterized protein LOC118273097	ref	XP_035445768.1	uncharacterized protein LOC118273097 [Spodoptera frugiperda]	341	1	1.15686e-07	85.71						0	0	0	0	0
Sample_prefix_DN2384_c0_g1_i6	543.33	628.059	505.056	23.9811	69.6869	92.833	310.491	3.17648	9.04096	0.350942	9.05129	1.41286e-19	2.74743e-17	[BLASTED, MAPPED, ANNOTATED]	basic juvenile hormone-suppressible protein 2-like	ref	XP_013140961.1	PREDICTED: basic juvenile hormone-suppressible protein 2-like [Papilio polytes]	2664	20	0	90.7	1	F:GO:0045735	F:nutrient reservoir activity			IPR000896;IPR036697;IPR005204;IPR005203;IPR037020;IPR008922;IPR036697;IPR014756;IPR008922	Hemocyanin/hexamerin middle domain;Hemocyanin, N-terminal domain superfamily;Hemocyanin, N-terminal;Hemocyanin, C-terminal;Hemocyanin, C-terminal domain superfamily;Di-copper centre-containing domain superfamily;Hemocyanin, N-terminal domain superfamily;Immunoglobulin E-set;Di-copper centre-containing domain superfamily	PF00372 (PFAM);G3DSA:1.20.1370.10 (GENE3D);PF03722 (PFAM);PF03723 (PFAM);G3DSA:2.60.40.1520 (GENE3D);G3DSA:1.10.1280.10 (GENE3D);SSF48050 (SUPERFAMILY);SSF81296 (SUPERFAMILY);SSF48056 (SUPERFAMILY)	;;;;;;;;	;;;;;;;;
Sample_IL_DN14301_c0_g1_i1	19.8779	24.4245	16.325	0	5.162	1.85666	11.2744	3.1359	8.79021	0.960925	3.26342	0.00110078	0.00985821	[BLASTED, MAPPED, ANNOTATED]	uncharacterized protein LOC119692668	ref	XP_037969827.1	uncharacterized protein LOC119692668 [Plutella xylostella]	460	20	7.31093e-47	80.97	1	C:GO:0016021	C:integral component of membrane			0	0	0	0	0
Sample_prefix_DN11870_c0_g1_i1	17.2275	19.7722	12.2438	4.49645	0	0.92833	9.11139	3.12847	8.74506	1.05529	2.96454	0.00303131	0.0219837	[BLASTED]	uncharacterized protein LOC114358798	ref	XP_028168645.1	uncharacterized protein LOC114358798 [Ostrinia furnacalis]	1176	20	5.69268e-72	72.97						0	0	0	0	0
Sample_prefix_DN11187_c0_g1_i1	1523.97	1074.68	1517.21	116.908	55.9216	300.779	764.911	3.12023	8.69524	0.688242	4.53362	5.79815e-06	0.000118274	[BLASTED, MAPPED]	von Willebrand factor A domain-containing protein 8	gb	KPJ19943.1	Uncharacterized protein KIAA0564-like [Papilio machaon]	3438	20	5.25223e-53	75.37	2	F:GO:0005524; F:GO:0016887	F:ATP binding; F:ATP hydrolysis activity			IPR011704;IPR027417;IPR027417	ATPase, dynein-related, AAA domain;P-loop containing nucleoside triphosphate hydrolase;P-loop containing nucleoside triphosphate hydrolase	PF07728 (PFAM);G3DSA:3.40.50.300 (GENE3D);SSF52540 (SUPERFAMILY)	GO:0005524/GO:0016887;;	ATP binding/ATP hydrolysis activity;;
Sample_IL_DN8820_c0_g1_i9	255.763	250.06	282.627	29.227	10.324	52.9148	146.819	3.09872	8.56657	0.406213	7.62831	2.37857e-14	2.65937e-12	[BLASTED]	RNA-directed DNA polymerase from mobile element jockey-like	ref	XP_026741872.1	uncharacterized protein LOC113503928 [Trichoplusia ni]	1341	20	2.30866e-137	74.96						IPR000477;IPR043502	Reverse transcriptase domain;DNA/RNA polymerase superfamily	PF00078 (PFAM);SSF56672 (SUPERFAMILY)	;	;
Sample_IL_DN20942_c0_g1_i1	21.2031	13.9569	15.3047	2.24823	0	3.71332	9.40437	3.08974	8.51345	0.990421	3.11963	0.0018108	0.0146392	[BLASTED, MAPPED, ANNOTATED]	reverse transcriptase	ref	XP_013168065.1	PREDICTED: RNA-directed DNA polymerase from mobile element jockey-like, partial [Papilio xuthus]	586	20	2.29786e-27	59.74	2	P:GO:0009987; F:GO:0003824	P:cellular process; F:catalytic activity			0	0	0	0	0
Sample_IL_DN13733_c0_g1_i3	23.8535	18.6091	18.3657	0	0	7.42664	11.3758	3.08001	8.45623	1.12322	2.74212	0.0061044	0.0380456	[BLASTED]	uncharacterized protein LOC113233973	ref	XP_026324994.1	uncharacterized protein LOC113233973 [Hyposmocoma kahamanoa]	567	20	6.28255e-43	74.53						0	0	0	0	0
Sample_IL_DN19121_c0_g1_i1	33.1299	16.283	7.1422	2.99764	1.72067	1.85666	10.5217	3.07993	8.45574	0.957759	3.21577	0.00130095	0.0112854	[BLASTED]	PREDICTED: uncharacterized protein LOC106125673	ref	XP_013178409.1	PREDICTED: uncharacterized protein LOC106125673 [Papilio xuthus]	386	20	8.56426e-44	76						0	0	0	0	0
Sample_prefix_DN30244_c0_g1_i2	11.9268	39.5444	18.3657	2.99764	3.44133	1.85666	13.0221	3.06781	8.38498	0.850422	3.6074	0.000309286	0.00348035	[BLASTED, MAPPED, ANNOTATED]	UDP-glucuronosyltransferase 2B18-like	gb	KPJ20033.1	UDP-glucuronosyltransferase 2B13 [Papilio machaon]	983	20	3.88915e-74	85.09	2	F:GO:0008194; C:GO:0016021	F:UDP-glycosyltransferase activity; C:integral component of membrane	EC:2.4	Glycosyltransferases	IPR002213;noIPR;noIPR	UDP-glucuronosyl/UDP-glucosyltransferase;UDP-glucuronosyl/UDP-glucosyltransferase;UDP-glucuronosyl/UDP-glucosyltransferase	PF00201 (PFAM);G3DSA:3.40.50.2000 (GENE3D);SSF53756 (SUPERFAMILY)	GO:0008194;;	UDP-glycosyltransferase activity;;
Sample_i_DN7046_c0_g1_i1	27.8291	27.9137	36.7313	8.99291	1.72067	0	17.198	3.06266	8.35514	0.863287	3.54768	0.000388646	0.00421003	[BLASTED, MAPPED, ANNOTATED]	glutamate receptor 1-like	ref	XP_037295229.1	LOW QUALITY PROTEIN: ionotropic receptor 75a [Manduca sexta]	972	20	8.22484e-147	94.82	3	P:GO:0034220; F:GO:0015276; C:GO:0016021	P:ion transmembrane transport; F:ligand-gated ion channel activity; C:integral component of membrane	EC:7	Translocases	noIPR;noIPR	Transposase protein;Transposase protein	G3DSA:3.40.190.10 (GENE3D);SSF53850 (SUPERFAMILY)	;	;
Sample_IL_DN17806_c0_g2_i1	14.5771	30.2399	31.6298	2.99764	0	6.49831	14.3238	3.03031	8.16982	0.886476	3.41837	0.000629965	0.00626788	[BLASTED, MAPPED, ANNOTATED]	transposase	ref	XP_026332978.1	zinc finger BED domain-containing protein 1-like [Hyposmocoma kahamanoa]	639	20	1.41744e-72	68.26	2	F:GO:0003677; F:GO:0046872	F:DNA binding; F:metal ion binding			noIPR	Prefoldin beta-like	SSF140996 (SUPERFAMILY)	0	0
Sample_M2_DN4637_c0_g1_i1	21.2031	27.9137	32.6501	2.24823	6.02233	1.85666	15.3157	3.01968	8.10988	0.755835	3.99516	6.4651e-05	0.000940538	[BLASTED]	unnamed protein product	emb	CAF4937092.1	unnamed protein product [Pieris macdunnoughi]	359	20	9.37554e-12	73.15						0	0	0	0	0
Sample_prefix_DN26727_c0_g1_i1	27.8291	9.30457	42.8532	4.49645	3.44133	1.85666	14.9636	3.01639	8.09141	0.834596	3.61419	0.000301283	0.00340622	[BLASTED, MAPPED, ANNOTATED]	sodium/hydrogen exchanger 3 isoform X1	ref	XP_032520928.1	sodium/hydrogen exchanger 3 isoform X2 [Danaus plexippus plexippus]	750	20	4.31275e-123	97.88	5	P:GO:0006885; P:GO:0035725; P:GO:1902600; F:GO:0015385; C:GO:0016021	P:regulation of pH; P:sodium ion transmembrane transport; P:proton transmembrane transport; F:sodium:proton antiporter activity; C:integral component of membrane	EC:7	Translocases	IPR006153;noIPR	Cation/H+ exchanger;Cation/H+ exchanger	PF00999 (PFAM);G3DSA:6.10.140.1330 (GENE3D)	GO:0016021/GO:0006812/GO:0015299/GO:0055085;	integral component of membrane/cation transport/solute:proton antiporter activity/transmembrane transport;
Sample_IL_DN62319_c0_g1_i1	7.95117	20.9353	12.2438	1.49882	0	3.71332	7.72373	3.00596	8.03312	1.11189	2.70348	0.00686179	0.0416308	[BLASTED, MAPPED, ANNOTATED]	hypothetical protein evm_011483	gb	RVE43867.1	hypothetical protein evm_011483 [Chilo suppressalis]	635	20	2.41381e-17	87.42	1	C:GO:0016021	C:integral component of membrane			0	0	0	0	0
Sample_IL_DN33994_c0_g1_i1	11.9268	20.9353	14.2844	1.49882	1.72067	2.78499	8.85849	2.99097	7.95009	0.941143	3.17802	0.00148285	0.0124842	[BLASTED, MAPPED, ANNOTATED]	RNA-directed DNA polymerase from mobile element jockey-like	gb	RVE50934.1	hypothetical protein evm_004501 [Chilo suppressalis]	346	20	4.23831e-16	66.39	2	P:GO:0009987; F:GO:0003824	P:cellular process; F:catalytic activity			0	0	0	0	0
Sample_IL_DN15269_c0_g3_i1	78.1865	52.3382	48.9751	18.7352	1.72067	1.85666	33.6354	2.97439	7.85924	0.735512	4.04397	5.25535e-05	0.000790119	[BLASTED, MAPPED]	reverse transcriptase	gb	ADZ95823.1	reverse transcriptase, partial [Araschnia levana]	853	20	8.62575e-10	49.82	2	P:GO:0006278; F:GO:0003964	P:RNA-dependent DNA biosynthetic process; F:RNA-directed DNA polymerase activity			0	0	0	0	0
Sample_F_DN12254_c0_g1_i1	50.3574	37.2183	22.4469	5.99527	3.44133	4.64165	20.6835	2.95121	7.73396	0.658226	4.48358	7.34022e-06	0.000145022	[BLASTED, MAPPED, ANNOTATED]	uncharacterized protein K02A2.6-like	ref	XP_037867760.1	uncharacterized protein K02A2.6-like [Bombyx mori]	947	20	6.22551e-66	74.02	3	P:GO:0015074; F:GO:0003676; C:GO:0032991	P:DNA integration; F:nucleic acid binding; C:protein-containing complex			IPR036397;IPR012337	Ribonuclease H superfamily;Ribonuclease H-like superfamily	G3DSA:3.30.420.10 (GENE3D);SSF53098 (SUPERFAMILY)	GO:0003676;	nucleic acid binding;
Sample_IL_DN78310_c0_g1_i1	11.9268	20.9353	16.325	4.49645	1.72067	0	9.23403	2.93699	7.65813	1.00981	2.90847	0.00363205	0.0254038	[BLASTED, MAPPED, ANNOTATED]	UDP-glucuronosyltransferase 2B30-like	ref	XP_014367946.1	PREDICTED: UDP-glucuronosyltransferase 3A1-like [Papilio machaon]	702	20	4.59056e-53	67.97	2	F:GO:0008194; C:GO:0016020	F:UDP-glycosyltransferase activity; C:membrane	EC:2.4	Glycosyltransferases	noIPR	DNA/RNA polymerase superfamily	SSF53756 (SUPERFAMILY)	0	0
Sample_i_DN3596_c0_g2_i5	10.6016	58.1536	12.2438	5.99527	1.72067	2.78499	15.25	2.92965	7.61924	0.911582	3.2138	0.00130989	0.0113519	[BLASTED, MAPPED, ANNOTATED]	UDP-glucuronosyltransferase 2B15-like	ref	XP_026498850.1	uncharacterized protein LOC113402755 [Vanessa tameamea]	1002	20	4.01616e-38	71.75	2	F:GO:0008194; C:GO:0016021	F:UDP-glycosyltransferase activity; C:integral component of membrane	EC:2.4	Glycosyltransferases	IPR028002;noIPR	Myb/SANT-like DNA-binding domain 5;Myb/SANT-like DNA-binding domain 5	PF13873 (PFAM);SSF53756 (SUPERFAMILY)	;	;
Sample_IL_DN5430_c3_g1_i1	60.959	66.2951	42.8532	8.99291	9.46366	3.71332	32.0462	2.92281	7.58321	0.53629	5.45005	5.03544e-08	1.75069e-06	[BLASTED, MAPPED, ANNOTATED]	RNA-directed DNA polymerase from mobile element jockey-like	ref	XP_014356712.1	PREDICTED: uncharacterized protein LOC106709424 [Papilio machaon]	310	20	1.92594e-36	79.39	1	C:GO:0016020	C:membrane			0	0	0	0	0
Sample_IL_DN11769_c0_g1_i5	67.5849	67.4582	54.0767	9.74232	15.486	0	35.7247	2.89238	7.42496	0.671875	4.30494	1.67031e-05	0.000296359	[BLASTED, MAPPED, ANNOTATED]	glutamate receptor ionotropic, kainate 2-like	ref	XP_014362603.1	PREDICTED: LOW QUALITY PROTEIN: glutamate receptor ionotropic, kainate 2-like [Papilio machaon]	2999	20	0	90.63	5	P:GO:0034220; P:GO:0035235; F:GO:0004970; C:GO:0016021; C:GO:0045211	P:ion transmembrane transport; P:ionotropic glutamate receptor signaling pathway; F:ionotropic glutamate receptor activity; C:integral component of membrane; C:postsynaptic membrane	EC:7	Translocases	noIPR;IPR019594;noIPR;IPR001320;IPR001828;noIPR;noIPR;noIPR;noIPR;noIPR;IPR028082;noIPR	Armadillo-type fold;Ionotropic glutamate receptor, L-glutamate and glycine-binding domain;Ionotropic glutamate receptor, L-glutamate and glycine-binding domain;Ionotropic glutamate receptor;Receptor, ligand binding region;Receptor, ligand binding region;Receptor, ligand binding region;Receptor, ligand binding region;Receptor, ligand binding region;Receptor, ligand binding region;Periplasmic bindi…	G3DSA:1.10.287.70 (GENE3D);PF10613 (PFAM);G3DSA:3.40.190.10 (GENE3D);PF00060 (PFAM);PF01094 (PFAM);G3DSA:3.40.50.2300 (GENE3D);G3DSA:3.40.50.2300 (GENE3D);cd06382 (CDD);cd13714 (CDD);SSF53850 (SUPERFAMILY);SSF53822 (SUPERFAMILY);SSF81324 (SUPERFAMILY)	;GO:0016020/GO:0004970;;GO:0015276/GO:0016020;;;;;;;;	;membrane/ionotropic glutamate receptor activity;;ligand-gated ion channel activity/membrane;;;;;;;;
Sample_IL_DN16054_c1_g1_i1	17.2275	32.566	44.8939	8.2435	4.30166	0	17.8721	2.88717	7.39816	0.834659	3.4591	0.00054199	0.00553956	[BLASTED, MAPPED, ANNOTATED]	craniofacial development protein 2-like	ref	XP_028034117.1	uncharacterized protein LOC114245972 [Bombyx mandarina]	358	20	1.46245e-57	86.17	4	P:GO:0006278; P:GO:0090305; F:GO:0003964; F:GO:0004519	P:RNA-dependent DNA biosynthetic process; P:nucleic acid phosphodiester bond hydrolysis; F:RNA-directed DNA polymerase activity; F:endonuclease activity	EC:3.1; EC:2.7.7.49	Acting on ester bonds; RNA-directed DNA polymerase	IPR036691	Endonuclease/exonuclease/phosphatase superfamily	G3DSA:3.60.10.10 (GENE3D)	0	0
Sample_IL_DN10737_c0_g1_i2	62.2842	77.9258	79.5846	13.4894	10.324	5.56998	41.5296	2.88712	7.39792	0.467872	6.17075	6.79689e-10	3.63497e-08	[BLASTED, MAPPED, ANNOTATED]	solute carrier organic anion transporter family member 2B1-like	gb	KPJ15507.1	Solute carrier organic anion transporter family member 2B1 [Papilio machaon]	566	20	1.02443e-23	65.61	1	C:GO:0016020	C:membrane			0	0	0	0	0
Sample_IL_DN14665_c0_g2_i3	60.959	41.8706	26.5282	5.24586	10.324	1.85666	24.464	2.87968	7.35988	0.668551	4.30735	1.65224e-05	0.000293767	[BLASTED, MAPPED, ANNOTATED]	craniofacial development protein 2-like	gb	KAF9787563.1	hypothetical protein SFRURICE_001615 [Spodoptera frugiperda]	433	20	7.02999e-24	69.18	2	P:GO:0090304; F:GO:0003824	P:nucleic acid metabolic process; F:catalytic activity			0	0	0	0	0
Sample_IL_DN16822_c1_g1_i4	208.056	284.953	238.754	20.9835	28.391	51.0582	138.699	2.87809	7.35175	0.333978	8.6176	6.8373e-18	1.1101e-15	[BLASTED, MAPPED, ANNOTATED]	uncharacterized protein K02A2.6-like	ref	XP_037867760.1	uncharacterized protein K02A2.6-like [Bombyx mori]	3572	20	0	78.6	3	P:GO:0015074; F:GO:0003676; C:GO:0042575	P:DNA integration; F:nucleic acid binding; C:DNA polymerase complex			IPR043128;IPR041577;IPR043128;IPR000477;noIPR;noIPR;IPR043502	Reverse transcriptase/Diguanylate cyclase domain;Reverse transcriptase/retrotransposon-derived protein, RNase H-like domain;Reverse transcriptase/Diguanylate cyclase domain;Reverse transcriptase domain;Reverse transcriptase domain;Reverse transcriptase domain;DNA/RNA polymerase superfamily	G3DSA:3.30.70.270 (GENE3D);PF17919 (PFAM);G3DSA:3.30.70.270 (GENE3D);PF00078 (PFAM);G3DSA:3.10.10.10 (GENE3D);cd01647 (CDD);SSF56672 (SUPERFAMILY)	;;;;;;	;;;;;;
Sample_M2_DN10081_c1_g1_i1	18.5527	16.283	15.3047	0	3.44133	3.71332	9.54918	2.84554	7.18775	0.976731	2.91333	0.00357595	0.0250968	[BLASTED, MAPPED, ANNOTATED]	endonuclease-reverse transcriptase	gb	ADI61810.1	endonuclease-reverse transcriptase [Bombyx mori]	691	20	3.07039e-18	64.72	2	P:GO:0009987; F:GO:0003824	P:cellular process; F:catalytic activity			0	0	0	0	0
Sample_IL_DN34180_c4_g1_i1	23.8535	30.2399	18.3657	1.49882	6.88266	1.85666	13.7829	2.8302	7.11174	0.811621	3.4871	0.00048829	0.00509271	[BLASTED, MAPPED]	RNA-directed DNA polymerase from mobile element jockey-like	ref	XP_013168065.1	PREDICTED: RNA-directed DNA polymerase from mobile element jockey-like, partial [Papilio xuthus]	580	18	3.71549e-19	59.5	8	P:GO:0007166; P:GO:0007186; F:GO:0003676; F:GO:0003824; F:GO:0004888; F:GO:0004930; C:GO:0016020; C:GO:0016021	P:cell surface receptor signaling pathway; P:G protein-coupled receptor signaling pathway; F:nucleic acid binding; F:catalytic activity; F:transmembrane signaling receptor activity; F:G protein-coupled receptor activity; C:membrane; C:integral component of membrane			0	0	0	0	0
Sample_IL_DN1310_c0_g1_i5	4806.48	5489.7	3430.3	940.508	442.211	546.787	2609.33	2.82963	7.1089	0.259765	10.893	1.24449e-27	4.82619e-25	[BLASTED, MAPPED, ANNOTATED]	4-coumarate--CoA ligase 1-like	ref	XP_026731412.1	4-coumarate--CoA ligase 1-like [Trichoplusia ni]	2744	20	5.86094e-136	77.15	1	F:GO:0016874	F:ligase activity	EC:6	Ligases	IPR000873;IPR042099;noIPR	AMP-dependent synthetase/ligase;ANL, N-terminal domain;ANL, N-terminal domain	PF00501 (PFAM);G3DSA:3.40.50.12780 (GENE3D);SSF56801 (SUPERFAMILY)	;;	;;
Sample_IL_DN28950_c0_g2_i2	27.8291	26.7507	23.4672	1.49882	6.02233	3.71332	14.8802	2.81328	7.02881	0.744051	3.78103	0.00015618	0.00197896	[BLASTED]	uncharacterized protein LOC114251477	ref	XP_028041565.1	uncharacterized protein LOC114251477 [Bombyx mandarina]	541	13	2.40948e-37	68.68						noIPR;noIPR	Growth factor receptor cysteine-rich domain superfamily;Growth factor receptor cysteine-rich domain superfamily	mobidb-lite (MOBIDB_LITE);mobidb-lite (MOBIDB_LITE)	;	;
Sample_IL_DN10687_c0_g1_i4	35.7803	47.6859	44.8939	7.49409	1.72067	9.2833	24.4764	2.79827	6.95604	0.622258	4.49696	6.8933e-06	0.000137594	[BLASTED]	uncharacterized protein LOC118270499	ref	XP_035441993.1	uncharacterized protein LOC118270499 [Spodoptera frugiperda]	910	20	2.40558e-65	68.66						0	0	0	0	0
Sample_i_DN23001_c0_g1_i1	15.9023	6.97843	12.2438	1.49882	1.72067	1.85666	6.70011	2.7928	6.92974	1.05282	2.65269	0.00798527	0.0468755	[BLASTED]	fibrinogen C domain-containing protein 1 isoform X1	ref	XP_013137656.1	PREDICTED: fibrinogen C domain-containing protein 1-like isoform X2 [Papilio polytes]	1566	20	0	86.68						IPR014716;IPR002181;IPR002181;IPR036056	Fibrinogen, alpha/beta/gamma chain, C-terminal globular, subdomain 1;Fibrinogen, alpha/beta/gamma chain, C-terminal globular domain;Fibrinogen, alpha/beta/gamma chain, C-terminal globular domain;Fibrinogen-like, C-terminal	G3DSA:3.90.215.10 (GENE3D);PF00147 (PFAM);cd00087 (CDD);SSF56496 (SUPERFAMILY)	;;;	;;;
Sample_i_DN15542_c0_g1_i1	26.5039	18.6091	38.772	8.2435	0	3.71332	15.9736	2.78886	6.91083	0.861036	3.23896	0.00119967	0.0105805	[BLASTED, MAPPED, ANNOTATED]	intraflagellar transport protein 172 homolog	ref	XP_035446887.1	intraflagellar transport protein 172 homolog [Spodoptera frugiperda]	554	20	2.23938e-80	89.28	1	C:GO:0031514	C:motile cilium			0	0	0	0	0
Sample_prefix_DN15665_c0_g1_i1	35.7803	47.6859	53.0564	7.49409	7.74299	4.64165	26.0669	2.77432	6.84155	0.555421	4.99499	5.88378e-07	1.57892e-05	[BLASTED, MAPPED, ANNOTATED]	piggyBac transposable element-derived protein 2-like	ref	XP_028041906.1	piggyBac transposable element-derived protein 2-like [Bombyx mandarina]	1662	20	0	83.37	2	F:GO:0000166; F:GO:0043167	F:nucleotide binding; F:ion binding			IPR029526	PiggyBac transposable element-derived protein	PF13843 (PFAM)	0	0
Sample_prefix_DN12824_c0_g1_i2	91.4384	50.0121	29.5891	11.9905	0	12.9966	32.6711	2.7698	6.82013	0.765027	3.62053	0.000294003	0.00333715	[BLASTED]	uncharacterized protein LOC114357491	ref	XP_028166907.1	uncharacterized protein LOC114357491 [Ostrinia furnacalis]	565	20	4.49402e-53	83.5						0	0	0	0	0
Sample_F_DN5554_c0_g1_i2	35.7803	23.2614	24.4876	4.49645	7.74299	0	15.9614	2.75222	6.73753	0.818447	3.36274	0.00077174	0.00739028	[BLASTED, MAPPED, ANNOTATED]	fas-binding factor 1 homolog	ref	XP_014368987.1	PREDICTED: cytoskeletal protein Sojo isoform X1 [Papilio machaon]	1048	20	1.1391e-120	79.95	3	P:GO:0060271; P:GO:0090162; C:GO:0097539	P:cilium assembly; P:establishment of epithelial cell polarity; C:ciliary transition fiber			0	0	0	0	0
Sample_prefix_DN12554_c0_g1_i4	137.82	111.655	180.596	32.2246	10.324	22.2799	82.4832	2.72256	6.60044	0.410708	6.62895	3.3808e-11	2.33647e-09	[BLASTED]	RNA-directed DNA polymerase from mobile element jockey-like	emb	CAD7472395.1	unnamed protein product [Plutella xylostella]	1922	20	1.41505e-144	76.18						IPR000477;noIPR;IPR043502	Reverse transcriptase domain;Reverse transcriptase domain;DNA/RNA polymerase superfamily	PF00078 (PFAM);cd01650 (CDD);SSF56672 (SUPERFAMILY)	;;	;;
Sample_i_DN4878_c0_g1_i2	123793	95794.1	105030	16842.2	6695.97	25763	62319.8	2.71905	6.5844	0.495822	5.48392	4.15997e-08	1.47734e-06	[BLASTED, MAPPED, ANNOTATED]	tyrosine 3-monooxygenase	ref	XP_032527184.1	tyrosine 3-monooxygenase isoform X2 [Danaus plexippus plexippus]	2186	20	0	90.28	4	P:GO:0009072; P:GO:0042423; F:GO:0004511; F:GO:0005506	P:aromatic amino acid family metabolic process; P:catecholamine biosynthetic process; F:tyrosine 3-monooxygenase activity; F:iron ion binding	EC:1.14.16.2	Tyrosine 3-monooxygenase	IPR036951;IPR019774;IPR045865;IPR036329	Aromatic amino acid hydroxylase superfamily;Aromatic amino acid hydroxylase, C-terminal;ACT-like domain;Aromatic amino acid monoxygenase, C-terminal domain superfamily	G3DSA:1.10.800.10 (GENE3D);PF00351 (PFAM);SSF55021 (SUPERFAMILY);SSF56534 (SUPERFAMILY)	GO:0009072/GO:0004497/GO:0005506;GO:0016714;;	aromatic amino acid family metabolic process/monooxygenase activity/iron ion binding;oxidoreductase activity, acting on paired donors, with incorporation or reduction of molecular oxygen, reduced pteridine as one donor, and incorporation of one atom of oxygen;;
Sample_prefix_DN321_c0_g2_i1	101934	79191.2	87736.9	13810.1	5474.3	21593	51623.2	2.7175	6.57732	0.50416	5.39016	7.03967e-08	2.36161e-06	[BLASTED, MAPPED, ANNOTATED]	tyrosine 3-monooxygenase	ref	NP_001298574.1	tyrosine 3-monooxygenase [Papilio polytes]dbj	4109	20	0	96.7	4	P:GO:0009072; P:GO:0042423; F:GO:0004511; F:GO:0005506	P:aromatic amino acid family metabolic process; P:catecholamine biosynthetic process; F:tyrosine 3-monooxygenase activity; F:iron ion binding	EC:1.14.16.2	Tyrosine 3-monooxygenase	IPR019774;IPR036951;noIPR;noIPR;IPR045865;IPR036329	Aromatic amino acid hydroxylase, C-terminal;Aromatic amino acid hydroxylase superfamily;Aromatic amino acid hydroxylase superfamily;Aromatic amino acid hydroxylase superfamily;ACT-like domain;Aromatic amino acid monoxygenase, C-terminal domain superfamily	PF00351 (PFAM);G3DSA:1.10.800.10 (GENE3D);mobidb-lite (MOBIDB_LITE);mobidb-lite (MOBIDB_LITE);SSF55021 (SUPERFAMILY);SSF56534 (SUPERFAMILY)	GO:0016714;GO:0005506/GO:0004497/GO:0009072;;;;	oxidoreductase activity, acting on paired donors, with incorporation or reduction of molecular oxygen, reduced pteridine as one donor, and incorporation of one atom of oxygen;iron ion binding/monooxygenase activity/aromatic amino acid family metabolic process;;;;
Sample_M1_DN21040_c0_g1_i1	25.1787	11.6307	19.386	1.49882	3.44133	3.71332	10.8081	2.71554	6.5684	0.856099	3.172	0.00151396	0.0126957	[BLASTED, MAPPED, ANNOTATED]	RNA-directed DNA polymerase from mobile element jockey-like	ref	XP_014361333.1	PREDICTED: uncharacterized protein LOC106713138 [Papilio machaon]	645	16	4.32525e-15	76.03	3	P:GO:0007165; F:GO:0004888; C:GO:0016020	P:signal transduction; F:transmembrane signaling receptor activity; C:membrane			0	0	0	0	0
Sample_prefix_DN26207_c0_g1_i1	194.804	16.283	202.022	31.4752	12.0447	19.4949	79.354	2.71087	6.54715	0.995721	2.72252	0.00647866	0.0398731	[BLASTED, MAPPED, ANNOTATED]	hypothetical protein B566_EDAN018907	gb	KAF4530867.1	hypothetical protein B566_EDAN018907 [Ephemera danica]	335	2	2.75199e-18	72.05	3	P:GO:0050920; F:GO:0003824; C:GO:0005737	P:regulation of chemotaxis; F:catalytic activity; C:cytoplasm			0	0	0	0	0
Sample_IL_DN11490_c0_g1_i1	901.132	1137.48	1220.3	275.033	109.262	119.755	627.161	2.68928	6.44992	0.303177	8.87033	7.29268e-19	1.30243e-16	[BLASTED, MAPPED, ANNOTATED]	peroxidase isoform X1	ref	XP_013173905.1	PREDICTED: peroxidase isoform X1 [Papilio xuthus]gb	3001	20	0	88.87	5	P:GO:0006979; P:GO:0098869; F:GO:0004601; F:GO:0020037; C:GO:0042600	P:response to oxidative stress; P:cellular oxidant detoxification; F:peroxidase activity; F:heme binding; C:egg chorion	EC:1.11.1	Acting on a peroxide as acceptor	IPR037120;IPR019791;noIPR;noIPR;IPR010255	Haem peroxidase domain superfamily, animal type;Haem peroxidase, animal-type;Haem peroxidase, animal-type;Haem peroxidase, animal-type;Haem peroxidase superfamily	G3DSA:1.10.640.10 (GENE3D);PF03098 (PFAM);mobidb-lite (MOBIDB_LITE);cd09823 (CDD);SSF48113 (SUPERFAMILY)	;;;;GO:0004601/GO:0020037/GO:0006979	;;;;peroxidase activity/heme binding/response to oxidative stress
Sample_prefix_DN3510_c1_g2_i1	58.3086	19.7722	34.6907	0	8.60333	9.2833	21.7764	2.67588	6.39029	0.83306	3.21211	0.00131763	0.0114001	[BLASTED, MAPPED]	lymphocyte antigen 75	ref	XP_026489945.1	lymphocyte antigen 75 [Vanessa tameamea]	1221	20	8.66934e-128	73.59	1	F:GO:0030246	F:carbohydrate binding			IPR001304;IPR016186;IPR016186;noIPR;noIPR;IPR016187;IPR016187	C-type lectin-like;C-type lectin-like/link domain superfamily;C-type lectin-like/link domain superfamily;C-type lectin-like/link domain superfamily;C-type lectin-like/link domain superfamily;C-type lectin fold;C-type lectin fold	PF00059 (PFAM);G3DSA:3.10.100.10 (GENE3D);G3DSA:3.10.100.10 (GENE3D);cd00037 (CDD);cd00037 (CDD);SSF56436 (SUPERFAMILY);SSF56436 (SUPERFAMILY)	;;;;;;	;;;;;;
Sample_IL_DN18156_c0_g1_i14	80.8369	60.4797	75.5033	14.2388	8.60333	11.14	41.8003	2.66533	6.3437	0.4433	6.01246	1.82727e-09	8.92155e-08	[BLASTED, MAPPED, ANNOTATED]	transposase	gb	RVE52367.1	hypothetical protein evm_003005 [Chilo suppressalis]	462	20	4.07442e-20	78.72	7	P:GO:0055085; F:GO:0003676; F:GO:0005524; F:GO:0016491; F:GO:0050660; F:GO:0140359; C:GO:0016021	P:transmembrane transport; F:nucleic acid binding; F:ATP binding; F:oxidoreductase activity; F:flavin adenine dinucleotide binding; F:ABC-type transporter activity; C:integral component of membrane	EC:1; EC:7	Oxidoreductases; Translocases	0	0	0	0	0
Sample_i_DN1890_c0_g5_i1	14.5771	31.4029	20.4063	5.99527	4.30166	0	12.7806	2.65992	6.31996	0.891332	2.9842	0.00284317	0.0209278	[BLASTED]	fatty acid synthase-like	emb	CAD7478740.1	unnamed protein product [Plutella xylostella]	432	20	6.21524e-48	70.45						0	0	0	0	0
Sample_IL_DN8787_c3_g2_i1	23.8535	6.97843	11.2235	2.99764	1.72067	1.85666	8.10506	2.65548	6.30055	0.995165	2.66838	0.0076218	0.0452745	[BLASTED, MAPPED, ANNOTATED]	RNA-directed DNA polymerase from mobile element jockey-like	ref	XP_022838082.1	uncharacterized protein LOC111365117 [Spodoptera litura]	697	20	4.16642e-60	68.06	5	P:GO:0043170; P:GO:0044237; F:GO:0003824; F:GO:0097159; F:GO:1901363	P:macromolecule metabolic process; P:cellular metabolic process; F:catalytic activity; F:organic cyclic compound binding; F:heterocyclic compound binding			0	0	0	0	0
Sample_IL_DN18706_c0_g1_i1	7.95117	23.2614	10.2031	2.99764	1.72067	1.85666	7.99845	2.64371	6.24938	0.99119	2.66721	0.00764839	0.0453693	[BLASTED, MAPPED, ANNOTATED]	putative DD41D transposase	ref	XP_026483206.1	protein unc-79 homolog [Vanessa tameamea]	598	20	2.39744e-31	70.23	6	P:GO:0008643; P:GO:0055085; F:GO:0003676; F:GO:0016787; F:GO:0022857; C:GO:0016021	P:carbohydrate transport; P:transmembrane transport; F:nucleic acid binding; F:hydrolase activity; F:transmembrane transporter activity; C:integral component of membrane	EC:3; EC:7	Hydrolases; Translocases	0	0	0	0	0
Sample_IL_DN7949_c0_g2_i1	34.4551	143.058	110.194	23.9811	16.3463	5.56998	55.6007	2.63857	6.22715	0.5856	4.50576	6.61371e-06	0.000132799	[BLASTED, MAPPED]	cilia- and flagella-associated protein 91-like	ref	XP_013174377.1	PREDICTED: protein MAATS1-like [Papilio xuthus]	2634	20	0	76.96	1	C:GO:0031514	C:motile cilium			IPR032840;noIPR	CFAP91 domain;CFAP91 domain	PF14738 (PFAM);mobidb-lite (MOBIDB_LITE)	;	;
Sample_IL_DN52272_c0_g1_i1	610.915	690.865	478.528	142.388	55.9216	87.263	344.313	2.63524	6.21278	0.299421	8.80112	1.35457e-18	2.35715e-16	[BLASTED, MAPPED, ANNOTATED]	4-coumarate--CoA ligase 1-like	ref	XP_026759872.1	luciferin 4-monooxygenase-like, partial [Galleria mellonella]	1025	20	4.0716e-40	79.39	2	F:GO:0004497; F:GO:0016874	F:monooxygenase activity; F:ligase activity	EC:1; EC:6	Oxidoreductases; Ligases	IPR000873;IPR042099;noIPR	AMP-dependent synthetase/ligase;ANL, N-terminal domain;ANL, N-terminal domain	PF00501 (PFAM);G3DSA:3.40.50.12780 (GENE3D);SSF56801 (SUPERFAMILY)	;;	;;
Sample_M2_DN3711_c0_g1_i2	161.674	151.199	108.153	26.9787	12.0447	28.7782	81.4713	2.6316	6.19711	0.382157	6.88616	5.7317e-12	4.51512e-10	[BLASTED]	unnamed protein product	emb	CAD7401466.1	unnamed protein product [Timema cristinae]	453	5	7.8131e-14	51.03						0	0	0	0	0
Sample_M1_DN8491_c0_g2_i1	55.6582	56.9905	36.7313	6.74468	16.3463	0.92833	28.8999	2.62848	6.18374	0.68241	3.85176	0.000117273	0.00155537	[BLASTED, MAPPED, ANNOTATED]	E3 ubiquitin-protein ligase COP1-like	ref	XP_026750293.1	E3 ubiquitin-protein ligase COP1-like [Galleria mellonella]	1195	20	1.69867e-37	95.41	3	P:GO:0016567; F:GO:0046872; F:GO:0061630	P:protein ubiquitination; F:metal ion binding; F:ubiquitin protein ligase activity	EC:2	Transferases	IPR015943	WD40/YVTN repeat-like-containing domain superfamily	G3DSA:2.130.10.10 (GENE3D)	GO:0005515	protein binding
Sample_M1_DN19432_c0_g1_i2	71.5605	36.0552	66.3205	8.2435	14.6257	5.56998	33.7292	2.6094	6.10248	0.543188	4.80386	1.55637e-06	3.74158e-05	[BLASTED]	HEAT repeat-containing protein 6-like	gb	KAF9424358.1	hypothetical protein HW555_000497 [Spodoptera exigua]	377	20	1.33937e-58	71.18						0	0	0	0	0
Sample_IL_DN20292_c0_g5_i1	42.4062	46.5229	44.8939	5.99527	7.74299	8.35497	25.986	2.60726	6.09347	0.531185	4.9084	9.18246e-07	2.33983e-05	[BLASTED, MAPPED, ANNOTATED]	adenylate kinase 7-like	ref	XP_030023448.2	adenylate kinase 7 [Manduca sexta]	1019	20	2.21271e-105	85.29	6	P:GO:0016310; P:GO:0046940; F:GO:0004017; F:GO:0004127; F:GO:0005524; C:GO:0016021	P:phosphorylation; P:nucleoside monophosphate phosphorylation; F:adenylate kinase activity; F:cytidylate kinase activity; F:ATP binding; C:integral component of membrane	EC:2.7.4.4; EC:2.7.4.3; EC:2.7.4.14	Nucleoside-phosphate kinase; Adenylate kinase; UMP/CMP kinase	IPR027417;IPR027417	P-loop containing nucleoside triphosphate hydrolase;P-loop containing nucleoside triphosphate hydrolase	G3DSA:3.40.50.300 (GENE3D);SSF52540 (SUPERFAMILY)	;	;
Sample_prefix_DN11469_c1_g1_i1	17.2275	12.7938	11.2235	1.49882	3.44133	1.85666	8.00693	2.60407	6.07998	0.948671	2.74496	0.00605175	0.0377941	[BLASTED, MAPPED, ANNOTATED]	Protein suppressor of variegation 3-7	gb	KAF5280884.1	hypothetical protein FQR65_LT03033 [Abscondita terminalis]	381	19	6.51953e-38	67.82	1	F:GO:0003677	F:DNA binding			0	0	0	0	0
Sample_M2_DN29406_c0_g1_i1	29.1543	19.7722	20.4063	5.99527	3.44133	1.85666	13.4377	2.58941	6.01851	0.762463	3.3961	0.000683523	0.00669669	[BLASTED, MAPPED, ANNOTATED]	cilia- and flagella-associated protein 251-like	ref	XP_031768312.1	cilia- and flagella-associated protein 251-like, partial [Galleria mellonella]	780	20	1.30383e-118	85.98	1	C:GO:0031514	C:motile cilium			noIPR;noIPR;IPR011992	WEB family;WEB family;EF-hand domain pair	G3DSA:1.10.238.10 (GENE3D);mobidb-lite (MOBIDB_LITE);SSF47473 (SUPERFAMILY)	;;	;;
Sample_IL_DN22969_c1_g1_i1	21.2031	10.4676	14.2844	2.24823	1.72067	3.71332	8.93956	2.58717	6.0092	0.910412	2.84176	0.00448651	0.0300396	[BLASTED, MAPPED, ANNOTATED]	reverse transcriptase	gb	ADZ95834.1	reverse transcriptase, partial [Brangas neora]	311	20	6.48095e-54	89.14	2	P:GO:0006278; F:GO:0003964	P:RNA-dependent DNA biosynthetic process; F:RNA-directed DNA polymerase activity	EC:2.7.7.49	RNA-directed DNA polymerase	IPR000477;IPR043502	Reverse transcriptase domain;DNA/RNA polymerase superfamily	PF00078 (PFAM);SSF56672 (SUPERFAMILY)	;	;
Sample_IL_DN2270_c1_g1_i1	397.558	374.509	215.286	60.7021	63.6646	39.9182	191.94	2.5817	5.98645	0.30378	8.4986	1.91896e-17	3.00073e-15	[BLASTED, MAPPED, ANNOTATED]	myrosinase 1-like	ref	XP_013149707.1	PREDICTED: myrosinase 1-like [Papilio polytes]	1803	20	0	79.7	2	P:GO:0005975; F:GO:0004553	P:carbohydrate metabolic process; F:hydrolase activity, hydrolyzing O-glycosyl compounds	EC:3.2.1	Glycosylases	noIPR;IPR001360;IPR017853	SMAD/FHA domain superfamily;Glycoside hydrolase family 1;Glycoside hydrolase superfamily	G3DSA:3.20.20.80 (GENE3D);PF00232 (PFAM);SSF51445 (SUPERFAMILY)	;GO:0005975/GO:0004553;	;carbohydrate metabolic process/hydrolase activity, hydrolyzing O-glycosyl compounds;
Sample_IL_DN72595_c0_g1_i1	39.7558	31.4029	42.8532	2.99764	1.72067	14.8533	22.2639	2.56793	5.92958	0.73282	3.50418	0.000458023	0.00482824	[BLASTED, MAPPED]	hypothetical protein SFRURICE_020763	gb	KAF9809466.1	hypothetical protein SFRURICE_020763 [Spodoptera frugiperda]	906	6	2.61448e-10	52.11	7	F:GO:0000166; F:GO:0003677; F:GO:0005524; F:GO:0016887; F:GO:0017025; F:GO:0052689; C:GO:0005634	F:nucleotide binding; F:DNA binding; F:ATP binding; F:ATP hydrolysis activity; F:TBP-class protein binding; F:carboxylic ester hydrolase activity; C:nucleus			0	0	0	0	0
Sample_prefix_DN22873_c0_g1_i2	9.27636	13.9569	16.325	1.49882	3.44133	1.85666	7.72585	2.55392	5.87228	0.964444	2.64808	0.00809514	0.047373	[BLASTED, MAPPED, ANNOTATED]	hypothetical protein O3G_MSEX000882, partial	gb	KAG6439566.1	hypothetical protein O3G_MSEX000882, partial [Manduca sexta]	861	20	8.95694e-50	66.41	1	P:GO:0043170	P:macromolecule metabolic process			IPR043128;IPR043128;IPR043502	Reverse transcriptase/Diguanylate cyclase domain;Reverse transcriptase/Diguanylate cyclase domain;DNA/RNA polymerase superfamily	G3DSA:3.30.70.270 (GENE3D);G3DSA:3.30.70.270 (GENE3D);SSF56672 (SUPERFAMILY)	;;	;;
Sample_IL_DN19869_c0_g2_i1	10.6016	32.566	14.2844	4.49645	5.162	0	11.1851	2.55301	5.86856	0.965851	2.64327	0.00821093	0.0478584	[BLASTED, MAPPED, ANNOTATED]	uncharacterized protein LOC114349945	ref	XP_028156345.1	uncharacterized protein LOC114349945 [Ostrinia furnacalis]	858	20	6.81445e-72	64.03	1	C:GO:0016020	C:membrane			noIPR;noIPR;noIPR	CAS family, C-terminal;CAS family, C-terminal;CAS family, C-terminal	mobidb-lite (MOBIDB_LITE);mobidb-lite (MOBIDB_LITE);mobidb-lite (MOBIDB_LITE)	;;	;;
Sample_i_DN7321_c0_g1_i4	997.872	352.411	423.431	115.409	73.9886	114.185	346.216	2.54483	5.83541	0.354029	7.18822	6.56419e-13	6.04457e-11	[BLASTED, MAPPED, ANNOTATED]	heat shock protein 68-like	emb	CAB3238133.1	unnamed protein product [Arctia plantaginis]	586	20	2.45187e-47	84.54	2	F:GO:0005524; F:GO:0016887	F:ATP binding; F:ATP hydrolysis activity	EC:3.6.1	Acting on acid anhydrides	IPR013126;IPR029048;noIPR;IPR029048	Heat shock protein 70 family;Heat shock protein 70kD, C-terminal domain superfamily;Heat shock protein 70kD, C-terminal domain superfamily;Heat shock protein 70kD, C-terminal domain superfamily	PF00012 (PFAM);G3DSA:1.20.1270.10 (GENE3D);mobidb-lite (MOBIDB_LITE);SSF100934 (SUPERFAMILY)	GO:0140662/GO:0005524;;;	ATP-dependent protein folding chaperone/ATP binding;;;
Sample_i_DN9311_c0_g1_i1	21.2031	25.5876	20.4063	4.49645	3.44133	3.71332	13.1413	2.52201	5.74383	0.728471	3.46207	0.000536046	0.0054929	[BLASTED]	hypothetical protein O3G_MSEX000597	gb	KAG6439229.1	hypothetical protein O3G_MSEX000597 [Manduca sexta]	776	20	4.64399e-40	66.79						0	0	0	0	0
Sample_prefix_DN8996_c0_g1_i1	27.8291	22.0984	28.5688	2.99764	3.44133	7.42664	15.3936	2.52115	5.7404	0.704026	3.58105	0.000342215	0.00378994	[BLASTED]	craniofacial development protein 2-like	ref	XP_037961360.1	craniofacial development protein 2-like [Plutella xylostella]	690	20	2.58769e-33	69.02						IPR036691	Endonuclease/exonuclease/phosphatase superfamily	G3DSA:3.60.10.10 (GENE3D)	0	0
Sample_prefix_DN10668_c3_g1_i1	84.8125	70.9474	52.0361	2.24823	8.60333	25.9932	40.7734	2.51429	5.71317	0.643626	3.90645	9.3663e-05	0.00128545	[BLASTED, MAPPED]	RNA-directed DNA polymerase from mobile element jockey-like	ref	XP_013169201.1	PREDICTED: uncharacterized protein LOC106118957, partial [Papilio xuthus]	558	20	5.3744e-32	56.22	12	P:GO:0006278; P:GO:0007166; P:GO:0007186; P:GO:0090305; F:GO:0003676; F:GO:0003824; F:GO:0003964; F:GO:0004519; F:GO:0004888; F:GO:0004930; C:GO:0016020; C:GO:0016021	P:RNA-dependent DNA biosynthetic process; P:cell surface receptor signaling pathway; P:G protein-coupled receptor signaling pathway; P:nucleic acid phosphodiester bond hydrolysis; F:nucleic acid binding; F:catalytic activity; F:RNA-directed DNA polymerase activity; F:endonuclease activity; F:transmembrane signaling receptor activity; F:G protein-coupled receptor activity; C:membrane; C:integral c…			0	0	0	0	0
Sample_i_DN55102_c0_g1_i1	43.7314	11.6307	30.6094	5.99527	3.44133	5.56998	16.8297	2.51127	5.7012	0.73956	3.39562	0.000684729	0.0067056	[BLASTED]	Serine/threonine-protein kinase SIK2	gb	PCG71599.1	hypothetical protein B5V51_1679 [Heliothis virescens]	566	20	1.22081e-43	73.75						noIPR	DNA/RNA polymerase superfamily	mobidb-lite (MOBIDB_LITE)	0	0
Sample_F_DN947_c0_g1_i6	173.601	139.569	128.56	4.49645	30.972	42.7032	86.6501	2.50945	5.69402	0.52997	4.73508	2.18971e-06	5.05293e-05	[BLASTED, MAPPED, ANNOTATED]	transmembrane protein 135-like	ref	XP_014355485.1	PREDICTED: transmembrane protein 135-like [Papilio machaon]ref	1688	20	1.85631e-164	76.24	1	C:GO:0016021	C:integral component of membrane			0	0	0	0	0
Sample_prefix_DN11839_c0_g1_i2	121.918	69.7843	92.8487	18.7352	18.067	12.9966	55.725	2.50599	5.68039	0.405996	6.17246	6.72358e-10	3.5986e-08	[BLASTED, MAPPED, ANNOTATED]	beta-alanine transporter-like	ref	XP_014365022.1	PREDICTED: organic cation transporter protein-like [Papilio machaon]gb	1288	20	3.1584e-157	92.91	3	P:GO:0055085; F:GO:0022857; C:GO:0016021	P:transmembrane transport; F:transmembrane transporter activity; C:integral component of membrane	EC:7	Translocases	IPR036259;IPR005828;IPR036259	MFS transporter superfamily;Major facilitator, sugar transporter-like;MFS transporter superfamily	G3DSA:1.20.1250.20 (GENE3D);PF00083 (PFAM);SSF103473 (SUPERFAMILY)	;GO:0055085/GO:0022857/GO:0016021;	;transmembrane transport/transmembrane transporter activity/integral component of membrane;
Sample_prefix_DN64035_c0_g1_i1	25.1787	11.6307	12.2438	1.49882	1.72067	5.56998	9.64044	2.49991	5.65652	0.925504	2.70114	0.00691029	0.0418577	[BLASTED]	protein Flattop	ref	XP_030022351.2	protein Flattop [Manduca sexta]	337	20	2.99597e-47	95.51						0	0	0	0	0
Sample_IL_DN61972_c0_g1_i1	14.5771	9.30457	23.4672	2.99764	0.860333	4.64165	9.3081	2.4907	5.62052	0.935506	2.66241	0.00775825	0.0458762	[BLASTED]	uncharacterized protein LOC114362695 isoform X2	ref	XP_028173977.1	uncharacterized protein LOC114362695 isoform X2 [Ostrinia furnacalis]	1029	20	6.50188e-107	74.9						noIPR;noIPR	Glutathione S-transferase, C-terminal domain superfamily;Glutathione S-transferase, C-terminal domain superfamily	mobidb-lite (MOBIDB_LITE);mobidb-lite (MOBIDB_LITE)	;	;
Sample_IL_DN17740_c0_g1_i1	33.1299	39.5444	34.6907	1.49882	6.88266	11.14	21.1477	2.48668	5.60485	0.677064	3.67273	0.000239969	0.00282346	[BLASTED]	PREDICTED: uncharacterized protein LOC106123431	ref	XP_013175205.1	PREDICTED: uncharacterized protein LOC106123431 [Papilio xuthus]gb	1124	20	9.54419e-180	79.36						0	0	0	0	0
Sample_IL_DN72605_c0_g1_i1	25.1787	120.959	59.1783	16.487	1.72067	18.5666	40.3484	2.48232	5.58796	0.711135	3.49065	0.00048185	0.00503793	[BLASTED]	neurofilament heavy polypeptide-like isoform X1	dbj	BAM19150.1	unknown secreted protein [Papilio polytes]	820	20	5.19621e-61	73.31						noIPR;noIPR	NAD(P)-binding domain superfamily;NAD(P)-binding domain superfamily	mobidb-lite (MOBIDB_LITE);mobidb-lite (MOBIDB_LITE)	;	;
Sample_prefix_DN29972_c3_g1_i1	45.0566	23.2614	22.4469	3.74704	5.162	7.42664	17.8501	2.481	5.58286	0.677276	3.66321	0.000249076	0.00291244	[BLASTED]	PREDICTED: uncharacterized protein LOC106712191	ref	XP_014360163.1	PREDICTED: uncharacterized protein LOC106712191 [Papilio machaon]	503	6	5.48161e-15	68.88						0	0	0	0	0
Sample_IL_DN32016_c1_g1_i1	90.1132	37.2183	71.422	7.49409	18.9273	9.2833	39.0764	2.47975	5.57802	0.536915	4.61852	3.86485e-06	8.29776e-05	[BLASTED, MAPPED, ANNOTATED]	ATP-dependent DNA helicase pif1	ref	XP_035458682.1	uncharacterized protein LOC118281945 [Spodoptera frugiperda]	1649	20	0	76.06	7	P:GO:0000723; P:GO:0006281; P:GO:0006310; P:GO:0032508; F:GO:0003678; F:GO:0005524; F:GO:0016887	P:telomere maintenance; P:DNA repair; P:DNA recombination; P:DNA duplex unwinding; F:DNA helicase activity; F:ATP binding; F:ATP hydrolysis activity	EC:3.6.1; EC:3.6.4.12	Acting on acid anhydrides; DNA helicase	0	0	0	0	0
Sample_prefix_DN16815_c1_g1_i2	23.8535	20.9353	28.5688	7.49409	0	5.56998	14.4036	2.47871	5.57399	0.847304	2.92541	0.00344004	0.0243646	[BLASTED]	Transient receptor potential cation channel subfamily A member 1	emb	CAD7471807.1	unnamed protein product [Plutella xylostella]	1127	16	4.67589e-15	67.67						0	0	0	0	0
Sample_IL_DN21387_c0_g1_i7	63.6093	47.6859	72.4424	15.7376	7.74299	9.2833	36.0836	2.47548	5.56154	0.488036	5.07234	3.92962e-07	1.10521e-05	[BLASTED, MAPPED, ANNOTATED]	transposase	gb	AAN06610.1	transposase [Bombyx mori]	379	20	1.24646e-65	78.35	5	P:GO:0050896; F:GO:0003676; F:GO:0005102; F:GO:0016491; F:GO:0050660	P:response to stimulus; F:nucleic acid binding; F:signaling receptor binding; F:oxidoreductase activity; F:flavin adenine dinucleotide binding	EC:1	Oxidoreductases	IPR036397;noIPR;noIPR;noIPR;noIPR	Ribonuclease H superfamily;Ribonuclease H superfamily;Ribonuclease H superfamily;Ribonuclease H superfamily;Ribonuclease H superfamily	G3DSA:3.30.420.10 (GENE3D);mobidb-lite (MOBIDB_LITE);mobidb-lite (MOBIDB_LITE);mobidb-lite (MOBIDB_LITE);mobidb-lite (MOBIDB_LITE)	GO:0003676;;;;	nucleic acid binding;;;;
Sample_IL_DN13845_c0_g4_i2	74.2109	19.7722	54.0767	16.487	5.162	4.64165	29.0584	2.47205	5.5483	0.676891	3.65206	0.000260148	0.00302471	[BLASTED, MAPPED]	transposase-like protein	gb	PCG70775.1	hypothetical protein B5V51_2602 [Heliothis virescens]	607	20	1.51527e-30	67.66	1	F:GO:0003676	F:nucleic acid binding			0	0	0	0	0
Sample_IL_DN15799_c0_g1_i1	54.333	88.3935	44.8939	8.2435	12.0447	13.925	36.9722	2.46373	5.51642	0.49684	4.9588	7.09294e-07	1.86505e-05	[BLASTED, MAPPED, ANNOTATED]	reverse transcriptase	emb	CAF4908224.1	unnamed protein product [Pieris macdunnoughi]	539	20	4.40316e-57	84.58	9	P:GO:0006278; P:GO:0007166; P:GO:0007186; P:GO:0090305; F:GO:0003676; F:GO:0003964; F:GO:0004519; F:GO:0004930; C:GO:0016021	P:RNA-dependent DNA biosynthetic process; P:cell surface receptor signaling pathway; P:G protein-coupled receptor signaling pathway; P:nucleic acid phosphodiester bond hydrolysis; F:nucleic acid binding; F:RNA-directed DNA polymerase activity; F:endonuclease activity; F:G protein-coupled receptor activity; C:integral component of membrane	EC:3.1; EC:2.7.7.49	Acting on ester bonds; RNA-directed DNA polymerase	0	0	0	0	0
Sample_IL_DN17219_c3_g1_i1	21.2031	13.9569	10.2031	4.49645	1.72067	1.85666	8.90615	2.45954	5.5004	0.91966	2.6744	0.00748635	0.0446123	[BLASTED, MAPPED, ANNOTATED]	endonuclease and reverse transcriptase-like protein	ref	XP_026331812.1	uncharacterized protein LOC113239156 [Hyposmocoma kahamanoa]	304	20	6.97979e-10	75.51	3	P:GO:0090304; F:GO:0003824; C:GO:0016020	P:nucleic acid metabolic process; F:catalytic activity; C:membrane			0	0	0	0	0
Sample_prefix_DN16470_c0_g2_i1	21.2031	16.283	22.4469	3.74704	3.44133	3.71332	11.8058	2.45883	5.4977	0.762721	3.22376	0.00126521	0.0110295	[BLASTED, MAPPED]	putative RNA-directed DNA polymerase from transposon X-element	gb	KAG6458312.1	hypothetical protein O3G_MSEX010807 [Manduca sexta]	524	20	7.74045e-54	62.72	4	P:GO:0006278; F:GO:0003824; F:GO:0003964; C:GO:0005634	P:RNA-dependent DNA biosynthetic process; F:catalytic activity; F:RNA-directed DNA polymerase activity; C:nucleus			0	0	0	0	0
Sample_i_DN51504_c0_g1_i1	14.5771	12.7938	18.3657	2.99764	3.44133	1.85666	9.00537	2.45756	5.49287	0.875198	2.80801	0.00498494	0.0325265	[BLASTED, MAPPED]	uncharacterized protein LOC119629338	ref	XP_037870678.1	uncharacterized protein LOC119629338 [Bombyx mori]	455	20	7.21778e-17	62.97	4	P:GO:0015074; P:GO:0044260; F:GO:0003676; C:GO:0042575	P:DNA integration; P:cellular macromolecule metabolic process; F:nucleic acid binding; C:DNA polymerase complex			0	0	0	0	0
Sample_IL_DN12168_c1_g1_i1	107.341	87.2304	64.2798	16.487	3.44133	27.8499	51.1049	2.44131	5.43134	0.557071	4.3824	1.17377e-05	0.000218181	[BLASTED]	uncharacterized protein LOC105389130	ref	XP_037972651.1	uncharacterized protein LOC105389130 [Plutella xylostella]	1306	20	9.85947e-87	61.19						0	0	0	0	0
Sample_IL_DN9018_c0_g2_i6	169.625	220.984	181.616	44.9645	28.391	31.5632	112.857	2.44055	5.42847	0.299348	8.15288	3.55345e-16	4.78489e-14	[BLASTED, MAPPED, ANNOTATED]	uncharacterized protein LOC114945801	ref	XP_029177937.1	uncharacterized protein LOC114945801 [Nylanderia fulva]	3027	20	0	76.9	6	P:GO:0006259; P:GO:0006974; P:GO:0051276; F:GO:0000166; F:GO:0004386; F:GO:0016787	P:DNA metabolic process; P:cellular response to DNA damage stimulus; P:chromosome organization; F:nucleotide binding; F:helicase activity; F:hydrolase activity	EC:3	Hydrolases	IPR010285;IPR027417;IPR027417	DNA helicase Pif1-like;P-loop containing nucleoside triphosphate hydrolase;P-loop containing nucleoside triphosphate hydrolase	PF05970 (PFAM);G3DSA:3.40.50.300 (GENE3D);SSF52540 (SUPERFAMILY)	GO:0003678/GO:0000723/GO:0006281;;	DNA helicase activity/telomere maintenance/DNA repair;;
Sample_prefix_DN11870_c0_g2_i1	96.7392	52.3382	28.5688	11.9905	10.324	10.2116	35.0287	2.43922	5.42348	0.559057	4.36309	1.28235e-05	0.00023553	[BLASTED]	uncharacterized protein LOC114358798	ref	XP_028168645.1	uncharacterized protein LOC114358798 [Ostrinia furnacalis]	1855	20	7.46659e-132	73.64						noIPR;noIPR	PiggyBac transposable element-derived protein;PiggyBac transposable element-derived protein	mobidb-lite (MOBIDB_LITE);mobidb-lite (MOBIDB_LITE)	;	;
Sample_IL_DN4819_c1_g2_i3	197.454	112.818	74.483	9.74232	32.6926	28.7782	75.9947	2.43917	5.42328	0.487154	5.00698	5.52914e-07	1.49201e-05	[BLASTED, MAPPED]	protein ALP1-like	gb	KAB0802472.1	hypothetical protein PPYR_04658 [Photinus pyralis]	974	11	1.73048e-08	70.23	1	F:GO:0046872	F:metal ion binding			noIPR	Elafin-like superfamily	mobidb-lite (MOBIDB_LITE)	0	0
Sample_prefix_DN4393_c0_g4_i2	47.707	37.2183	18.3657	1.49882	8.60333	9.2833	20.4461	2.42883	5.38458	0.724929	3.35044	0.000806823	0.00766245	[BLASTED, MAPPED, ANNOTATED]	Dynein heavy chain 2, axonemal	gb	KPJ05501.1	Dynein heavy chain 2, axonemal [Papilio xuthus]	623	20	1.50853e-47	91.19	6	P:GO:0007018; F:GO:0005524; F:GO:0008569; C:GO:0005737; C:GO:0005874; C:GO:0030286	P:microtubule-based movement; F:ATP binding; F:minus-end-directed microtubule motor activity; C:cytoplasm; C:microtubule; C:dynein complex			IPR043160;IPR041228	Dynein heavy chain, C-terminal domain, barrel region;Dynein heavy chain, C-terminal domain	G3DSA:3.10.490.20 (GENE3D);PF18199 (PFAM)	;	;
Sample_IL_DN18805_c0_g1_i2	15.9023	24.4245	15.3047	1.49882	3.44133	5.56998	11.0236	2.4288	5.38444	0.832491	2.9175	0.00352846	0.0248508	[BLASTED, MAPPED]	histone-lysine N-methyltransferase SETMAR-like	emb	CAD7471660.1	unnamed protein product [Plutella xylostella]	868	20	1.45973e-13	60.5	6	P:GO:0006278; P:GO:0032259; F:GO:0003676; F:GO:0003964; F:GO:0008168; F:GO:0016740	P:RNA-dependent DNA biosynthetic process; P:methylation; F:nucleic acid binding; F:RNA-directed DNA polymerase activity; F:methyltransferase activity; F:transferase activity			0	0	0	0	0
Sample_i_DN13755_c0_g1_i1	37.1055	15.1199	40.8126	2.99764	3.44133	11.14	18.4362	2.426	5.37401	0.741774	3.27053	0.00107345	0.00967215	[BLASTED, MAPPED]	PREDICTED: uncharacterized protein LOC106135445 isoform X1	ref	XP_013191191.1	PREDICTED: uncharacterized protein LOC106135445 isoform X1 [Amyelois transitella]ref	748	20	9.29394e-115	79.93	2	P:GO:0015074; F:GO:0003676	P:DNA integration; F:nucleic acid binding			IPR040676	Domain of unknown function DUF5641	PF18701 (PFAM)	0	0
Sample_prefix_DN12781_c2_g1_i1	15.9023	46.5229	26.5282	5.99527	5.162	5.56998	17.6134	2.41227	5.32311	0.688837	3.50195	0.000461871	0.00486124	[BLASTED, MAPPED]	RNA-directed DNA polymerase from mobile element jockey-like isoform X1	emb	CAD7472941.1	unnamed protein product [Plutella xylostella]	938	20	1.87672e-19	48.36	6	P:GO:0009116; F:GO:0003824; F:GO:0008270; F:GO:0046872; C:GO:0005634; C:GO:0043229	P:nucleoside metabolic process; F:catalytic activity; F:zinc ion binding; F:metal ion binding; C:nucleus; C:intracellular organelle			0	0	0	0	0
Sample_IL_DN12335_c0_g1_i1	35.7803	46.5229	35.711	11.9905	1.72067	8.35497	23.3467	2.40726	5.30465	0.648121	3.71421	0.000203841	0.0024625	[BLASTED, MAPPED]	RNA-directed DNA polymerase from mobile element jockey	dbj	GBP30312.1	RNA-directed DNA polymerase from mobile element jockey [Eumeta japonica]	332	20	1.7474e-27	69.17	4	P:GO:0006278; P:GO:0006366; F:GO:0003824; F:GO:0003964	P:RNA-dependent DNA biosynthetic process; P:transcription by RNA polymerase II; F:catalytic activity; F:RNA-directed DNA polymerase activity			0	0	0	0	0
Sample_M1_DN3038_c0_g1_i9	45.0566	30.2399	58.1579	7.49409	8.60333	9.2833	26.4725	2.40154	5.28366	0.546202	4.3968	1.0986e-05	0.000205846	[BLASTED]	unnamed protein product	emb	CAB3251897.1	unnamed protein product [Arctia plantaginis]	3361	20	0	68.71						0	0	0	0	0
Sample_M1_DN12592_c0_g1_i8	27.8291	20.9353	18.3657	2.99764	3.44133	6.49831	13.3446	2.38758	5.23279	0.739696	3.22778	0.00124753	0.0109076	[BLASTED, MAPPED, ANNOTATED]	Beta-galactoside alpha-2,6-sialyltransferase 2	gb	KPJ13545.1	Beta-galactoside alpha-2,6-sialyltransferase 2 [Papilio machaon]	1098	20	8.28568e-73	90	4	P:GO:0006486; P:GO:0097503; F:GO:0008373; C:GO:0016021	P:protein glycosylation; P:sialylation; F:sialyltransferase activity; C:integral component of membrane	EC:2.4	Glycosyltransferases	IPR038578;IPR001675	GT29-like superfamiliy;Glycosyl transferase family 29	G3DSA:3.90.1480.20 (GENE3D);PF00777 (PFAM)	;GO:0006486/GO:0008373	;protein glycosylation/sialyltransferase activity
Sample_i_DN3338_c0_g1_i17	2698.1	2277.29	1494.76	436.905	332.088	480.875	1286.67	2.37166	5.17535	0.227049	10.4456	1.53546e-25	4.93866e-23	[BLASTED, MAPPED, ANNOTATED]	cytochrome P450 4C1-like	gb	RVE49824.1	hypothetical protein evm_005554 [Chilo suppressalis]	4081	20	4.34481e-53	66.43	2	F:GO:0016491; F:GO:0046872	F:oxidoreductase activity; F:metal ion binding	EC:1	Oxidoreductases	IPR001128;IPR036396;IPR036396	Cytochrome P450;Cytochrome P450 superfamily;Cytochrome P450 superfamily	PF00067 (PFAM);G3DSA:1.10.630.10 (GENE3D);SSF48264 (SUPERFAMILY)	GO:0005506/GO:0004497/GO:0016705/GO:0020037;GO:0005506/GO:0004497/GO:0016705/GO:0020037;GO:0005506/GO:0004497/GO:0016705/GO:0020037	iron ion binding/monooxygenase activity/oxidoreductase activity, acting on paired donors, with incorporation or reduction of molecular oxygen/heme binding;iron ion binding/monooxygenase activity/oxidoreductase activity, acting on paired donors, with incorporation or reduction of molecular oxygen/heme binding;iron ion binding/monooxygenase activity/oxidoreductase activity, acting on paired donors,…
Sample_prefix_DN2930_c2_g1_i1	194.804	193.07	210.185	26.9787	39.5753	50.1298	119.124	2.36773	5.16128	0.294762	8.03267	9.53773e-16	1.23764e-13	[BLASTED, MAPPED]	hypothetical protein B5X24_HaOG214718	gb	PZC80416.1	hypothetical protein B5X24_HaOG214718 [Helicoverpa armigera]	2931	20	1.38817e-09	55.57	3	P:GO:0035556; F:GO:0003924; F:GO:0005525	P:intracellular signal transduction; F:GTPase activity; F:GTP binding			0	0	0	0	0
Sample_prefix_DN9196_c0_g1_i1	55.6582	39.5444	63.2595	14.9882	0	15.7816	31.5387	2.36325	5.14528	0.740424	3.19175	0.00141413	0.0120529	[BLASTED]	uncharacterized protein LOC114357491	ref	XP_028166907.1	uncharacterized protein LOC114357491 [Ostrinia furnacalis]	991	20	4.46e-51	83.35						0	0	0	0	0
Sample_IL_DN10606_c0_g1_i7	75.5361	55.8274	72.4424	14.9882	20.648	3.71332	40.5259	2.36236	5.1421	0.53281	4.43378	9.25965e-06	0.000177719	[BLASTED, MAPPED, ANNOTATED]	fas-binding factor 1 homolog	gb	KPI97256.1	Fas-binding factor 1 [Papilio xuthus]	1246	20	2.89845e-91	79.89	3	P:GO:0060271; P:GO:0090162; C:GO:0097539	P:cilium assembly; P:establishment of epithelial cell polarity; C:ciliary transition fiber			0	0	0	0	0
Sample_prefix_DN3597_c0_g1_i2	196.129	252.387	213.246	55.4563	39.5753	33.4199	131.702	2.3575	5.12483	0.285453	8.25882	1.47119e-16	2.07576e-14	[BLASTED]	piggyBac transposable element-derived protein 3-like	gb	KAF9406417.1	hypothetical protein HW555_013200 [Spodoptera exigua]	2773	20	1.88493e-128	67.85						IPR029526;noIPR	PiggyBac transposable element-derived protein;PiggyBac transposable element-derived protein	PF13843 (PFAM);mobidb-lite (MOBIDB_LITE)	;	;
Sample_prefix_DN40701_c0_g1_i1	26.5039	47.6859	22.4469	5.99527	0	12.9966	19.2714	2.35696	5.1229	0.847045	2.78257	0.00539308	0.0345257	[BLASTED, MAPPED, ANNOTATED]	PREDICTED: uncharacterized protein LOC106713162	ref	XP_014361367.1	PREDICTED: uncharacterized protein LOC106713162 [Papilio machaon]	576	20	2.49553e-47	81.67	1	F:GO:0003824	F:catalytic activity			0	0	0	0	0
Sample_prefix_DN995_c0_g2_i3	39.7558	48.849	20.4063	5.99527	2.581	12.9966	21.764	2.34637	5.08543	0.687996	3.41044	0.000648583	0.00641457	[BLASTED]	cuticle protein 16.5-like	dbj	BAM18919.1	cuticular protein PpolCPG4 [Papilio polytes]	1716	17	2.24338e-17	62.36						0	0	0	0	0
Sample_IL_DN17514_c0_g1_i5	56.9834	16.283	33.6704	8.2435	3.44133	9.2833	21.3175	2.3459	5.08378	0.685898	3.42019	0.000625772	0.00623256	[BLASTED, MAPPED]	putative DNA-mediated transposase	gb	RVE53941.1	hypothetical protein evm_001344 [Chilo suppressalis]	1704	20	8.28531e-75	69.04	2	C:GO:0016020; C:GO:0016021	C:membrane; C:integral component of membrane			0	0	0	0	0
Sample_prefix_DN906_c0_g2_i1	450.566	77.9258	325.48	92.9267	37.8546	37.1332	170.315	2.34439	5.07845	0.793826	2.95328	0.00314421	0.0226692	[BLASTED, MAPPED, ANNOTATED]	UDP-N-acetylglucosamine 1-carboxyvinyltransferase-like	gb	EEC08748.1	hypothetical protein IscW_ISCW024385, partial [Ixodes scapularis]	1519	19	1.48877e-35	71.55	1	C:GO:0016020	C:membrane			noIPR	DDE superfamily endonuclease domain	mobidb-lite (MOBIDB_LITE)	0	0
Sample_prefix_DN37034_c0_g1_i1	18.5527	18.6091	14.2844	2.99764	3.44133	3.71332	10.2664	2.34345	5.07516	0.806083	2.90721	0.00364668	0.0254794	[BLASTED, MAPPED, ANNOTATED]	craniofacial development protein 2-like	ref	XP_014356973.1	PREDICTED: LOW QUALITY PROTEIN: RNA-directed DNA polymerase from mobile element jockey-like [Papilio machaon]	705	20	6.84952e-92	78.65	4	P:GO:0006278; P:GO:0090305; F:GO:0003964; F:GO:0004519	P:RNA-dependent DNA biosynthetic process; P:nucleic acid phosphodiester bond hydrolysis; F:RNA-directed DNA polymerase activity; F:endonuclease activity	EC:3.1; EC:2.7.7.49	Acting on ester bonds; RNA-directed DNA polymerase	IPR036691;IPR036691	Endonuclease/exonuclease/phosphatase superfamily;Endonuclease/exonuclease/phosphatase superfamily	G3DSA:3.60.10.10 (GENE3D);SSF56219 (SUPERFAMILY)	;	;
Sample_M2_DN5521_c0_g1_i2	47.707	29.0768	39.7923	1.49882	5.162	16.7099	23.3245	2.3424	5.07147	0.728287	3.21632	0.00129845	0.0112687	[BLASTED, MAPPED, ANNOTATED]	eukaryotic translation initiation factor 5B-like	dbj	GBP53498.1	Tigger transposable element-derived protein 2 [Eumeta japonica]	1521	20	2.71828e-166	67.49	1	F:GO:0003676	F:nucleic acid binding			IPR007889;IPR006600;noIPR;IPR004875;IPR009057	DNA binding HTH domain, Psq-type;HTH CenpB-type DNA-binding domain;HTH CenpB-type DNA-binding domain;DDE superfamily endonuclease domain;Homeobox-like domain superfamily	PF05225 (PFAM);PF03221 (PFAM);G3DSA:1.10.10.60 (GENE3D);PF03184 (PFAM);SSF46689 (SUPERFAMILY)	GO:0003677;;;GO:0003676;	DNA binding;;;nucleic acid binding;
Sample_i_DN7010_c0_g1_i1	98.0644	45.3598	60.1986	5.99527	8.60333	25.9932	40.7024	2.34069	5.06545	0.580541	4.03191	5.53245e-05	0.000823931	[BLASTED, MAPPED, ANNOTATED]	tubulin polyglutamylase TTLL13-like isoform X1	ref	XP_026749967.2	tubulin polyglutamylase TTLL13-like isoform X5 [Galleria mellonella]	1636	20	0	87.63	1	P:GO:0006464	P:cellular protein modification process			IPR004344;noIPR;noIPR;noIPR;noIPR	Tubulin-tyrosine ligase/Tubulin polyglutamylase;Tubulin-tyrosine ligase/Tubulin polyglutamylase;Tubulin-tyrosine ligase/Tubulin polyglutamylase;Tubulin-tyrosine ligase/Tubulin polyglutamylase;Tubulin-tyrosine ligase/Tubulin polyglutamylase	PF03133 (PFAM);G3DSA:3.30.470.20 (GENE3D);mobidb-lite (MOBIDB_LITE);mobidb-lite (MOBIDB_LITE);SSF56059 (SUPERFAMILY)	GO:0006464;;;;	cellular protein modification process;;;;
Sample_i_DN1603_c0_g2_i2	21.2031	19.7722	23.4672	2.99764	4.30166	5.56998	12.8853	2.33868	5.0584	0.729836	3.20439	0.00135348	0.0116466	[BLASTED, MAPPED, ANNOTATED]	Metaxin-2	gb	KPJ10980.1	Metaxin-2 [Papilio machaon]	1362	20	1.45136e-49	65.79	1	C:GO:0005741	C:mitochondrial outer membrane			0	0	0	0	0
Sample_IL_DN20309_c0_g2_i1	50.3574	63.9689	27.5485	2.99764	6.88266	18.5666	28.387	2.33661	5.05113	0.663569	3.52127	0.000429481	0.00458505	[BLASTED, MAPPED, ANNOTATED]	cilia- and flagella-associated protein 65-like	gb	KPJ06200.1	Coiled-coil domain-containing protein 108 [Papilio machaon]	1526	20	0	86.19	1	C:GO:0031514	C:motile cilium			IPR013783	Immunoglobulin-like fold	G3DSA:2.60.40.10 (GENE3D)	0	0
Sample_F_DN5485_c0_g2_i3	31.8047	15.1199	24.4876	6.74468	1.72067	5.56998	14.2412	2.33615	5.04952	0.76014	3.07331	0.00211698	0.0166075	[BLASTED, MAPPED, ANNOTATED]	RNA-directed DNA polymerase from mobile element jockey-like	ref	XP_013142352.1	PREDICTED: uncharacterized protein LOC106106325 [Papilio polytes]	368	20	3.75439e-43	77.22	7	P:GO:0007166; P:GO:0007186; P:GO:0090304; F:GO:0003676; F:GO:0003824; F:GO:0004930; C:GO:0016021	P:cell surface receptor signaling pathway; P:G protein-coupled receptor signaling pathway; P:nucleic acid metabolic process; F:nucleic acid binding; F:catalytic activity; F:G protein-coupled receptor activity; C:integral component of membrane			0	0	0	0	0
Sample_IL_DN71950_c0_g1_i1	38.4306	16.283	47.9548	7.49409	0	12.9966	20.5265	2.33217	5.03561	0.851358	2.73935	0.00615606	0.0383115	[BLASTED, MAPPED, ANNOTATED]	RNA-directed DNA polymerase from mobile element jockey	gb	KAG6453131.1	hypothetical protein O3G_MSEX007975 [Manduca sexta]	928	20	1.26221e-26	58.55	1	F:GO:0003824	F:catalytic activity			0	0	0	0	0
Sample_prefix_DN24478_c1_g1_i1	26.5039	29.0768	19.386	6.74468	4.30166	3.71332	14.9544	2.32777	5.02029	0.691104	3.36819	0.000756636	0.00728263	[BLASTED, MAPPED, ANNOTATED]	uncharacterized protein LOC113506026, partial	ref	XP_026744689.1	uncharacterized protein LOC113506026, partial [Trichoplusia ni]	440	20	2.45193e-20	86.23	10	P:GO:0007186; P:GO:0007631; P:GO:0034765; P:GO:0071805; F:GO:0005242; F:GO:0016499; F:GO:0016757; C:GO:0005789; C:GO:0005886; C:GO:0016021	P:G protein-coupled receptor signaling pathway; P:feeding behavior; P:regulation of ion transmembrane transport; P:potassium ion transmembrane transport; F:inward rectifier potassium channel activity; F:orexin receptor activity; F:glycosyltransferase activity; C:endoplasmic reticulum membrane; C:plasma membrane; C:integral component of membrane	EC:2.4; EC:7	Glycosyltransferases; Translocases	noIPR	MFS transporter superfamily	mobidb-lite (MOBIDB_LITE)	0	0
Sample_prefix_DN40927_c0_g1_i1	94.0888	88.3935	107.133	31.4752	9.46366	16.7099	57.8774	2.31683	4.98237	0.443681	5.22184	1.77152e-07	5.41072e-06	[BLASTED, MAPPED, ANNOTATED]	microtubule-associated protein futsch-like	ref	XP_014371504.1	PREDICTED: microtubule-associated protein futsch isoform X4 [Papilio machaon]	758	20	7.28646e-52	67.59	3	P:GO:0000226; F:GO:0008017; C:GO:0005874	P:microtubule cytoskeleton organization; F:microtubule binding; C:microtubule			noIPR;noIPR;noIPR;noIPR	ARID DNA-binding domain superfamily;ARID DNA-binding domain superfamily;ARID DNA-binding domain superfamily;ARID DNA-binding domain superfamily	mobidb-lite (MOBIDB_LITE);mobidb-lite (MOBIDB_LITE);mobidb-lite (MOBIDB_LITE);mobidb-lite (MOBIDB_LITE)	;;;	;;;
Sample_i_DN6225_c0_g2_i1	557.907	423.358	352.009	80.1868	89.4746	98.403	266.89	2.3145	4.97432	0.237482	9.746	1.91882e-22	4.6902e-20	[BLASTED, MAPPED, ANNOTATED]	rho GTPase-activating protein 4-like isoform X1	gb	KPI91030.1	SLIT-ROBO Rho GTPase-activating protein 1 [Papilio xuthus]	1044	20	5.68932e-86	83.43	1	P:GO:0007165	P:signal transduction			IPR001060;IPR027267;IPR027267	FCH domain;AH/BAR domain superfamily;AH/BAR domain superfamily	PF00611 (PFAM);G3DSA:1.20.1270.60 (GENE3D);SSF103657 (SUPERFAMILY)	;;	;;
Sample_prefix_DN15258_c0_g1_i1	98.0644	95.3719	134.682	9.74232	30.1116	26.9216	65.8156	2.31012	4.95924	0.431756	5.35052	8.77018e-08	2.86842e-06	[BLASTED, MAPPED]	craniofacial development protein 2-like	ref	XP_037963593.1	craniofacial development protein 2-like [Plutella xylostella]	393	9	1.75912e-09	71.56	2	C:GO:0016020; C:GO:0016021	C:membrane; C:integral component of membrane			0	0	0	0	0
Sample_IL_DN21594_c0_g1_i1	50.3574	55.8274	21.4266	10.4917	8.60333	6.49831	25.5341	2.30456	4.94017	0.593814	3.88095	0.000104049	0.00140722	[BLASTED, MAPPED, ANNOTATED]	reverse transcriptase	emb	CAD7477291.1	unnamed protein product [Plutella xylostella]	962	20	1.87642e-17	71.72	7	P:GO:0006278; P:GO:0007157; P:GO:0007229; P:GO:0090305; F:GO:0003964; F:GO:0004519; C:GO:0016021	P:RNA-dependent DNA biosynthetic process; P:heterophilic cell-cell adhesion via plasma membrane cell adhesion molecules; P:integrin-mediated signaling pathway; P:nucleic acid phosphodiester bond hydrolysis; F:RNA-directed DNA polymerase activity; F:endonuclease activity; C:integral component of membrane	EC:3.1; EC:2.7.7.49	Acting on ester bonds; RNA-directed DNA polymerase	0	0	0	0	0
Sample_IL_DN53121_c0_g1_i1	18.5527	22.0984	36.7313	6.74468	4.30166	4.64165	15.5117	2.3	4.92457	0.69403	3.31397	0.000919806	0.00852781	[BLASTED, MAPPED, ANNOTATED]	uncharacterized protein LOC110372872 isoform X1	ref	XP_021185558.1	uncharacterized protein LOC110372872 isoform X1 [Helicoverpa armigera]	332	20	7.66472e-43	78.07	2	F:GO:0016740; C:GO:0016020	F:transferase activity; C:membrane	EC:2	Transferases	0	0	0	0	0
Sample_prefix_DN5716_c1_g1_i2	49.0322	34.8922	46.9345	10.4917	10.324	5.56998	26.2074	2.29938	4.92245	0.537717	4.27619	1.90123e-05	0.000331208	[BLASTED, MAPPED, ANNOTATED]	reverse transcriptase	gb	KAG6446803.1	hypothetical protein O3G_MSEX004645 [Manduca sexta]	1643	20	1.03001e-27	81.16	7	P:GO:0006278; P:GO:0007157; P:GO:0007229; P:GO:0090305; F:GO:0003964; F:GO:0004519; C:GO:0016021	P:RNA-dependent DNA biosynthetic process; P:heterophilic cell-cell adhesion via plasma membrane cell adhesion molecules; P:integrin-mediated signaling pathway; P:nucleic acid phosphodiester bond hydrolysis; F:RNA-directed DNA polymerase activity; F:endonuclease activity; C:integral component of membrane	EC:3.1; EC:2.7.7.49	Acting on ester bonds; RNA-directed DNA polymerase	0	0	0	0	0
Sample_i_DN17469_c2_g2_i1	462.493	447.783	327.521	77.1891	83.4523	92.833	248.545	2.28844	4.88528	0.227219	10.0715	7.38214e-24	2.06171e-21	[BLASTED, MAPPED, ANNOTATED]	helicase domino	ref	XP_031768334.1	helicase domino-like [Galleria mellonella]	311	20	1.01349e-11	88.01	2	F:GO:0004386; F:GO:0005524	F:helicase activity; F:ATP binding			noIPR	Ferritin-like superfamily	mobidb-lite (MOBIDB_LITE)	0	0
Sample_IL_DN4163_c0_g2_i1	31.8047	50.0121	37.7517	3.74704	1.72067	19.4949	24.0885	2.28089	4.85979	0.751724	3.03422	0.00241159	0.0183893	[BLASTED]	uncharacterized protein LOC119629391	ref	XP_037871002.1	uncharacterized protein LOC119629391 [Bombyx mori]	474	20	8.10474e-22	61.83						0	0	0	0	0
Sample_i_DN5146_c0_g1_i6	70.2353	88.3935	77.5439	4.49645	22.3686	22.2799	47.553	2.28006	4.85699	0.520178	4.38324	1.16929e-05	0.000217471	[BLASTED, MAPPED, ANNOTATED]	tubulin polyglutamylase TTLL13-like isoform X1	ref	XP_026749967.2	tubulin polyglutamylase TTLL13-like isoform X5 [Galleria mellonella]	1904	20	0	86.19	1	P:GO:0006464	P:cellular protein modification process			noIPR;IPR004344;noIPR;noIPR;noIPR	Histidine phosphatase superfamily;Tubulin-tyrosine ligase/Tubulin polyglutamylase;Tubulin-tyrosine ligase/Tubulin polyglutamylase;Tubulin-tyrosine ligase/Tubulin polyglutamylase;Tubulin-tyrosine ligase/Tubulin polyglutamylase	G3DSA:3.30.470.20 (GENE3D);PF03133 (PFAM);mobidb-lite (MOBIDB_LITE);mobidb-lite (MOBIDB_LITE);SSF56059 (SUPERFAMILY)	;GO:0006464;;;	;cellular protein modification process;;;
Sample_M2_DN472_c0_g1_i1	3670.79	1321.25	2116.13	560.558	491.25	414.964	1429.16	2.27606	4.84353	0.290783	7.82735	4.9828e-15	6.03861e-13	[BLASTED, MAPPED, ANNOTATED]	protein lethal(2)essential for life-like	ref	XP_013133138.1	PREDICTED: protein lethal(2)essential for life-like [Papilio polytes]	973	20	3.34699e-103	84.13	1	F:GO:0046872	F:metal ion binding			IPR002068;IPR008978;noIPR;noIPR;IPR008978	Alpha crystallin/Hsp20 domain;HSP20-like chaperone;HSP20-like chaperone;HSP20-like chaperone;HSP20-like chaperone	PF00011 (PFAM);G3DSA:2.60.40.790 (GENE3D);mobidb-lite (MOBIDB_LITE);cd06526 (CDD);SSF49764 (SUPERFAMILY)	;;;;	;;;;
Sample_i_DN8899_c0_g1_i14	128.544	52.3382	32.6501	11.2411	5.162	27.8499	42.9642	2.27435	4.83779	0.649377	3.50235	0.000461166	0.00485459	[BLASTED]	hypothetical protein RR46_01325	gb	KPJ05380.1	hypothetical protein RR46_01325 [Papilio xuthus]	1501	20	1.45085e-154	77						IPR013083;noIPR	Zinc finger, RING/FYVE/PHD-type;Zinc finger, RING/FYVE/PHD-type	G3DSA:3.30.40.10 (GENE3D);SSF57850 (SUPERFAMILY)	;	;
Sample_prefix_DN12011_c1_g1_i8	43.7314	48.849	35.711	1.49882	23.229	1.85666	25.8127	2.27433	4.83774	0.829469	2.74191	0.00610825	0.0380628	[BLASTED, MAPPED]	coagulation factor V-like	emb	CAD7408899.1	unnamed protein product [Timema cristinae]	589	20	5.26622e-26	48.39	9	P:GO:0006508; P:GO:0007264; P:GO:0050790; F:GO:0003824; F:GO:0004222; F:GO:0005085; F:GO:0046872; C:GO:0016020; C:GO:0016021	P:proteolysis; P:small GTPase mediated signal transduction; P:regulation of catalytic activity; F:catalytic activity; F:metalloendopeptidase activity; F:guanyl-nucleotide exchange factor activity; F:metal ion binding; C:membrane; C:integral component of membrane			0	0	0	0	0
Sample_prefix_DN7499_c0_g1_i1	944.864	737.387	862.166	79.4374	166.044	284.069	512.328	2.26776	4.81574	0.33581	6.75309	1.44727e-11	1.06184e-09	[BLASTED, MAPPED, ANNOTATED]	Zinc finger protein GLIS2-like	ref	XP_013166728.1	PREDICTED: zinc finger protein GLIS1-like [Papilio xuthus]gb	1640	20	0	73.39	3	P:GO:0006357; F:GO:0000977; F:GO:0046872	P:regulation of transcription by RNA polymerase II; F:RNA polymerase II transcription regulatory region sequence-specific DNA binding; F:metal ion binding			noIPR;noIPR;noIPR;IPR013087;noIPR;noIPR;noIPR;IPR036236;IPR036236	S-adenosyl-L-methionine-dependent methyltransferase;S-adenosyl-L-methionine-dependent methyltransferase;S-adenosyl-L-methionine-dependent methyltransferase;Zinc finger C2H2-type;Zinc finger C2H2-type;Zinc finger C2H2-type;Zinc finger C2H2-type;Zinc finger C2H2 superfamily;Zinc finger C2H2 superfamily	G3DSA:3.30.160.60 (GENE3D);G3DSA:3.30.160.60 (GENE3D);G3DSA:3.30.160.60 (GENE3D);PF00096 (PFAM);G3DSA:3.30.160.60 (GENE3D);mobidb-lite (MOBIDB_LITE);mobidb-lite (MOBIDB_LITE);SSF57667 (SUPERFAMILY);SSF57667 (SUPERFAMILY)	;;;;;;;;	;;;;;;;;
Sample_prefix_DN25961_c0_g1_i2	15.9023	24.4245	17.3454	2.99764	1.72067	7.42664	11.6362	2.26658	4.81182	0.818303	2.76986	0.00560806	0.0355984	[BLASTED, MAPPED, ANNOTATED]	PiggyBac transposable element-derived protein 4	dbj	GBP51861.1	PiggyBac transposable element-derived protein 4 [Eumeta japonica]	353	20	1.49593e-23	79.28	2	F:GO:0003677; F:GO:0046872	F:DNA binding; F:metal ion binding			0	0	0	0	0
Sample_prefix_DN6810_c1_g2_i1	49.0322	66.2951	47.9548	14.9882	7.74299	11.14	32.8589	2.26097	4.79314	0.489193	4.62184	3.80358e-06	8.18952e-05	[BLASTED, MAPPED]	histone-lysine N-methyltransferase SETMAR-like isoform X3	ref	XP_028030027.1	histone-lysine N-methyltransferase SETMAR-like isoform X3 [Bombyx mandarina]	693	5	6.08678e-13	57.11	3	P:GO:0032259; F:GO:0008168; F:GO:0016740	P:methylation; F:methyltransferase activity; F:transferase activity			0	0	0	0	0
Sample_IL_DN8014_c0_g2_i1	95.414	77.9258	80.6049	23.9811	12.905	15.7816	51.1021	2.25815	4.78377	0.402983	5.60359	2.09958e-08	8.09603e-07	[BLASTED, MAPPED, ANNOTATED]	RNA-directed DNA polymerase from mobile element jockey-like	ref	XP_013168065.1	PREDICTED: RNA-directed DNA polymerase from mobile element jockey-like, partial [Papilio xuthus]	525	20	4.92108e-56	71.79	2	P:GO:0009987; F:GO:0003824	P:cellular process; F:catalytic activity			0	0	0	0	0
Sample_i_DN23363_c0_g1_i16	2784.23	2438.96	2535.48	556.061	543.73	521.722	1563.37	2.25784	4.78276	0.13051	17.3001	4.69377e-67	1.27419e-63	[BLASTED]	RNA-directed DNA polymerase from mobile element jockey-like	ref	XP_037874873.1	uncharacterized protein LOC101741528 [Bombyx mori]	2675	20	2.04348e-149	54.82						0	0	0	0	0
Sample_prefix_DN7988_c1_g1_i3	33.1299	16.283	37.7517	5.99527	10.324	1.85666	17.5567	2.25474	4.77247	0.731345	3.083	0.00204925	0.0161809	[BLASTED, MAPPED]	Zinc finger protein	ref	XP_011858405.1	PREDICTED: uncharacterized protein LOC105555964 [Vollenhovia emeryi]	1576	20	2.30507e-63	56.48	1	F:GO:0046983	F:protein dimerization activity			0	0	0	0	0
Sample_IL_DN57329_c0_g1_i3	31.8047	25.5876	27.5485	8.99291	8.60333	0	17.0895	2.25043	4.75823	0.801746	2.8069	0.005002	0.0325939	[BLASTED, MAPPED, ANNOTATED]	endonuclease-reverse transcriptase	gb	ADI61812.1	endonuclease-reverse transcriptase [Bombyx mori]	521	10	1.27475e-07	89.03	4	P:GO:0006278; P:GO:0090305; F:GO:0003964; F:GO:0004519	P:RNA-dependent DNA biosynthetic process; P:nucleic acid phosphodiester bond hydrolysis; F:RNA-directed DNA polymerase activity; F:endonuclease activity	EC:3.1; EC:2.7.7.49	Acting on ester bonds; RNA-directed DNA polymerase	0	0	0	0	0
Sample_IL_DN14312_c0_g3_i1	60.959	34.8922	56.1173	10.4917	10.324	11.14	30.654	2.24961	4.75554	0.499803	4.50099	6.76384e-06	0.000135488	[BLASTED, MAPPED, ANNOTATED]	endonuclease-reverse transcriptase	gb	RVE40503.1	hypothetical protein evm_014848 [Chilo suppressalis]	461	20	1.09907e-35	73.05	7	P:GO:0006278; P:GO:0055085; P:GO:0090305; F:GO:0003964; F:GO:0004519; F:GO:0022857; C:GO:0016021	P:RNA-dependent DNA biosynthetic process; P:transmembrane transport; P:nucleic acid phosphodiester bond hydrolysis; F:RNA-directed DNA polymerase activity; F:endonuclease activity; F:transmembrane transporter activity; C:integral component of membrane	EC:3.1; EC:2.7.7.49; EC:7	Acting on ester bonds; RNA-directed DNA polymerase; Translocases	0	0	0	0	0
Sample_M2_DN7235_c0_g1_i7	58.3086	40.7075	72.4424	16.487	10.324	9.2833	34.5921	2.23868	4.71966	0.493695	4.53455	5.77277e-06	0.000117862	[BLASTED, MAPPED, ANNOTATED]	multidrug resistance-associated protein 4-like	ref	XP_026726355.1	multidrug resistance-associated protein 4-like [Trichoplusia ni]	1957	20	0	90.39	4	P:GO:0055085; F:GO:0005524; F:GO:0140359; C:GO:0016021	P:transmembrane transport; F:ATP binding; F:ABC-type transporter activity; C:integral component of membrane	EC:7	Translocases	IPR003439;IPR036640;IPR011527;IPR027417;IPR027417;IPR036640	ABC transporter-like, ATP-binding domain;ABC transporter type 1, transmembrane domain superfamily;ABC transporter type 1, transmembrane domain;P-loop containing nucleoside triphosphate hydrolase;P-loop containing nucleoside triphosphate hydrolase;ABC transporter type 1, transmembrane domain superfamily	PF00005 (PFAM);G3DSA:1.20.1560.10 (GENE3D);PF00664 (PFAM);G3DSA:3.40.50.300 (GENE3D);SSF52540 (SUPERFAMILY);SSF90123 (SUPERFAMILY)	GO:0005524;GO:0005524/GO:0016021;GO:0140359/GO:0016021/GO:0005524/GO:0055085;;;GO:0005524/GO:0016021	ATP binding;ATP binding/integral component of membrane;ABC-type transporter activity/integral component of membrane/ATP binding/transmembrane transport;;;ATP binding/integral component of membrane
Sample_IL_DN13150_c0_g1_i7	801.743	840.901	864.207	267.539	111.843	153.174	506.568	2.23175	4.69703	0.271584	8.21752	2.07758e-16	2.84842e-14	[BLASTED, MAPPED, ANNOTATED]	peroxidase isoform X1	ref	XP_031763537.1	peroxidase-like [Galleria mellonella]	2240	20	0	71.94	5	P:GO:0006979; P:GO:0098869; F:GO:0004601; F:GO:0020037; C:GO:0042600	P:response to oxidative stress; P:cellular oxidant detoxification; F:peroxidase activity; F:heme binding; C:egg chorion	EC:1.11.1	Acting on a peroxide as acceptor	IPR037120;IPR037120;IPR019791;noIPR;noIPR;IPR010255	Haem peroxidase domain superfamily, animal type;Haem peroxidase domain superfamily, animal type;Haem peroxidase, animal-type;Haem peroxidase, animal-type;Haem peroxidase, animal-type;Haem peroxidase superfamily	G3DSA:1.10.640.10 (GENE3D);G3DSA:1.10.640.10 (GENE3D);PF03098 (PFAM);mobidb-lite (MOBIDB_LITE);mobidb-lite (MOBIDB_LITE);SSF48113 (SUPERFAMILY)	;;;;;GO:0020037/GO:0004601/GO:0006979	;;;;;heme binding/peroxidase activity/response to oxidative stress
Sample_prefix_DN7519_c1_g2_i2	84353.9	82471.1	63477.9	15006.9	16469.3	17623.4	46567.1	2.22976	4.69055	0.148936	14.9713	1.13104e-50	1.52e-47	[BLASTED, MAPPED, ANNOTATED]	uncharacterized protein LOC113404363 isoform X1	ref	XP_026501019.1	uncharacterized protein LOC113404363 isoform X1 [Vanessa tameamea]	961	20	2.77114e-117	80.97	1	C:GO:0016020	C:membrane			IPR006578;noIPR;noIPR;noIPR;noIPR	MADF domain;MADF domain;MADF domain;MADF domain;MADF domain	PF10545 (PFAM);mobidb-lite (MOBIDB_LITE);mobidb-lite (MOBIDB_LITE);mobidb-lite (MOBIDB_LITE);mobidb-lite (MOBIDB_LITE)	;;;;	;;;;
Sample_prefix_DN5221_c1_g3_i1	27.8291	31.4029	33.6704	2.99764	6.02233	11.14	18.8437	2.22804	4.68496	0.653285	3.41051	0.000648409	0.00641378	[BLASTED, MAPPED, ANNOTATED]	endonuclease-reverse transcriptase	gb	KAG6446803.1	hypothetical protein O3G_MSEX004645 [Manduca sexta]	610	20	5.70319e-41	65.61	2	P:GO:0009987; F:GO:0003824	P:cellular process; F:catalytic activity			0	0	0	0	0
Sample_prefix_DN345_c0_g3_i1	71.5605	132.59	135.702	32.2246	25.81	14.8533	68.7901	2.21539	4.64406	0.412611	5.36918	7.90935e-08	2.61587e-06	[BLASTED, MAPPED, ANNOTATED]	elongation of very long chain fatty acids protein 7-like	ref	XP_013177789.1	PREDICTED: elongation of very long chain fatty acids protein 7-like [Papilio xuthus]	1810	20	2.62242e-121	75.19	4	P:GO:0006633; F:GO:0009922; F:GO:0102756; C:GO:0016021	P:fatty acid biosynthetic process; F:fatty acid elongase activity; F:very-long-chain 3-ketoacyl-CoA synthase activity; C:integral component of membrane	EC:2.3.1.85; EC:2.3.1.199	Fatty-acid synthase system; Very-long-chain 3-oxoacyl-CoA synthase	IPR002076	ELO family	PF01151 (PFAM)	GO:0016021/GO:0009922	integral component of membrane/fatty acid elongase activity
Sample_IL_DN4132_c0_g1_i2	14607.6	12518.1	12660.1	2410.1	1912.52	4255.47	8060.65	2.21371	4.63865	0.243874	9.07725	1.11353e-19	2.19683e-17	[BLASTED]	uncharacterized LOC106113714 precursor	ref	NP_001299433.1	uncharacterized LOC106113714 precursor [Papilio xuthus]dbj	2761	20	0	85.81						noIPR;IPR001759;noIPR;noIPR;IPR013320	RNA-binding domain superfamily;Pentraxin-related;Pentraxin-related;Pentraxin-related;Concanavalin A-like lectin/glucanase domain superfamily	G3DSA:2.60.120.200 (GENE3D);PF00354 (PFAM);mobidb-lite (MOBIDB_LITE);mobidb-lite (MOBIDB_LITE);SSF49899 (SUPERFAMILY)	;;;;	;;;;
Sample_i_DN10563_c0_g2_i2	55.6582	18.6091	24.4876	10.4917	6.88266	3.71332	19.9738	2.2052	4.6114	0.693427	3.18016	0.00147196	0.0124244	[BLASTED, MAPPED, ANNOTATED]	tigger transposable element-derived protein 6	ref	XP_023942774.1	uncharacterized protein LOC112049208 [Bicyclus anynana]	1490	20	0	80.1	2	F:GO:0003676; C:GO:0016020	F:nucleic acid binding; C:membrane			IPR004875;noIPR	DDE superfamily endonuclease domain;DDE superfamily endonuclease domain	PF03184 (PFAM);mobidb-lite (MOBIDB_LITE)	GO:0003676;	nucleic acid binding;
Sample_IL_DN21575_c0_g4_i1	39.7558	6.97843	26.5282	6.74468	2.581	6.49831	14.8477	2.20412	4.60794	0.819959	2.68809	0.00718621	0.0431516	[BLASTED, MAPPED]	histone-lysine N-methyltransferase SETMAR-like	emb	CAD7481845.1	unnamed protein product [Plutella xylostella]	840	20	2.83192e-30	61.95	4	P:GO:0032259; F:GO:0003676; F:GO:0008168; F:GO:0016740	P:methylation; F:nucleic acid binding; F:methyltransferase activity; F:transferase activity			IPR036397	Ribonuclease H superfamily	G3DSA:3.30.420.10 (GENE3D)	GO:0003676	nucleic acid binding
Sample_IL_DN4216_c0_g1_i1	47.707	69.7843	35.711	0	20.648	12.9966	31.1412	2.19722	4.58596	0.800619	2.74441	0.00606204	0.0378493	[BLASTED, MAPPED, ANNOTATED]	probable cytochrome P450 301a1, mitochondrial	ref	XP_014355662.1	PREDICTED: probable cytochrome P450 301a1, mitochondrial [Papilio machaon]	1230	20	3.59358e-180	82.05	5	F:GO:0004497; F:GO:0005506; F:GO:0016705; F:GO:0020037; C:GO:0016021	F:monooxygenase activity; F:iron ion binding; F:oxidoreductase activity, acting on paired donors, with incorporation or reduction of molecular oxygen; F:heme binding; C:integral component of membrane	EC:1.14	Acting on paired donors, with incorporation or reduction of molecular oxygen. The oxygen incorporated need not be derived from O(2)	IPR036396;IPR001128;IPR036396	Cytochrome P450 superfamily;Cytochrome P450;Cytochrome P450 superfamily	G3DSA:1.10.630.10 (GENE3D);PF00067 (PFAM);SSF48264 (SUPERFAMILY)	GO:0020037/GO:0005506/GO:0016705/GO:0004497;GO:0020037/GO:0005506/GO:0016705/GO:0004497;GO:0020037/GO:0005506/GO:0016705/GO:0004497	heme binding/iron ion binding/oxidoreductase activity, acting on paired donors, with incorporation or reduction of molecular oxygen/monooxygenase activity;heme binding/iron ion binding/oxidoreductase activity, acting on paired donors, with incorporation or reduction of molecular oxygen/monooxygenase activity;heme binding/iron ion binding/oxidoreductase activity, acting on paired donors, with inco…
Sample_i_DN8300_c0_g1_i5	807.044	789.726	1105	243.558	131.631	215.373	548.722	2.19327	4.5734	0.243438	9.00955	2.06897e-19	3.93314e-17	[BLASTED, MAPPED]	transcription initiation factor TFIID subunit 2-like protein	ref	XP_022817120.1	uncharacterized protein LOC111349980 isoform X1 [Spodoptera litura]ref	1658	20	2.92461e-39	56.64	8	P:GO:0006413; P:GO:0006508; F:GO:0003743; F:GO:0003824; F:GO:0008237; F:GO:0008270; C:GO:0005634; C:GO:0005669	P:translational initiation; P:proteolysis; F:translation initiation factor activity; F:catalytic activity; F:metallopeptidase activity; F:zinc ion binding; C:nucleus; C:transcription factor TFIID complex			0	0	0	0	0
Sample_prefix_DN16040_c0_g1_i1	59.6338	34.8922	57.1376	16.487	0	16.7099	30.8101	2.18944	4.56127	0.762045	2.87311	0.00406457	0.0278042	[BLASTED]	uncharacterized protein LOC114357491	ref	XP_028166907.1	uncharacterized protein LOC114357491 [Ostrinia furnacalis]	714	20	2.56954e-52	83.5						0	0	0	0	0
Sample_IL_DN2504_c0_g1_i3	6724.04	4988.41	6018.84	901.539	1084.88	1908.65	3604.39	2.1871	4.5539	0.245259	8.91752	4.76849e-19	8.72287e-17	[BLASTED, MAPPED, ANNOTATED]	La-related protein 6	gb	KPJ03526.1	La-related protein 6 [Papilio xuthus]	2810	20	0	94.53	3	P:GO:0006396; F:GO:0003723; C:GO:1990904	P:RNA processing; F:RNA binding; C:ribonucleoprotein complex			IPR036388;IPR006630;noIPR;noIPR;noIPR;IPR036390	Winged helix-like DNA-binding domain superfamily;La-type HTH domain;La-type HTH domain;La-type HTH domain;La-type HTH domain;Winged helix DNA-binding domain superfamily	G3DSA:1.10.10.10 (GENE3D);PF05383 (PFAM);mobidb-lite (MOBIDB_LITE);mobidb-lite (MOBIDB_LITE);cd08033 (CDD);SSF46785 (SUPERFAMILY)	;;;;;	;;;;;
Sample_M1_DN6391_c0_g1_i9	51.6826	34.8922	13.2641	11.2411	8.60333	1.85666	20.2567	2.17854	4.52694	0.752203	2.89621	0.00377704	0.026207	[BLASTED, MAPPED, ANNOTATED]	glutamate receptor ionotropic, kainate 2-like	ref	XP_014362849.1	PREDICTED: LOW QUALITY PROTEIN: glutamate receptor ionotropic, kainate 2-like [Papilio machaon]	2829	20	0	91.64	5	P:GO:0034220; P:GO:0035235; F:GO:0004970; C:GO:0016021; C:GO:0045211	P:ion transmembrane transport; P:ionotropic glutamate receptor signaling pathway; F:ionotropic glutamate receptor activity; C:integral component of membrane; C:postsynaptic membrane	EC:7	Translocases	noIPR;noIPR;IPR001320;noIPR;noIPR;noIPR;noIPR	ER-bound oxygenase mpaB/mpaB'/Rubber oxygenase, catalytic domain;ER-bound oxygenase mpaB/mpaB'/Rubber oxygenase, catalytic domain;Ionotropic glutamate receptor;Ionotropic glutamate receptor;Ionotropic glutamate receptor;Ionotropic glutamate receptor;Ionotropic glutamate receptor	G3DSA:1.10.287.70 (GENE3D);G3DSA:3.40.190.10 (GENE3D);PF00060 (PFAM);mobidb-lite (MOBIDB_LITE);mobidb-lite (MOBIDB_LITE);SSF81324 (SUPERFAMILY);SSF53850 (SUPERFAMILY)	;;GO:0015276/GO:0016020;;;;	;;ligand-gated ion channel activity/membrane;;;;
Sample_prefix_DN12451_c0_g1_i2	598.988	642.016	796.866	173.863	117.005	159.673	414.735	2.17709	4.52241	0.212549	10.2428	1.27528e-24	3.74667e-22	[BLASTED, MAPPED]	Transposon Ty3-I Gag-Pol polyprotein	emb	CAB3223790.1	unnamed protein product [Arctia plantaginis]	5096	20	0	63.49	5	P:GO:0015074; P:GO:0044260; F:GO:0003676; F:GO:0008270; C:GO:0042575	P:DNA integration; P:cellular macromolecule metabolic process; F:nucleic acid binding; F:zinc ion binding; C:DNA polymerase complex			IPR036397;IPR043128;IPR041577;IPR000477;IPR041588;noIPR;noIPR;IPR043128;noIPR;noIPR;IPR043502;IPR012337	Ribonuclease H superfamily;Reverse transcriptase/Diguanylate cyclase domain;Reverse transcriptase/retrotransposon-derived protein, RNase H-like domain;Reverse transcriptase domain;Integrase zinc-binding domain;Integrase zinc-binding domain;Integrase zinc-binding domain;Reverse transcriptase/Diguanylate cyclase domain;Reverse transcriptase/Diguanylate cyclase domain;Reverse transcriptase/Diguanyla…	G3DSA:3.30.420.10 (GENE3D);G3DSA:3.30.70.270 (GENE3D);PF17919 (PFAM);PF00078 (PFAM);PF17921 (PFAM);G3DSA:1.10.340.70 (GENE3D);G3DSA:3.10.10.10 (GENE3D);G3DSA:3.30.70.270 (GENE3D);cd01647 (CDD);cd09274 (CDD);SSF56672 (SUPERFAMILY);SSF53098 (SUPERFAMILY)	GO:0003676;;;;;;;;;;;	nucleic acid binding;;;;;;;;;;;
Sample_IL_DN44145_c0_g1_i2	49.0322	43.0337	47.9548	7.49409	20.648	2.78499	28.4913	2.17602	4.51905	0.632338	3.44123	0.000579082	0.00585082	[BLASTED, MAPPED, ANNOTATED]	caveolin-3-like	ref	XP_034831931.1	caveolin-3-like [Maniola hyperantus]	989	20	2.6162e-49	93.18	4	P:GO:0070836; C:GO:0000139; C:GO:0005901; C:GO:0016021	P:caveola assembly; C:Golgi membrane; C:caveola; C:integral component of membrane			IPR001612	Caveolin	PF01146 (PFAM)	GO:0070836	caveola assembly
Sample_prefix_DN4832_c0_g1_i4	4059.07	3452	4435.31	1073.9	482.647	1090.79	2432.29	2.1739	4.51242	0.258306	8.41599	3.89586e-17	5.83657e-15	[BLASTED, MAPPED]	Transposon Tf2-9 polyprotein	emb	CAB3223790.1	unnamed protein product [Arctia plantaginis]	10290	20	0	58.95	4	P:GO:0015074; P:GO:0044260; F:GO:0003676; C:GO:0042575	P:DNA integration; P:cellular macromolecule metabolic process; F:nucleic acid binding; C:DNA polymerase complex			IPR000477;IPR041588;IPR043128;IPR043128;noIPR;IPR041577;IPR036397;noIPR;noIPR;noIPR;noIPR;IPR021109;IPR012337;IPR043502	Reverse transcriptase domain;Integrase zinc-binding domain;Reverse transcriptase/Diguanylate cyclase domain;Reverse transcriptase/Diguanylate cyclase domain;Reverse transcriptase/Diguanylate cyclase domain;Reverse transcriptase/retrotransposon-derived protein, RNase H-like domain;Ribonuclease H superfamily;Ribonuclease H superfamily;Ribonuclease H superfamily;Ribonuclease H superfamily;Ribonuclea…	PF00078 (PFAM);PF17921 (PFAM);G3DSA:3.30.70.270 (GENE3D);G3DSA:3.30.70.270 (GENE3D);G3DSA:1.10.340.70 (GENE3D);PF17919 (PFAM);G3DSA:3.30.420.10 (GENE3D);G3DSA:3.10.10.10 (GENE3D);cd09274 (CDD);cd05481 (CDD);cd01647 (CDD);SSF50630 (SUPERFAMILY);SSF53098 (SUPERFAMILY);SSF56672 (SUPERFAMILY)	;;;;;;GO:0003676;;;;;;;	;;;;;;nucleic acid binding;;;;;;;
Sample_M2_DN24776_c0_g1_i2	15.9023	15.1199	17.3454	4.49645	4.30166	1.85666	9.83707	2.16917	4.49764	0.826027	2.62603	0.00863883	0.0497862	[BLASTED, MAPPED, ANNOTATED]	histone-lysine N-methyltransferase SETMAR-like	ref	XP_026319407.1	histone-lysine N-methyltransferase SETMAR-like [Hyposmocoma kahamanoa]	478	20	6.07322e-63	65.91	1	F:GO:0016740	F:transferase activity	EC:2	Transferases	IPR036397	Ribonuclease H superfamily	G3DSA:3.30.420.10 (GENE3D)	GO:0003676	nucleic acid binding
Sample_IL_DN5912_c0_g1_i10	185.527	208.19	231.611	16.487	58.5026	64.9831	127.55	2.16841	4.49526	0.405522	5.3472	8.9327e-08	2.91315e-06	[BLASTED, MAPPED, ANNOTATED]	SUN domain-containing protein 3-like	ref	XP_013138564.1	PREDICTED: SUN domain-containing protein 3-like [Papilio polytes]	2137	20	2.30374e-138	84.83	2	C:GO:0005639; C:GO:0034993	C:integral component of nuclear inner membrane; C:meiotic nuclear membrane microtubule tethering complex			IPR012919;noIPR	SUN domain;SUN domain	PF07738 (PFAM);G3DSA:2.60.120.260 (GENE3D)	;	;
Sample_prefix_DN80006_c0_g1_i1	1759.86	1507.34	1550.88	393.44	321.764	356.479	981.627	2.16731	4.49186	0.152404	14.2209	6.79962e-46	7.32481e-43	[BLASTED, MAPPED, ANNOTATED]	lipase 3-like	ref	XP_014362640.1	PREDICTED: lipase 3-like [Papilio machaon]gb	439	20	1.18094e-81	88.85	2	P:GO:0016042; F:GO:0016788	P:lipid catabolic process; F:hydrolase activity, acting on ester bonds	EC:3.1	Acting on ester bonds	IPR029058;IPR006693;IPR029058	Alpha/Beta hydrolase fold;Partial AB-hydrolase lipase domain;Alpha/Beta hydrolase fold	G3DSA:3.40.50.1820 (GENE3D);PF04083 (PFAM);SSF53474 (SUPERFAMILY)	;GO:0006629;	;lipid metabolic process;
Sample_IL_DN36040_c0_g2_i3	1008.47	799.03	794.825	157.376	119.586	303.564	530.476	2.16636	4.48891	0.291628	7.42852	1.09817e-13	1.11402e-11	[BLASTED, MAPPED, ANNOTATED]	Zinc finger protein GLIS2-like	ref	XP_013166728.1	PREDICTED: zinc finger protein GLIS1-like [Papilio xuthus]gb	1585	20	5.29787e-161	84.77	3	P:GO:0006357; F:GO:0000977; F:GO:0046872	P:regulation of transcription by RNA polymerase II; F:RNA polymerase II transcription regulatory region sequence-specific DNA binding; F:metal ion binding			noIPR;noIPR	Armadillo-type fold;Armadillo-type fold	mobidb-lite (MOBIDB_LITE);mobidb-lite (MOBIDB_LITE)	;	;
Sample_IL_DN786_c2_g1_i8	34.4551	48.849	69.3814	12.74	10.324	11.14	31.1482	2.16148	4.47373	0.506695	4.26584	1.99154e-05	0.000344264	[BLASTED, MAPPED]	putative tick transposon	gb	PCG77029.1	hypothetical protein B5V51_8207 [Heliothis virescens]	692	20	9.4687e-60	62.72	3	P:GO:0005975; F:GO:0004553; F:GO:0005509	P:carbohydrate metabolic process; F:hydrolase activity, hydrolyzing O-glycosyl compounds; F:calcium ion binding			0	0	0	0	0
Sample_IL_DN5870_c1_g1_i4	439.965	386.14	371.395	87.6809	84.3126	96.5463	244.34	2.15684	4.45936	0.203045	10.6224	2.34376e-26	8.11537e-24	[BLASTED, MAPPED]	uncharacterized protein LOC114240137	ref	XP_028026383.1	uncharacterized protein LOC114240137 [Bombyx mandarina]	3425	20	3.83046e-81	67.61	3	P:GO:0006313; F:GO:0003677; F:GO:0004803	P:transposition, DNA-mediated; F:DNA binding; F:transposase activity			IPR001795;IPR043128;IPR043502	RNA-directed RNA polymerase, luteovirus;Reverse transcriptase/Diguanylate cyclase domain;DNA/RNA polymerase superfamily	PF02123 (PFAM);G3DSA:3.30.70.270 (GENE3D);SSF56672 (SUPERFAMILY)	GO:0006351/GO:0003968/GO:0003723;;	transcription, DNA-templated/RNA-directed 5'-3' RNA polymerase activity/RNA binding;;
Sample_IL_DN11640_c0_g1_i5	140.471	60.4797	65.3002	20.9835	15.486	23.2083	54.3214	2.15291	4.44723	0.455308	4.72846	2.2623e-06	5.20275e-05	[BLASTED, MAPPED, ANNOTATED]	zinc finger protein 26-like	ref	XP_032526178.1	zinc finger protein 62 homolog isoform X8 [Danaus plexippus plexippus]	2027	20	0	79.89	2	F:GO:0003677; F:GO:0008270	F:DNA binding; F:zinc ion binding			IPR013087;noIPR;noIPR;noIPR;IPR036236;IPR036236;IPR036236;IPR036236	Zinc finger C2H2-type;Zinc finger C2H2-type;Zinc finger C2H2-type;Zinc finger C2H2-type;Zinc finger C2H2 superfamily;Zinc finger C2H2 superfamily;Zinc finger C2H2 superfamily;Zinc finger C2H2 superfamily	PF00096 (PFAM);G3DSA:3.30.160.60 (GENE3D);G3DSA:3.30.160.60 (GENE3D);G3DSA:3.30.160.60 (GENE3D);SSF57667 (SUPERFAMILY);SSF57667 (SUPERFAMILY);SSF57667 (SUPERFAMILY);SSF57667 (SUPERFAMILY)	;;;;;;;	;;;;;;;
Sample_IL_DN710_c0_g1_i14	4374.47	3527.6	4249.61	1121.12	645.249	973.818	2481.98	2.14842	4.43341	0.201692	10.652	1.7069e-26	6.00211e-24	[BLASTED, MAPPED]	Transposon Tf2-9 polyprotein	emb	CAB3223790.1	unnamed protein product [Arctia plantaginis]	14407	20	0	59.22	5	P:GO:0015074; P:GO:0044260; F:GO:0003676; F:GO:0008270; C:GO:0042575	P:DNA integration; P:cellular macromolecule metabolic process; F:nucleic acid binding; F:zinc ion binding; C:DNA polymerase complex			IPR041588;IPR043128;IPR043128;noIPR;IPR041577;IPR036397;noIPR;IPR000477;noIPR;noIPR;noIPR;IPR021109;IPR012337;IPR043502	Integrase zinc-binding domain;Reverse transcriptase/Diguanylate cyclase domain;Reverse transcriptase/Diguanylate cyclase domain;Reverse transcriptase/Diguanylate cyclase domain;Reverse transcriptase/retrotransposon-derived protein, RNase H-like domain;Ribonuclease H superfamily;Ribonuclease H superfamily;Reverse transcriptase domain;Reverse transcriptase domain;Reverse transcriptase domain;Revers…	PF17921 (PFAM);G3DSA:3.30.70.270 (GENE3D);G3DSA:3.30.70.270 (GENE3D);G3DSA:1.10.340.70 (GENE3D);PF17919 (PFAM);G3DSA:3.30.420.10 (GENE3D);G3DSA:3.10.10.10 (GENE3D);PF00078 (PFAM);cd09274 (CDD);cd05481 (CDD);cd01647 (CDD);SSF50630 (SUPERFAMILY);SSF53098 (SUPERFAMILY);SSF56672 (SUPERFAMILY)	;;;;;GO:0003676;;;;;;;;	;;;;;nucleic acid binding;;;;;;;;
Sample_i_DN19702_c0_g1_i7	112.642	66.2951	75.5033	18.7352	10.324	28.7782	52.0462	2.1398	4.40702	0.45437	4.70938	2.48471e-06	5.64159e-05	[BLASTED]	hypothetical protein WH47_03850	gb	KOC63055.1	hypothetical protein WH47_03850 [Habropoda laboriosa]	1146	1	3.04682e-06	61.82						0	0	0	0	0
Sample_prefix_DN1029_c4_g1_i1	164.324	123.286	144.885	28.4775	30.1116	39.9182	88.5003	2.13868	4.40358	0.311539	6.86488	6.6549e-12	5.18532e-10	[BLASTED]	alpha-tocopherol transfer protein-like	gb	KPJ05913.1	hypothetical protein RR46_00331, partial [Papilio xuthus]	696	20	5.44755e-50	88.63						0	0	0	0	0
Sample_prefix_DN5065_c0_g2_i1	34.4551	25.5876	22.4469	4.49645	6.88266	7.42664	16.8826	2.13838	4.40269	0.642792	3.32671	0.000878767	0.00821692	[BLASTED, MAPPED]	skin secretory protein xP2-like	emb	VVC98428.1	unnamed protein product [Leptidea sinapis]	1012	20	1.19661e-37	90.69	4	F:GO:0005214; C:GO:0016020; C:GO:0016021; C:GO:0062129	F:structural constituent of chitin-based cuticle; C:membrane; C:integral component of membrane; C:chitin-based extracellular matrix			0	0	0	0	0
Sample_i_DN16501_c0_g2_i2	23.8535	13.9569	14.2844	2.99764	5.162	3.71332	10.6613	2.13282	4.38575	0.800795	2.66338	0.00773594	0.0457722	[BLASTED, MAPPED, ANNOTATED]	Nucleic-acid-binding protein from transposon X-element	ref	XP_023950255.1	LOW QUALITY PROTEIN: uncharacterized protein LOC112054636 [Bicyclus anynana]	866	20	3.16202e-28	74.25	4	P:GO:0006334; F:GO:0003677; F:GO:0003824; C:GO:0000786	P:nucleosome assembly; F:DNA binding; F:catalytic activity; C:nucleosome			noIPR;noIPR	Pre-C2HC domain;Pre-C2HC domain	mobidb-lite (MOBIDB_LITE);mobidb-lite (MOBIDB_LITE)	;	;
Sample_M2_DN6594_c0_g1_i7	25.1787	37.2183	39.7923	8.99291	6.88266	7.42664	20.9152	2.13259	4.38504	0.578998	3.68324	0.000230285	0.00272797	[BLASTED, MAPPED]	putative piggyBac transposase Uribo1	ref	XP_026316655.1	uncharacterized protein LOC113227829 isoform X2 [Hyposmocoma kahamanoa]	1381	20	2.0205e-30	65.14	3	P:GO:0006915; F:GO:0003677; C:GO:0005634	P:apoptotic process; F:DNA binding; C:nucleus			IPR028002;noIPR;noIPR;noIPR	Myb/SANT-like DNA-binding domain 5;Myb/SANT-like DNA-binding domain 5;Myb/SANT-like DNA-binding domain 5;Myb/SANT-like DNA-binding domain 5	PF13873 (PFAM);mobidb-lite (MOBIDB_LITE);mobidb-lite (MOBIDB_LITE);mobidb-lite (MOBIDB_LITE)	;;;	;;;
Sample_IL_DN16066_c0_g1_i1	31.8047	27.9137	15.3047	4.49645	3.44133	9.2833	15.374	2.13024	4.37791	0.717689	2.9682	0.0029955	0.0217891	[BLASTED, MAPPED, ANNOTATED]	hypothetical protein C0J52_06588	gb	PSN49460.1	hypothetical protein C0J52_06588 [Blattella germanica]	363	20	3.08532e-30	69.32	1	F:GO:0003676	F:nucleic acid binding			IPR036397	Ribonuclease H superfamily	G3DSA:3.30.420.10 (GENE3D)	GO:0003676	nucleic acid binding
Sample_IL_DN16300_c0_g1_i3	253.112	212.842	246.916	55.4563	63.6646	43.6315	145.937	2.12813	4.37152	0.255559	8.32737	8.26569e-17	1.191e-14	[BLASTED, MAPPED, ANNOTATED]	solute carrier organic anion transporter family member 2B1-like	ref	XP_013173630.1	PREDICTED: solute carrier organic anion transporter family member 2B1-like [Papilio xuthus]	1551	20	3.91029e-126	61.36	1	C:GO:0016020	C:membrane			IPR004156;IPR002350;IPR036259	Organic anion transporter polypeptide;Kazal domain;MFS transporter superfamily	PF03137 (PFAM);PF07648 (PFAM);SSF103473 (SUPERFAMILY)	GO:0016020/GO:0055085;GO:0005515;	membrane/transmembrane transport;protein binding;
Sample_i_DN3240_c1_g2_i4	129.869	144.221	128.56	26.2293	28.391	38.0615	82.5552	2.12548	4.36349	0.312616	6.79903	1.05328e-11	7.90732e-10	[BLASTED, MAPPED, ANNOTATED]	reverse transcriptase	gb	ADI61817.1	endonuclease-reverse transcriptase [Bombyx mori]	751	20	2.38494e-12	70.74	4	P:GO:0007155; P:GO:0090304; F:GO:0003824; C:GO:0016020	P:cell adhesion; P:nucleic acid metabolic process; F:catalytic activity; C:membrane			0	0	0	0	0
Sample_i_DN28627_c0_g1_i1	38.4306	10.4676	32.6501	4.49645	6.88266	7.42664	16.7257	2.12264	4.35491	0.722509	2.93788	0.00330466	0.0236028	[BLASTED, MAPPED]	transcription initiation factor TFIID subunit 2-like protein	ref	XP_022817120.1	uncharacterized protein LOC111349980 isoform X1 [Spodoptera litura]ref	593	20	1.13965e-42	58.66	8	P:GO:0006413; P:GO:0006508; F:GO:0003743; F:GO:0003824; F:GO:0008237; F:GO:0008270; C:GO:0005634; C:GO:0005669	P:translational initiation; P:proteolysis; F:translation initiation factor activity; F:catalytic activity; F:metallopeptidase activity; F:zinc ion binding; C:nucleus; C:transcription factor TFIID complex			0	0	0	0	0
Sample_IL_DN33603_c0_g1_i1	90.1132	39.5444	36.7313	14.9882	13.7653	9.2833	34.071	2.11589	4.33457	0.538707	3.92772	8.57556e-05	0.00119089	[BLASTED, MAPPED, ANNOTATED]	glutamate receptor ionotropic, kainate 2-like	ref	XP_013173425.1	PREDICTED: glutamate receptor ionotropic, kainate 2-like [Papilio xuthus]	3145	20	0	88.58	5	P:GO:0034220; P:GO:0035235; F:GO:0004970; C:GO:0016021; C:GO:0045211	P:ion transmembrane transport; P:ionotropic glutamate receptor signaling pathway; F:ionotropic glutamate receptor activity; C:integral component of membrane; C:postsynaptic membrane	EC:7	Translocases	noIPR;IPR001828;IPR019594;noIPR;noIPR;IPR001320;noIPR;noIPR;noIPR;noIPR;IPR028082;noIPR	Armadillo-type fold;Receptor, ligand binding region;Ionotropic glutamate receptor, L-glutamate and glycine-binding domain;Ionotropic glutamate receptor, L-glutamate and glycine-binding domain;Ionotropic glutamate receptor, L-glutamate and glycine-binding domain;Ionotropic glutamate receptor;Ionotropic glutamate receptor;Ionotropic glutamate receptor;Ionotropic glutamate receptor;Ionotropic glutam…	G3DSA:3.40.190.10 (GENE3D);PF01094 (PFAM);PF10613 (PFAM);G3DSA:3.40.50.2300 (GENE3D);G3DSA:3.40.190.10 (GENE3D);PF00060 (PFAM);G3DSA:1.10.287.70 (GENE3D);G3DSA:3.40.50.2300 (GENE3D);mobidb-lite (MOBIDB_LITE);mobidb-lite (MOBIDB_LITE);SSF53822 (SUPERFAMILY);SSF53850 (SUPERFAMILY)	;;GO:0004970/GO:0016020;;;GO:0015276/GO:0016020;;;;;;	;;ionotropic glutamate receptor activity/membrane;;;ligand-gated ion channel activity/membrane;;;;;;
Sample_i_DN2050_c0_g1_i6	181.552	478.022	447.918	93.6761	95.4969	66.8398	227.251	2.11318	4.32645	0.340324	6.20933	5.32119e-10	2.89401e-08	[BLASTED, MAPPED]	uncharacterized protein LOC112052383	ref	XP_023947190.1	uncharacterized protein LOC112052383 [Bicyclus anynana]	6215	20	0	64.65	7	P:GO:0044260; P:GO:0090502; F:GO:0003676; F:GO:0003824; F:GO:0004523; F:GO:0005524; C:GO:0042575	P:cellular macromolecule metabolic process; P:RNA phosphodiester bond hydrolysis, endonucleolytic; F:nucleic acid binding; F:catalytic activity; F:RNA-DNA hybrid ribonuclease activity; F:ATP binding; C:DNA polymerase complex			IPR036397;IPR002156;IPR000477;noIPR;noIPR;IPR043502;IPR012337	Ribonuclease H superfamily;Ribonuclease H domain;Reverse transcriptase domain;Reverse transcriptase domain;Reverse transcriptase domain;DNA/RNA polymerase superfamily;Ribonuclease H-like superfamily	G3DSA:3.30.420.10 (GENE3D);PF00075 (PFAM);PF00078 (PFAM);cd09276 (CDD);cd01650 (CDD);SSF56672 (SUPERFAMILY);SSF53098 (SUPERFAMILY)	GO:0003676;GO:0003676/GO:0004523;;;;;	nucleic acid binding;nucleic acid binding/RNA-DNA hybrid ribonuclease activity;;;;;
Sample_prefix_DN2404_c1_g1_i1	59.6338	31.4029	31.6298	8.99291	15.486	3.71332	25.1431	2.11064	4.31883	0.623455	3.38539	0.000710764	0.00691565	[BLASTED]	piggyBac transposable element-derived protein 3-like	dbj	GBP69401.1	PiggyBac transposable element-derived protein 4 [Eumeta japonica]	915	20	3.24846e-49	60.39						noIPR	Ribonuclease III, endonuclease domain superfamily	mobidb-lite (MOBIDB_LITE)	0	0
Sample_IL_DN1978_c0_g1_i2	2187.9	1572.47	1246.82	240.56	371.664	551.428	1028.47	2.10643	4.30623	0.280858	7.49998	6.38291e-14	6.77907e-12	[BLASTED, MAPPED, ANNOTATED]	larval cuticle protein LCP-17-like	ref	NP_001298683.1	larval cuticle protein LCP-17-like precursor [Papilio polytes]dbj	1902	20	1.50059e-16	82.43	1	F:GO:0042302	F:structural constituent of cuticle			IPR000618	Insect cuticle protein	PF00379 (PFAM)	0	0
Sample_IL_DN7193_c0_g2_i5	311.421	345.432	343.846	77.1891	35.2736	121.611	205.796	2.09884	4.28366	0.34903	6.01336	1.81717e-09	8.885e-08	[BLASTED, MAPPED, ANNOTATED]	intraflagellar transport protein 172 homolog	ref	XP_013140063.1	PREDICTED: intraflagellar transport protein osm-1, partial [Papilio polytes]	2862	20	0	88.45	1	C:GO:0031514	C:motile cilium			IPR015943;IPR015943;IPR036322	WD40/YVTN repeat-like-containing domain superfamily;WD40/YVTN repeat-like-containing domain superfamily;WD40-repeat-containing domain superfamily	G3DSA:2.130.10.10 (GENE3D);G3DSA:2.130.10.10 (GENE3D);SSF50978 (SUPERFAMILY)	GO:0005515;GO:0005515;GO:0005515	protein binding;protein binding;protein binding
Sample_F_DN14471_c0_g2_i7	80.8369	56.9905	101.011	23.2317	12.0447	20.4233	49.0897	2.09835	4.28219	0.433796	4.83718	1.31692e-06	3.22584e-05	[BLASTED, MAPPED, ANNOTATED]	Retrovirus-related Pol polyprotein from transposon opus	ref	XP_011858818.1	PREDICTED: uncharacterized protein LOC105556344 [Vollenhovia emeryi]	3490	20	0	63.08	1	P:GO:0090304	P:nucleic acid metabolic process			IPR002104;IPR010998;IPR013762;IPR011010	Integrase, catalytic domain;Integrase/recombinase, N-terminal;Integrase-like, catalytic domain superfamily;DNA breaking-rejoining enzyme, catalytic core	PF00589 (PFAM);G3DSA:1.10.150.130 (GENE3D);G3DSA:1.10.443.10 (GENE3D);SSF56349 (SUPERFAMILY)	GO:0006310/GO:0015074/GO:0003677;;GO:0006310/GO:0015074/GO:0003677;GO:0003677	DNA recombination/DNA integration/DNA binding;;DNA recombination/DNA integration/DNA binding;DNA binding
Sample_prefix_DN10840_c0_g1_i2	894.506	836.249	787.683	157.376	182.39	249.721	517.988	2.09784	4.28069	0.201121	10.4308	1.79455e-25	5.69107e-23	[BLASTED, MAPPED, ANNOTATED]	senecionine N-oxygenase isoform X2	gb	KPJ12415.1	Flavin-containing monooxygenase FMO GS-OX3 [Papilio machaon]	2145	20	0	89.93	3	F:GO:0004499; F:GO:0050660; F:GO:0050661	F:N,N-dimethylaniline monooxygenase activity; F:flavin adenine dinucleotide binding; F:NADP binding	EC:1.14.13.8	Flavin-containing monooxygenase	IPR020946;IPR036188;IPR036188;IPR036188;IPR036188	Flavin monooxygenase-like;FAD/NAD(P)-binding domain superfamily;FAD/NAD(P)-binding domain superfamily;FAD/NAD(P)-binding domain superfamily;FAD/NAD(P)-binding domain superfamily	PF00743 (PFAM);G3DSA:3.50.50.60 (GENE3D);G3DSA:3.50.50.60 (GENE3D);SSF51905 (SUPERFAMILY);SSF51905 (SUPERFAMILY)	GO:0004499/GO:0050660/GO:0050661;;;;	N,N-dimethylaniline monooxygenase activity/flavin adenine dinucleotide binding/NADP binding;;;;
Sample_IL_DN7341_c0_g1_i1	43.7314	44.1967	32.6501	2.99764	5.162	20.4233	24.8602	2.09654	4.27683	0.686399	3.05441	0.00225503	0.0174683	[BLASTED, MAPPED]	histone-lysine N-methyltransferase SETMAR-like	emb	CAD7468118.1	unnamed protein product [Plutella xylostella]	548	20	1.50078e-53	63.74	1	F:GO:0003676	F:nucleic acid binding			IPR036397	Ribonuclease H superfamily	G3DSA:3.30.420.10 (GENE3D)	GO:0003676	nucleic acid binding
Sample_IL_DN11890_c1_g2_i1	10.6016	27.9137	24.4876	7.49409	3.44133	3.71332	12.9419	2.09571	4.27437	0.776737	2.6981	0.00697368	0.0421552	[BLASTED, MAPPED, ANNOTATED]	Tripartite motif-containing protein 2	gb	KPI94418.1	Tripartite motif-containing protein 2 [Papilio xuthus]	627	4	6.26221e-07	79.79	2	F:GO:0008270; C:GO:0016021	F:zinc ion binding; C:integral component of membrane			0	0	0	0	0
Sample_M2_DN2716_c0_g1_i1	47.707	102.35	83.6658	17.2364	12.0447	25.9932	48.1662	2.08862	4.2534	0.463895	4.50235	6.7207e-06	0.000134744	[BLASTED, MAPPED]	uncharacterized protein K02A2.6-like	ref	XP_035445275.1	uncharacterized protein K02A2.6-like [Spodoptera frugiperda]	2134	20	1.42793e-174	74.34	2	P:GO:0015074; F:GO:0003676	P:DNA integration; F:nucleic acid binding			IPR041588;IPR036397;IPR001584;noIPR;noIPR;IPR012337	Integrase zinc-binding domain;Ribonuclease H superfamily;Integrase, catalytic core;Integrase, catalytic core;Integrase, catalytic core;Ribonuclease H-like superfamily	PF17921 (PFAM);G3DSA:3.30.420.10 (GENE3D);PF00665 (PFAM);G3DSA:1.10.340.70 (GENE3D);mobidb-lite (MOBIDB_LITE);SSF53098 (SUPERFAMILY)	;GO:0003676;GO:0015074;;;	;nucleic acid binding;DNA integration;;;
Sample_IL_DN2558_c0_g1_i10	222.633	170.972	171.413	58.4539	27.5306	46.4165	116.236	2.08735	4.24966	0.322205	6.47833	9.27454e-11	5.92122e-09	[BLASTED]	uncharacterized protein LOC113404345	ref	XP_026500996.1	uncharacterized protein LOC113404345 [Vanessa tameamea]	1926	20	9.84261e-49	73.53						IPR006578	MADF domain	PF10545 (PFAM)	0	0
Sample_prefix_DN17474_c0_g1_i1	47.707	51.1752	76.5236	10.4917	15.486	15.7816	36.1942	2.08224	4.23464	0.466454	4.46397	8.0454e-06	0.000157442	[BLASTED, MAPPED, ANNOTATED]	nose resistant to fluoxetine protein 6-like	gb	KPJ04119.1	Nose resistant to fluoxetine protein 6 [Papilio xuthus]	555	20	2.77731e-89	75.14	2	F:GO:0016747; C:GO:0016021	F:acyltransferase activity, transferring groups other than amino-acyl groups; C:integral component of membrane	EC:2.3.1	Acyltransferases	IPR002656	Acyltransferase 3 domain	PF01757 (PFAM)	GO:0016747	acyltransferase activity, transferring groups other than amino-acyl groups
Sample_prefix_DN7872_c1_g1_i3	198.779	150.036	123.458	35.2222	31.8323	44.5599	97.3147	2.08073	4.23023	0.318706	6.5287	6.63433e-11	4.36284e-09	[BLASTED, MAPPED]	ATP-dependent DNA helicase DinG	emb	CAB3221954.1	unnamed protein product [Arctia plantaginis]emb	1181	20	1.17971e-78	66.81	1	F:GO:0004386	F:helicase activity			noIPR	Endonuclease/exonuclease/phosphatase superfamily	mobidb-lite (MOBIDB_LITE)	0	0
Sample_IL_DN17040_c1_g1_i2	41.081	97.698	37.7517	20.234	13.7653	7.42664	36.3261	2.07974	4.22731	0.565546	3.67741	0.000235618	0.00277805	[BLASTED, MAPPED, ANNOTATED]	Transposon Tf2-8 polyprotein	emb	CAF4935385.1	unnamed protein product [Pieris macdunnoughi]	1577	20	1.40229e-90	67.6	2	P:GO:0015074; F:GO:0003676	P:DNA integration; F:nucleic acid binding			noIPR;IPR036397;IPR041588	PiggyBac transposable element-derived protein;Ribonuclease H superfamily;Integrase zinc-binding domain	G3DSA:1.10.340.70 (GENE3D);G3DSA:3.30.420.10 (GENE3D);PF17921 (PFAM)	;GO:0003676;	;nucleic acid binding;
Sample_IL_DN13539_c0_g1_i1	1252.31	971.165	932.568	225.572	151.419	370.404	650.573	2.07926	4.22591	0.277357	7.49669	6.54477e-14	6.92929e-12	[BLASTED, MAPPED, ANNOTATED]	Zinc finger protein GLIS2-like	ref	XP_013166728.1	PREDICTED: zinc finger protein GLIS1-like [Papilio xuthus]gb	1654	20	0	77.51	3	P:GO:0006357; F:GO:0000977; F:GO:0046872	P:regulation of transcription by RNA polymerase II; F:RNA polymerase II transcription regulatory region sequence-specific DNA binding; F:metal ion binding			noIPR;noIPR;noIPR;noIPR;IPR013087;noIPR;noIPR;noIPR;IPR036236;IPR036236	C2 domain superfamily;C2 domain superfamily;C2 domain superfamily;C2 domain superfamily;Zinc finger C2H2-type;Zinc finger C2H2-type;Zinc finger C2H2-type;Zinc finger C2H2-type;Zinc finger C2H2 superfamily;Zinc finger C2H2 superfamily	G3DSA:3.30.160.60 (GENE3D);G3DSA:3.30.160.60 (GENE3D);G3DSA:3.30.160.60 (GENE3D);G3DSA:3.30.160.60 (GENE3D);PF00096 (PFAM);mobidb-lite (MOBIDB_LITE);mobidb-lite (MOBIDB_LITE);mobidb-lite (MOBIDB_LITE);SSF57667 (SUPERFAMILY);SSF57667 (SUPERFAMILY)	;;;;;;;;;	;;;;;;;;;
Sample_IL_DN2020_c1_g1_i3	91.4384	117.47	86.7268	17.9858	15.486	37.1332	61.0401	2.07558	4.21513	0.414536	5.00699	5.52876e-07	1.49201e-05	[BLASTED]	piggyBac transposable element-derived protein 4-like	ref	XP_026318345.1	uncharacterized protein LOC113229071 [Hyposmocoma kahamanoa]	1324	20	1.09442e-58	74.65						IPR029526	PiggyBac transposable element-derived protein	PF13843 (PFAM)	0	0
Sample_M1_DN4577_c1_g1_i8	62.2842	81.415	27.5485	14.2388	6.02233	20.4233	35.322	2.07389	4.21019	0.582147	3.56248	0.00036737	0.00402323	[BLASTED, MAPPED, ANNOTATED]	RNA-directed DNA polymerase from mobile element jockey-like	ref	XP_026759468.1	uncharacterized protein LOC113518700 [Galleria mellonella]	2690	20	8.38767e-55	66.95	1	F:GO:0003824	F:catalytic activity			0	0	0	0	0
Sample_IL_DN20376_c0_g1_i1	94.0888	41.8706	57.1376	11.9905	15.486	18.5666	39.8567	2.07031	4.19976	0.480806	4.30591	1.66302e-05	0.000295297	[BLASTED, MAPPED]	protein ANTAGONIST OF LIKE HETEROCHROMATIN PROTEIN 1-like	ref	XP_022160908.1	putative nuclease HARBI1 [Myzus persicae]	1045	20	3.13141e-67	58.12	1	F:GO:0046872	F:metal ion binding			0	0	0	0	0
Sample_i_DN12588_c0_g1_i2	29.1543	20.9353	23.4672	7.49409	3.44133	6.49831	15.1651	2.06888	4.19561	0.676866	3.05656	0.00223892	0.0173554	[BLASTED]	Zinc finger DNA binding protein	ref	XP_026329046.1	uncharacterized protein LOC113237017 [Hyposmocoma kahamanoa]	677	20	6.10527e-55	66.53						0	0	0	0	0
Sample_i_DN8627_c0_g1_i4	208.056	130.264	206.104	51.7092	44.7373	33.4199	112.382	2.06228	4.17647	0.315045	6.54601	5.90959e-11	3.91278e-09	[BLASTED, MAPPED]	uncharacterized protein LOC120636738	ref	XP_039764230.1	uncharacterized protein LOC120636738 [Pararge aegeria]	4270	20	0	74.17	4	P:GO:0015074; P:GO:0044260; F:GO:0003676; C:GO:0042575	P:DNA integration; P:cellular macromolecule metabolic process; F:nucleic acid binding; C:DNA polymerase complex			IPR008042;IPR043128;noIPR;IPR043502	Retrotransposon, Pao;Reverse transcriptase/Diguanylate cyclase domain;Reverse transcriptase/Diguanylate cyclase domain;DNA/RNA polymerase superfamily	PF05380 (PFAM);G3DSA:3.30.70.270 (GENE3D);G3DSA:3.10.10.10 (GENE3D);SSF56672 (SUPERFAMILY)	;;;	;;;
Sample_IL_DN5734_c0_g1_i1	1095.94	515.241	967.259	363.463	87.7539	166.171	532.637	2.06143	4.17401	0.644584	3.19808	0.00138344	0.0118456	[BLASTED, MAPPED]	uncharacterized protein LOC119694215	ref	XP_037976049.1	uncharacterized protein LOC119694215 [Plutella xylostella]	10294	20	0	70.23	4	P:GO:0015074; P:GO:0044260; F:GO:0003676; C:GO:0042575	P:DNA integration; P:cellular macromolecule metabolic process; F:nucleic acid binding; C:DNA polymerase complex			IPR021109;IPR043128;IPR008737;noIPR;IPR008042;noIPR;IPR043502	Aspartic peptidase domain superfamily;Reverse transcriptase/Diguanylate cyclase domain;Peptidase aspartic, putative;Peptidase aspartic, putative;Retrotransposon, Pao;Retrotransposon, Pao;DNA/RNA polymerase superfamily	G3DSA:2.40.70.10 (GENE3D);G3DSA:3.30.70.270 (GENE3D);PF05585 (PFAM);G3DSA:3.10.10.10 (GENE3D);PF05380 (PFAM);cd01644 (CDD);SSF56672 (SUPERFAMILY)	;;;;;;	;;;;;;
Sample_IL_DN22964_c0_g1_i1	34.4551	45.3598	29.5891	8.99291	2.581	14.8533	22.6385	2.05572	4.1575	0.645907	3.18268	0.00145917	0.0123446	[BLASTED, MAPPED, ANNOTATED]	RNA-directed DNA polymerase from mobile element jockey-like	ref	XP_013168065.1	PREDICTED: RNA-directed DNA polymerase from mobile element jockey-like, partial [Papilio xuthus]	777	20	6.19265e-35	63.9	6	P:GO:0007165; P:GO:0090304; F:GO:0003676; F:GO:0003824; F:GO:0004888; C:GO:0016020	P:signal transduction; P:nucleic acid metabolic process; F:nucleic acid binding; F:catalytic activity; F:transmembrane signaling receptor activity; C:membrane			0	0	0	0	0
Sample_prefix_DN10404_c0_g2_i2	71.5605	60.4797	101.011	35.9716	11.1843	8.35497	48.0937	2.0555	4.15687	0.543398	3.78268	0.000155151	0.00196813	[BLASTED, MAPPED, ANNOTATED]	endonuclease-reverse transcriptase	gb	KAG6440870.1	hypothetical protein O3G_MSEX001526 [Manduca sexta]	723	20	3.6528e-52	79.36	5	P:GO:0007157; P:GO:0007229; P:GO:0090304; F:GO:0003824; C:GO:0016021	P:heterophilic cell-cell adhesion via plasma membrane cell adhesion molecules; P:integrin-mediated signaling pathway; P:nucleic acid metabolic process; F:catalytic activity; C:integral component of membrane			0	0	0	0	0
Sample_prefix_DN5750_c0_g1_i1	88.788	127.938	98.9705	23.2317	20.648	32.4916	65.3446	2.05339	4.15081	0.361666	5.6776	1.36595e-08	5.53774e-07	[BLASTED, MAPPED]	fatty acid synthase-like	gb	PCG67089.1	hypothetical protein B5V51_6878 [Heliothis virescens]	2182	20	5.7502e-102	66.84	6	P:GO:0035556; P:GO:0044260; F:GO:0046983; C:GO:0016020; C:GO:0016021; C:GO:0042575	P:intracellular signal transduction; P:cellular macromolecule metabolic process; F:protein dimerization activity; C:membrane; C:integral component of membrane; C:DNA polymerase complex			IPR000477;noIPR;IPR043502	Reverse transcriptase domain;Reverse transcriptase domain;DNA/RNA polymerase superfamily	PF00078 (PFAM);cd01650 (CDD);SSF56672 (SUPERFAMILY)	;;	;;
Sample_IL_DN2394_c0_g1_i1	388.282	355.9	274.465	52.4586	44.7373	149.461	210.884	2.05041	4.14223	0.388168	5.28226	1.27597e-07	4.01309e-06	[BLASTED]	lysozyme-like	ref	XP_013138390.1	PREDICTED: lysozyme-like [Papilio polytes]	603	20	5.45499e-95	91.91						noIPR;IPR001916;noIPR;IPR023346	MFS transporter superfamily;Glycoside hydrolase, family 22;Glycoside hydrolase, family 22;Lysozyme-like domain superfamily	G3DSA:1.10.530.10 (GENE3D);PF00062 (PFAM);cd16899 (CDD);SSF53955 (SUPERFAMILY)	;;;	;;;
Sample_IL_DN1058_c2_g1_i1	67.5849	98.8611	108.153	27.7281	18.067	20.4233	56.803	2.04964	4.14004	0.389121	5.26737	1.3839e-07	4.31814e-06	[BLASTED, MAPPED, ANNOTATED]	reverse transcriptase	ref	XP_013137057.1	PREDICTED: LOW QUALITY PROTEIN: RNA-directed DNA polymerase from mobile element jockey-like [Papilio polytes]	453	20	1.10042e-31	78.27	2	P:GO:0006278; F:GO:0003964	P:RNA-dependent DNA biosynthetic process; F:RNA-directed DNA polymerase activity	EC:2.7.7.49	RNA-directed DNA polymerase	0	0	0	0	0
Sample_IL_DN17077_c0_g1_i2	35.7803	23.2614	30.6094	8.99291	6.02233	6.49831	18.5274	2.04946	4.13951	0.609392	3.36312	0.000770674	0.00738424	[BLASTED, MAPPED, ANNOTATED]	uncharacterized protein LOC110369800	ref	XP_021181027.1	uncharacterized protein LOC110369800 [Helicoverpa armigera]	955	20	9.27941e-119	81.58	3	P:GO:0015074; F:GO:0003676; C:GO:0042575	P:DNA integration; F:nucleic acid binding; C:DNA polymerase complex			IPR040676	Domain of unknown function DUF5641	PF18701 (PFAM)	0	0
Sample_i_DN20271_c0_g2_i1	41.081	53.5013	51.0157	10.4917	15.486	9.2833	30.1432	2.04768	4.13441	0.488984	4.18763	2.81883e-05	0.000462643	[BLASTED]	hypothetical protein SFRURICE_003935	gb	KAF9818194.1	hypothetical protein SFRURICE_003935 [Spodoptera frugiperda]	636	19	2.77662e-37	58.29						0	0	0	0	0
Sample_IL_DN11206_c0_g1_i1	43.7314	58.1536	42.8532	8.99291	7.74299	18.5666	30.0068	2.04758	4.13411	0.524671	3.90259	9.51683e-05	0.00130213	[BLASTED, MAPPED, ANNOTATED]	unnamed protein product	emb	CAF4870377.1	unnamed protein product [Pieris macdunnoughi]	1752	20	0	83.52	3	P:GO:0015074; F:GO:0003676; C:GO:0042575	P:DNA integration; F:nucleic acid binding; C:DNA polymerase complex			IPR041588;noIPR;noIPR;IPR036397;IPR012337	Integrase zinc-binding domain;Integrase zinc-binding domain;Integrase zinc-binding domain;Ribonuclease H superfamily;Ribonuclease H-like superfamily	PF17921 (PFAM);G3DSA:1.10.340.70 (GENE3D);G3DSA:2.30.30.850 (GENE3D);G3DSA:3.30.420.10 (GENE3D);SSF53098 (SUPERFAMILY)	;;;GO:0003676;	;;;nucleic acid binding;
Sample_i_DN4529_c0_g1_i5	46.3818	20.9353	33.6704	8.99291	4.30166	11.14	20.9037	2.046	4.12959	0.629917	3.24805	0.00116199	0.0103125	[BLASTED, MAPPED, ANNOTATED]	glutamate receptor ionotropic, kainate 2-like	ref	XP_014362603.1	PREDICTED: LOW QUALITY PROTEIN: glutamate receptor ionotropic, kainate 2-like [Papilio machaon]	3234	20	0	87.1	5	P:GO:0034220; P:GO:0035235; F:GO:0004970; C:GO:0016021; C:GO:0045211	P:ion transmembrane transport; P:ionotropic glutamate receptor signaling pathway; F:ionotropic glutamate receptor activity; C:integral component of membrane; C:postsynaptic membrane	EC:7	Translocases	noIPR;noIPR;IPR001320;IPR001828;noIPR;noIPR;IPR019594;noIPR;noIPR;IPR028082;noIPR	ABC transporter type 1, transmembrane domain superfamily;ABC transporter type 1, transmembrane domain superfamily;Ionotropic glutamate receptor;Receptor, ligand binding region;Receptor, ligand binding region;Receptor, ligand binding region;Ionotropic glutamate receptor, L-glutamate and glycine-binding domain;Ionotropic glutamate receptor, L-glutamate and glycine-binding domain;Ionotropic glutamat…	G3DSA:3.40.50.2300 (GENE3D);G3DSA:3.40.50.2300 (GENE3D);PF00060 (PFAM);PF01094 (PFAM);G3DSA:1.10.287.70 (GENE3D);G3DSA:3.40.190.10 (GENE3D);PF10613 (PFAM);cd06382 (CDD);SSF53850 (SUPERFAMILY);SSF53822 (SUPERFAMILY);SSF81324 (SUPERFAMILY)	;;GO:0016020/GO:0015276;;;;GO:0016020/GO:0004970;;;;	;;membrane/ligand-gated ion channel activity;;;;membrane/ionotropic glutamate receptor activity;;;;
Sample_i_DN43860_c0_g1_i1	37.1055	47.6859	32.6501	5.99527	5.162	17.6383	24.3728	2.04381	4.12334	0.613178	3.33315	0.00085869	0.00806029	[BLASTED]	F-box/WD repeat-containing protein 7	ref	XP_014364831.1	PREDICTED: F-box/WD repeat-containing protein 7 [Papilio machaon]ref	358	20	1.01833e-42	84.71						IPR015943;IPR001680;IPR036322	WD40/YVTN repeat-like-containing domain superfamily;WD40 repeat;WD40-repeat-containing domain superfamily	G3DSA:2.130.10.10 (GENE3D);PF00400 (PFAM);SSF50978 (SUPERFAMILY)	GO:0005515;GO:0005515;GO:0005515	protein binding;protein binding;protein binding
Sample_IL_DN8215_c0_g2_i2	82709.4	70650.8	75258.4	18824.4	8846.8	27906.5	47366.1	2.04037	4.11351	0.433726	4.70429	2.54756e-06	5.76694e-05	[BLASTED, MAPPED, ANNOTATED]	endonuclease-reverse transcriptase	gb	ADI61811.1	endonuclease-reverse transcriptase [Bombyx mori]	1105	20	5.98545e-08	91.33	5	P:GO:0006278; P:GO:0090305; F:GO:0003677; F:GO:0003964; F:GO:0004519	P:RNA-dependent DNA biosynthetic process; P:nucleic acid phosphodiester bond hydrolysis; F:DNA binding; F:RNA-directed DNA polymerase activity; F:endonuclease activity	EC:3.1; EC:2.7.7.49	Acting on ester bonds; RNA-directed DNA polymerase	0	0	0	0	0
Sample_prefix_DN5174_c0_g1_i3	53.0078	77.9258	138.763	23.9811	17.2067	25.0649	55.9915	2.03093	4.08669	0.449894	4.51424	6.35436e-06	0.0001285	[BLASTED]	thioredoxin domain-containing protein 3 homolog	gb	KAG6453004.1	hypothetical protein O3G_MSEX007916 [Manduca sexta]	2047	20	1.52219e-147	87.19						noIPR;IPR013766;noIPR;IPR036249	Endonuclease/exonuclease/phosphatase superfamily;Thioredoxin domain;Thioredoxin domain;Thioredoxin-like superfamily	G3DSA:3.40.30.10 (GENE3D);PF00085 (PFAM);cd02948 (CDD);SSF52833 (SUPERFAMILY)	;;;	;;;
Sample_prefix_DN45885_c0_g1_i1	29.1543	25.5876	28.5688	6.74468	1.72067	12.0683	17.3074	2.02937	4.08227	0.710539	2.8561	0.0042888	0.0289784	[BLASTED]	piggyBac transposable element-derived protein 4-like	ref	XP_022837335.1	piggyBac transposable element-derived protein 4-like [Spodoptera litura]	395	20	2.68925e-12	64.72						noIPR;noIPR	Programmed cell death protein 2, C-terminal;Programmed cell death protein 2, C-terminal	mobidb-lite (MOBIDB_LITE);mobidb-lite (MOBIDB_LITE)	;	;
Sample_prefix_DN3958_c1_g3_i1	141.796	148.873	172.433	45.7139	41.296	25.9932	96.0176	2.02915	4.08165	0.312336	6.4967	8.21026e-11	5.3117e-09	[BLASTED, MAPPED]	RNA-directed DNA polymerase from mobile element jockey-like	emb	CAF4900038.1	unnamed protein product [Pieris macdunnoughi]	546	20	9.30855e-14	61.05	8	P:GO:0007166; P:GO:0007186; F:GO:0003676; F:GO:0003824; F:GO:0004888; F:GO:0004930; C:GO:0016020; C:GO:0016021	P:cell surface receptor signaling pathway; P:G protein-coupled receptor signaling pathway; F:nucleic acid binding; F:catalytic activity; F:transmembrane signaling receptor activity; F:G protein-coupled receptor activity; C:membrane; C:integral component of membrane			0	0	0	0	0
Sample_i_DN4735_c0_g1_i6	46.3818	54.6644	57.1376	11.2411	12.905	14.8533	32.8639	2.02765	4.07741	0.457035	4.43653	9.14196e-06	0.000175958	[BLASTED]	PREDICTED: uncharacterized protein LOC105662354	ref	XP_012139330.1	PREDICTED: uncharacterized protein LOC105662354 [Megachile rotundata]	576	1	3.18971e-09	45.86						0	0	0	0	0
Sample_IL_DN50862_c0_g1_i2	26.5039	39.5444	18.3657	2.99764	6.88266	11.14	17.5724	2.02207	4.06165	0.697206	2.90024	0.00372875	0.025949	[BLASTED]	hypothetical protein HW555_009673	gb	KAF9411601.1	hypothetical protein HW555_009673 [Spodoptera exigua]	1107	20	1.50582e-54	69.84						noIPR	Molybdopterin biosynthesis MoaE subunit superfamily	G3DSA:3.30.70.1820 (GENE3D)	0	0
Sample_prefix_DN7195_c1_g1_i3	23.8535	25.5876	41.8329	5.99527	14.6257	1.85666	18.9586	2.02167	4.06055	0.729267	2.7722	0.00556785	0.0354107	[BLASTED, MAPPED, ANNOTATED]	endonuclease-reverse transcriptase	emb	CAD7475698.1	unnamed protein product [Plutella xylostella]	1102	20	2.64079e-12	75.74	2	P:GO:0090304; F:GO:0003824	P:nucleic acid metabolic process; F:catalytic activity			0	0	0	0	0
Sample_prefix_DN5175_c0_g1_i3	3824.51	2853.01	2278.36	484.118	669.339	1058.3	1861.27	2.01825	4.05093	0.265892	7.5905	3.18684e-14	3.51672e-12	[BLASTED, MAPPED, ANNOTATED]	probable cation-transporting ATPase 13A3	ref	XP_023951614.1	probable cation-transporting ATPase 13A3 [Bicyclus anynana]	1965	20	4.71138e-73	94.65	6	P:GO:0098655; F:GO:0005524; F:GO:0016887; F:GO:0019829; F:GO:0046872; C:GO:0016021	P:cation transmembrane transport; F:ATP binding; F:ATP hydrolysis activity; F:ATPase-coupled cation transmembrane transporter activity; F:metal ion binding; C:integral component of membrane	EC:3.6.1; EC:7	Acting on acid anhydrides; Translocases	noIPR;noIPR;IPR008250	Anaphase-promoting complex subunit 15;Anaphase-promoting complex subunit 15;P-type ATPase, A domain superfamily	G3DSA:2.70.150.10 (GENE3D);PF00122 (PFAM);SSF81653 (SUPERFAMILY)	;;	;;
Sample_IL_DN14187_c0_g1_i4	26.5039	67.4582	22.4469	7.49409	12.0447	9.2833	24.2052	2.01711	4.04773	0.627787	3.21305	0.00131332	0.0113758	[BLASTED, MAPPED]	Zinc finger DNA binding protein	ref	XP_026489550.1	uncharacterized protein LOC113395998 [Vanessa tameamea]	1398	20	7.66382e-105	75.23	1	F:GO:0046872	F:metal ion binding			0	0	0	0	0
Sample_IL_DN14373_c1_g1_i2	38.4306	44.1967	38.772	11.9905	8.60333	9.2833	25.2128	2.01669	4.04655	0.51601	3.90824	9.29699e-05	0.00127826	[BLASTED]	fatty acid synthase-like	emb	CAD7478740.1	unnamed protein product [Plutella xylostella]	1249	20	2.54966e-42	76.38						0	0	0	0	0
Sample_IL_DN21274_c1_g1_i1	21.2031	23.2614	36.7313	5.99527	8.60333	5.56998	16.8941	2.01545	4.04305	0.64602	3.11979	0.00180981	0.0146342	[BLASTED, MAPPED]	histone-lysine N-methyltransferase SETMAR-like	ref	XP_026330956.1	histone-lysine N-methyltransferase SETMAR-like [Hyposmocoma kahamanoa]	736	20	1.00531e-39	55.36	4	P:GO:0032259; F:GO:0003676; F:GO:0008168; F:GO:0016740	P:methylation; F:nucleic acid binding; F:methyltransferase activity; F:transferase activity			IPR036397;noIPR	Ribonuclease H superfamily;Ribonuclease H superfamily	G3DSA:3.30.420.10 (GENE3D);mobidb-lite (MOBIDB_LITE)	GO:0003676;	nucleic acid binding;
Sample_IL_DN11155_c0_g1_i1	106.016	79.0889	108.153	23.9811	15.486	33.4199	61.0241	2.01283	4.03573	0.390079	5.16006	2.46875e-07	7.29723e-06	[BLASTED]	piggyBac transposable element-derived protein 2-like	dbj	GBN78400.1	PiggyBac transposable element-derived protein 2 [Araneus ventricosus]	2236	20	1.11917e-130	67.13						IPR029526	PiggyBac transposable element-derived protein	PF13843 (PFAM)	0	0
Sample_i_DN22282_c0_g1_i1	26.5039	33.7291	21.4266	4.49645	12.0447	3.71332	16.9857	2.01144	4.03185	0.689625	2.91672	0.00353735	0.0248902	[BLASTED]	protein tramtrack, beta isoform-like	emb	CAB3251201.1	unnamed protein product [Arctia plantaginis]	1107	20	1.73126e-115	73.07						noIPR;noIPR;noIPR	THAP-type zinc finger superfamily;THAP-type zinc finger superfamily;THAP-type zinc finger superfamily	mobidb-lite (MOBIDB_LITE);mobidb-lite (MOBIDB_LITE);mobidb-lite (MOBIDB_LITE)	;;	;;
Sample_M1_DN6668_c0_g2_i4	116.617	104.676	76.5236	32.2246	20.648	20.4233	61.8522	2.01133	4.03154	0.378102	5.31955	1.04024e-07	3.34583e-06	[BLASTED]	uncharacterized protein LOC114365339	ref	XP_028177673.1	uncharacterized protein LOC114365339 [Ostrinia furnacalis]	771	20	3.37793e-10	82.22						0	0	0	0	0
Sample_IL_DN14416_c0_g1_i3	39.7558	34.8922	12.2438	4.49645	6.02233	11.14	18.0918	2.01011	4.02814	0.709402	2.83353	0.00460369	0.0306537	[BLASTED]	slowpoke-binding protein	ref	XP_030022599.2	slowpoke-binding protein isoform X1 [Manduca sexta]	1644	20	0	84.11						noIPR;noIPR;noIPR;noIPR;noIPR;noIPR;noIPR;IPR011009	P-loop containing nucleoside triphosphate hydrolase;P-loop containing nucleoside triphosphate hydrolase;P-loop containing nucleoside triphosphate hydrolase;P-loop containing nucleoside triphosphate hydrolase;P-loop containing nucleoside triphosphate hydrolase;P-loop containing nucleoside triphosphate hydrolase;P-loop containing nucleoside triphosphate hydrolase;Protein kinase-like domain superfam…	G3DSA:1.10.510.10 (GENE3D);G3DSA:3.30.200.20 (GENE3D);mobidb-lite (MOBIDB_LITE);mobidb-lite (MOBIDB_LITE);mobidb-lite (MOBIDB_LITE);mobidb-lite (MOBIDB_LITE);cd00180 (CDD);SSF56112 (SUPERFAMILY)	;;;;;;;	;;;;;;;
Sample_i_DN10890_c0_g1_i6	38.4306	50.0121	30.6094	13.4894	12.0447	3.71332	24.7166	2.00921	4.02561	0.594554	3.37935	0.000726562	0.00703608	[BLASTED, MAPPED, ANNOTATED]	glutamate receptor ionotropic, kainate 2-like	ref	XP_014362603.1	PREDICTED: LOW QUALITY PROTEIN: glutamate receptor ionotropic, kainate 2-like [Papilio machaon]	3370	20	0	87.42	5	P:GO:0034220; P:GO:0035235; F:GO:0004970; C:GO:0016021; C:GO:0045211	P:ion transmembrane transport; P:ionotropic glutamate receptor signaling pathway; F:ionotropic glutamate receptor activity; C:integral component of membrane; C:postsynaptic membrane	EC:7	Translocases	IPR001320;IPR019594;noIPR;noIPR;noIPR;noIPR	Ionotropic glutamate receptor;Ionotropic glutamate receptor, L-glutamate and glycine-binding domain;Ionotropic glutamate receptor, L-glutamate and glycine-binding domain;Ionotropic glutamate receptor, L-glutamate and glycine-binding domain;Ionotropic glutamate receptor, L-glutamate and glycine-binding domain;Ionotropic glutamate receptor, L-glutamate and glycine-binding domain	PF00060 (PFAM);PF10613 (PFAM);G3DSA:1.10.287.70 (GENE3D);G3DSA:3.40.190.10 (GENE3D);SSF53850 (SUPERFAMILY);SSF81324 (SUPERFAMILY)	GO:0015276/GO:0016020;GO:0016020/GO:0004970;;;;	ligand-gated ion channel activity/membrane;membrane/ionotropic glutamate receptor activity;;;;
Sample_prefix_DN3959_c0_g1_i2	630.793	650.157	603.006	112.411	159.162	197.734	392.211	2.00914	4.02543	0.220622	9.10673	8.48987e-20	1.69963e-17	[BLASTED, MAPPED, ANNOTATED]	nose resistant to fluoxetine protein 6-like	ref	XP_014365663.1	PREDICTED: nose resistant to fluoxetine protein 6-like [Papilio machaon]	2772	20	0	72.52	2	F:GO:0016747; C:GO:0016021	F:acyltransferase activity, transferring groups other than amino-acyl groups; C:integral component of membrane	EC:2.3.1	Acyltransferases	IPR002656	Acyltransferase 3 domain	PF01757 (PFAM)	GO:0016747	acyltransferase activity, transferring groups other than amino-acyl groups
Sample_i_DN1229_c0_g1_i1	792.466	797.867	840.739	175.362	252.938	176.383	505.959	2.00809	4.0225	0.191757	10.4721	1.16073e-25	3.80551e-23	[BLASTED, MAPPED, ANNOTATED]	senecionine N-oxygenase isoform X1	ref	XP_013171973.1	PREDICTED: senecionine N-oxygenase [Papilio xuthus]	1829	20	0	91.13	3	F:GO:0004499; F:GO:0050660; F:GO:0050661	F:N,N-dimethylaniline monooxygenase activity; F:flavin adenine dinucleotide binding; F:NADP binding	EC:1.14.13.8	Flavin-containing monooxygenase	IPR020946;IPR036188;IPR036188;IPR036188;IPR036188	Flavin monooxygenase-like;FAD/NAD(P)-binding domain superfamily;FAD/NAD(P)-binding domain superfamily;FAD/NAD(P)-binding domain superfamily;FAD/NAD(P)-binding domain superfamily	PF00743 (PFAM);G3DSA:3.50.50.60 (GENE3D);G3DSA:3.50.50.60 (GENE3D);SSF51905 (SUPERFAMILY);SSF51905 (SUPERFAMILY)	GO:0050661/GO:0050660/GO:0004499;;;;	NADP binding/flavin adenine dinucleotide binding/N,N-dimethylaniline monooxygenase activity;;;;
Sample_IL_DN53522_c0_g2_i3	38.4306	46.5229	35.711	18.7352	2.581	8.35497	25.056	2.00747	4.02076	0.652144	3.07826	0.00208213	0.0163795	[BLASTED, MAPPED, ANNOTATED]	tigger transposable element-derived protein 6	ref	XP_023942774.1	uncharacterized protein LOC112049208 [Bicyclus anynana]	1412	20	0	78.43	1	F:GO:0003676	F:nucleic acid binding			0	0	0	0	0
Sample_IL_DN15278_c0_g1_i2	33.1299	32.566	33.6704	11.9905	5.162	7.42664	20.6576	2.00334	4.00927	0.588533	3.40395	0.000664185	0.00654312	[BLASTED, MAPPED, ANNOTATED]	zinc finger MYM-type protein 1-like	ref	XP_035452895.1	zinc finger MYM-type protein 1-like [Spodoptera frugiperda]	892	20	1.15389e-92	71.24	1	F:GO:0005488	F:binding			IPR025398	Domain of unknown function DUF4371	PF14291 (PFAM)	0	0
Sample_M1_DN4256_c0_g1_i2	34.4551	36.0552	40.8126	13.4894	10.324	3.71332	23.1416	2.0004	4.0011	0.591179	3.38375	0.000715042	0.00694433	[BLASTED, MAPPED, ANNOTATED]	protein ALP1-like	gb	KAE9522789.1	hypothetical protein AGLY_016830 [Aphis glycines]	790	20	1.38425e-103	81.42	1	F:GO:0046872	F:metal ion binding			IPR027806	Harbinger transposase-derived nuclease domain	PF13359 (PFAM)	0	0
Sample_M1_DN3095_c0_g1_i1	38.4306	25.5876	26.5282	7.49409	8.60333	6.49831	18.857	1.99642	3.99009	0.599543	3.32991	0.000868751	0.00813784	[BLASTED, MAPPED, ANNOTATED]	craniofacial development protein 2-like	ref	XP_028172996.1	craniofacial development protein 2-like, partial [Ostrinia furnacalis]	418	20	5.29758e-58	80.84	5	P:GO:0006278; P:GO:0090305; F:GO:0003677; F:GO:0003964; F:GO:0004519	P:RNA-dependent DNA biosynthetic process; P:nucleic acid phosphodiester bond hydrolysis; F:DNA binding; F:RNA-directed DNA polymerase activity; F:endonuclease activity	EC:3.1; EC:2.7.7.49	Acting on ester bonds; RNA-directed DNA polymerase	IPR036691;IPR036691	Endonuclease/exonuclease/phosphatase superfamily;Endonuclease/exonuclease/phosphatase superfamily	G3DSA:3.60.10.10 (GENE3D);SSF56219 (SUPERFAMILY)	;	;
Sample_prefix_DN4314_c3_g1_i1	23.8535	29.0768	14.2844	4.49645	8.60333	3.71332	14.0046	1.99523	3.9868	0.727804	2.74144	0.00611702	0.0381105	[BLASTED]	unnamed protein product	emb	CAD7476650.1	unnamed protein product [Plutella xylostella]	365	20	1.48107e-19	70.1						0	0	0	0	0
Sample_prefix_DN6057_c0_g1_i2	319.372	274.485	205.083	64.4492	68.8266	66.8398	166.509	1.99507	3.98637	0.255962	7.79442	6.47056e-15	7.7585e-13	[BLASTED, MAPPED, ANNOTATED]	Protein bric-a-brac 1	ref	XP_014355793.1	PREDICTED: uncharacterized protein LOC106708756 [Papilio machaon]	3406	20	0	93.12	2	F:GO:0003677; C:GO:0016021	F:DNA binding; C:integral component of membrane			IPR011333;IPR000210;IPR007889;noIPR;noIPR;noIPR;noIPR;noIPR;noIPR;noIPR;noIPR;noIPR;IPR011333;IPR009057	SKP1/BTB/POZ domain superfamily;BTB/POZ domain;DNA binding HTH domain, Psq-type;DNA binding HTH domain, Psq-type;DNA binding HTH domain, Psq-type;DNA binding HTH domain, Psq-type;DNA binding HTH domain, Psq-type;DNA binding HTH domain, Psq-type;DNA binding HTH domain, Psq-type;DNA binding HTH domain, Psq-type;DNA binding HTH domain, Psq-type;DNA binding HTH domain, Psq-type;SKP1/BTB/POZ domain su…	G3DSA:3.30.710.10 (GENE3D);PF00651 (PFAM);PF05225 (PFAM);G3DSA:1.10.10.60 (GENE3D);mobidb-lite (MOBIDB_LITE);mobidb-lite (MOBIDB_LITE);mobidb-lite (MOBIDB_LITE);mobidb-lite (MOBIDB_LITE);mobidb-lite (MOBIDB_LITE);mobidb-lite (MOBIDB_LITE);mobidb-lite (MOBIDB_LITE);cd18315 (CDD);SSF54695 (SUPERFAMILY);SSF46689 (SUPERFAMILY)	;GO:0005515;GO:0003677;;;;;;;;;;;	;protein binding;DNA binding;;;;;;;;;;;
Sample_IL_DN37947_c0_g1_i3	27.8291	39.5444	48.9751	4.49645	10.324	14.8533	24.3371	1.99225	3.97857	0.596324	3.34088	0.000835132	0.00787729	[BLASTED]	meiosis-specific with OB domain-containing protein	ref	XP_013172075.1	PREDICTED: meiosis-specific with OB domain-containing protein-like isoform X1 [Papilio xuthus]	1030	20	3.47765e-163	87.12						noIPR;IPR012340	Fibronectin type III domain-containing protein 5, C-terminal domain;Nucleic acid-binding, OB-fold	G3DSA:2.40.50.140 (GENE3D);SSF50249 (SUPERFAMILY)	;	;
Sample_prefix_DN3315_c0_g1_i4	112.642	130.264	130.6	28.4775	21.5083	44.5599	78.0086	1.98918	3.97012	0.349909	5.68485	1.30928e-08	5.33858e-07	[BLASTED, MAPPED, ANNOTATED]	endonuclease-reverse transcriptase	ref	XP_023951013.1	LOW QUALITY PROTEIN: uncharacterized protein LOC112055225 [Bicyclus anynana]	1897	20	2.36524e-104	72.46	2	P:GO:0090304; F:GO:0016787	P:nucleic acid metabolic process; F:hydrolase activity	EC:3	Hydrolases	IPR000477;IPR043502	Reverse transcriptase domain;DNA/RNA polymerase superfamily	PF00078 (PFAM);SSF56672 (SUPERFAMILY)	;	;
Sample_IL_DN11477_c0_g1_i7	59.6338	46.5229	54.0767	23.9811	10.324	5.56998	33.3514	1.98693	3.96393	0.555864	3.57449	0.000350911	0.00387109	[BLASTED, MAPPED, ANNOTATED]	retinol dehydrogenase 12-like	ref	XP_014363990.1	PREDICTED: retinol dehydrogenase 11-like isoform X1 [Papilio machaon]	682	20	1.05364e-122	79.2	5	P:GO:0007165; P:GO:0016311; F:GO:0016491; F:GO:0016791; C:GO:0016021	P:signal transduction; P:dephosphorylation; F:oxidoreductase activity; F:phosphatase activity; C:integral component of membrane	EC:1; EC:3.1.3	Oxidoreductases; Acting on ester bonds	noIPR;IPR002347;IPR036291	SRA1/Sec31;Short-chain dehydrogenase/reductase SDR;NAD(P)-binding domain superfamily	G3DSA:3.40.50.720 (GENE3D);PF00106 (PFAM);SSF51735 (SUPERFAMILY)	;;	;;
Sample_i_DN38662_c0_g1_i1	127.219	46.5229	53.0564	22.4823	8.60333	25.9932	47.3128	1.98587	3.96102	0.542612	3.65983	0.000252378	0.00294851	[BLASTED, MAPPED, ANNOTATED]	facilitated trehalose transporter Tret1-like	ref	XP_014354649.1	PREDICTED: facilitated trehalose transporter Tret1-like [Papilio machaon]	2024	20	0	71.68	2	P:GO:0006810; C:GO:0016020	P:transport; C:membrane			IPR036259;IPR005828;IPR036259	MFS transporter superfamily;Major facilitator, sugar transporter-like;MFS transporter superfamily	G3DSA:1.20.1250.20 (GENE3D);PF00083 (PFAM);SSF103473 (SUPERFAMILY)	;GO:0055085/GO:0016021/GO:0022857;	;transmembrane transport/integral component of membrane/transmembrane transporter activity;
Sample_prefix_DN14556_c1_g2_i1	111.316	88.3935	81.6252	20.9835	23.229	26.9216	58.7448	1.98489	3.95834	0.35955	5.52049	3.38056e-08	1.23016e-06	[BLASTED, MAPPED, ANNOTATED]	endonuclease-reverse transcriptase	gb	PZC82838.1	hypothetical protein B5X24_HaOG209623 [Helicoverpa armigera]	492	20	4.82952e-25	66.94	2	P:GO:0009987; F:GO:0003824	P:cellular process; F:catalytic activity			0	0	0	0	0
Sample_i_DN15994_c0_g1_i1	54.333	97.698	71.422	24.7305	10.324	21.3516	46.6432	1.98367	3.95498	0.458631	4.3252	1.52393e-05	0.000273606	[BLASTED]	oxidation resistance protein 1 isoform X7	ref	XP_023727832.2	oxidation resistance protein 1 isoform X8 [Cryptotermes secundus]	1163	20	1.05488e-07	97.61						0	0	0	0	0
Sample_i_DN12226_c0_g1_i3	54.333	40.7075	43.8735	9.74232	19.7876	5.56998	29.0023	1.98026	3.94563	0.555963	3.56185	0.000368253	0.00403095	[BLASTED, MAPPED, ANNOTATED]	glutamate receptor ionotropic, kainate 2-like	ref	XP_013173425.1	PREDICTED: glutamate receptor ionotropic, kainate 2-like [Papilio xuthus]	3315	20	0	92.63	5	P:GO:0034220; P:GO:0035235; F:GO:0004970; C:GO:0016021; C:GO:0045211	P:ion transmembrane transport; P:ionotropic glutamate receptor signaling pathway; F:ionotropic glutamate receptor activity; C:integral component of membrane; C:postsynaptic membrane	EC:7	Translocases	noIPR;noIPR;IPR001320;noIPR;IPR019594;noIPR;noIPR;noIPR	Cytochrome P450 superfamily;Cytochrome P450 superfamily;Ionotropic glutamate receptor;Ionotropic glutamate receptor;Ionotropic glutamate receptor, L-glutamate and glycine-binding domain;Ionotropic glutamate receptor, L-glutamate and glycine-binding domain;Ionotropic glutamate receptor, L-glutamate and glycine-binding domain;Ionotropic glutamate receptor, L-glutamate and glycine-binding domain	G3DSA:1.10.287.70 (GENE3D);G3DSA:3.40.190.10 (GENE3D);PF00060 (PFAM);G3DSA:3.40.190.10 (GENE3D);PF10613 (PFAM);mobidb-lite (MOBIDB_LITE);mobidb-lite (MOBIDB_LITE);SSF53850 (SUPERFAMILY)	;;GO:0015276/GO:0016020;;GO:0004970/GO:0016020;;;	;;ligand-gated ion channel activity/membrane;;ionotropic glutamate receptor activity/membrane;;;
Sample_IL_DN2743_c0_g1_i12	159.023	198.885	157.128	26.2293	49.039	56.6281	107.822	1.97366	3.92764	0.330618	5.96962	2.3781e-09	1.12693e-07	[BLASTED, MAPPED]	uncharacterized protein LOC119839131	ref	XP_038221266.1	uncharacterized protein LOC119839131 [Zerene cesonia]	1701	17	3.30411e-09	66.1	9	P:GO:0006508; P:GO:0016485; F:GO:0004252; F:GO:0008233; F:GO:0008236; F:GO:0016787; C:GO:0005777; C:GO:0016020; C:GO:0016021	P:proteolysis; P:protein processing; F:serine-type endopeptidase activity; F:peptidase activity; F:serine-type peptidase activity; F:hydrolase activity; C:peroxisome; C:membrane; C:integral component of membrane			0	0	0	0	0
Sample_IL_DN21426_c0_g1_i3	54.333	65.132	72.4424	10.4917	12.0447	26.9216	40.2276	1.97176	3.92245	0.479946	4.10828	3.98613e-05	0.000622893	[BLASTED, MAPPED, ANNOTATED]	piggyBac transposable element-derived protein 3-like	ref	XP_026491734.1	piggyBac transposable element-derived protein 3-like [Vanessa tameamea]	1457	20	6.08651e-129	75.12	2	P:GO:0016310; F:GO:0016301	P:phosphorylation; F:kinase activity	EC:2.7	Transferring phosphorus-containing groups	IPR029526	PiggyBac transposable element-derived protein	PF13843 (PFAM)	0	0
Sample_i_DN23507_c0_g1_i1	49.0322	65.132	47.9548	17.9858	13.7653	9.2833	33.8589	1.97114	3.92077	0.474259	4.15624	3.23522e-05	0.000520287	[BLASTED]	protein tramtrack, beta isoform isoform X19	emb	CAF4819462.1	unnamed protein product [Pieris macdunnoughi]	615	20	1.16526e-39	82.05						noIPR;IPR007588	HIT-like superfamily;Zinc finger, FLYWCH-type	G3DSA:2.20.25.240 (GENE3D);PF04500 (PFAM)	;	;
Sample_prefix_DN10197_c0_g1_i2	418.762	309.377	516.279	165.619	67.9663	83.5497	260.259	1.96842	3.91339	0.327281	6.01447	1.80481e-09	8.83093e-08	[BLASTED, MAPPED, ANNOTATED]	uncharacterized protein LOC120636738	ref	XP_039764230.1	uncharacterized protein LOC120636738 [Pararge aegeria]	7087	20	0	69.48	1	P:GO:0043170	P:macromolecule metabolic process			IPR008737;noIPR;IPR008042;IPR043128;IPR021109;noIPR;IPR043502	Peptidase aspartic, putative;Peptidase aspartic, putative;Retrotransposon, Pao;Reverse transcriptase/Diguanylate cyclase domain;Aspartic peptidase domain superfamily;Aspartic peptidase domain superfamily;DNA/RNA polymerase superfamily	PF05585 (PFAM);G3DSA:3.10.10.10 (GENE3D);PF05380 (PFAM);G3DSA:3.30.70.270 (GENE3D);G3DSA:2.40.70.10 (GENE3D);cd01644 (CDD);SSF56672 (SUPERFAMILY)	;;;;;;	;;;;;;
Sample_IL_DN22654_c0_g1_i1	63.6093	88.3935	76.5236	19.4846	22.3686	16.7099	47.8483	1.96423	3.90205	0.392032	5.01039	5.432e-07	1.4693e-05	[BLASTED, MAPPED, ANNOTATED]	hypothetical protein RR46_13856	gb	KPI92635.1	hypothetical protein RR46_13856 [Papilio xuthus]	1293	20	6.47509e-50	81.34	1	C:GO:0016021	C:integral component of membrane			0	0	0	0	0
Sample_IL_DN28837_c0_g1_i1	54.333	55.8274	16.325	8.99291	8.60333	14.8533	26.4892	1.96303	3.8988	0.61922	3.17017	0.0015235	0.0127458	[BLASTED, MAPPED, ANNOTATED]	PREDICTED: uncharacterized protein LOC106134183	ref	XP_013189615.1	PREDICTED: uncharacterized protein LOC106134183 [Amyelois transitella]	1090	20	1.72832e-138	76.56	3	P:GO:0006807; P:GO:0044238; P:GO:0044260	P:nitrogen compound metabolic process; P:primary metabolic process; P:cellular macromolecule metabolic process			IPR040676;IPR036397;IPR012337	Domain of unknown function DUF5641;Ribonuclease H superfamily;Ribonuclease H-like superfamily	PF18701 (PFAM);G3DSA:3.30.420.10 (GENE3D);SSF53098 (SUPERFAMILY)	;GO:0003676;	;nucleic acid binding;
Sample_M1_DN3_c0_g1_i1	977.994	825.781	887.674	167.868	136.793	387.114	563.87	1.96208	3.89624	0.314747	6.23384	4.55133e-10	2.50512e-08	[BLASTED, MAPPED, ANNOTATED]	senecionine N-oxygenase isoform X1	ref	XP_013171973.1	PREDICTED: senecionine N-oxygenase [Papilio xuthus]	3365	20	0	91.6	3	F:GO:0004499; F:GO:0050660; F:GO:0050661	F:N,N-dimethylaniline monooxygenase activity; F:flavin adenine dinucleotide binding; F:NADP binding	EC:1.14.13.8	Flavin-containing monooxygenase	IPR020946;IPR036188;IPR036188;IPR036188;IPR036188	Flavin monooxygenase-like;FAD/NAD(P)-binding domain superfamily;FAD/NAD(P)-binding domain superfamily;FAD/NAD(P)-binding domain superfamily;FAD/NAD(P)-binding domain superfamily	PF00743 (PFAM);G3DSA:3.50.50.60 (GENE3D);G3DSA:3.50.50.60 (GENE3D);SSF51905 (SUPERFAMILY);SSF51905 (SUPERFAMILY)	GO:0004499/GO:0050661/GO:0050660;;;;	N,N-dimethylaniline monooxygenase activity/NADP binding/flavin adenine dinucleotide binding;;;;
Sample_IL_DN25235_c0_g1_i1	31.8047	31.4029	16.325	5.99527	5.162	9.2833	16.6622	1.96178	3.89543	0.66335	2.95739	0.0031026	0.0224311	[BLASTED, MAPPED, ANNOTATED]	reverse transcriptase	emb	CAD7480228.1	unnamed protein product [Plutella xylostella]	1177	20	2.09375e-11	74.17	4	P:GO:0007155; P:GO:0090304; F:GO:0003824; C:GO:0016020	P:cell adhesion; P:nucleic acid metabolic process; F:catalytic activity; C:membrane			0	0	0	0	0
Sample_prefix_DN12658_c0_g1_i3	241.185	291.931	393.842	107.165	55.0613	76.1231	194.218	1.95758	3.88409	0.297732	6.57496	4.86656e-11	3.27328e-09	[BLASTED, MAPPED]	Transposon Ty3-I Gag-Pol polyprotein	emb	CAB3223790.1	unnamed protein product [Arctia plantaginis]	3136	20	0	63.99	5	P:GO:0015074; P:GO:0044260; F:GO:0003676; F:GO:0008270; C:GO:0042575	P:DNA integration; P:cellular macromolecule metabolic process; F:nucleic acid binding; F:zinc ion binding; C:DNA polymerase complex			IPR043128;IPR041577;IPR021109;IPR000477;IPR043128;noIPR;noIPR;noIPR;noIPR;IPR021109;IPR043502	Reverse transcriptase/Diguanylate cyclase domain;Reverse transcriptase/retrotransposon-derived protein, RNase H-like domain;Aspartic peptidase domain superfamily;Reverse transcriptase domain;Reverse transcriptase/Diguanylate cyclase domain;Reverse transcriptase/Diguanylate cyclase domain;Reverse transcriptase/Diguanylate cyclase domain;Reverse transcriptase/Diguanylate cyclase domain;Reverse tran…	G3DSA:3.30.70.270 (GENE3D);PF17919 (PFAM);G3DSA:2.40.70.10 (GENE3D);PF00078 (PFAM);G3DSA:3.30.70.270 (GENE3D);G3DSA:3.10.10.10 (GENE3D);cd05481 (CDD);cd01647 (CDD);cd09274 (CDD);SSF50630 (SUPERFAMILY);SSF56672 (SUPERFAMILY)	;;;;;;;;;;	;;;;;;;;;;
Sample_i_DN14394_c0_g1_i2	19.8779	39.5444	18.3657	5.99527	8.60333	5.56998	16.3261	1.94732	3.85658	0.676254	2.87957	0.00398214	0.0273396	[BLASTED, MAPPED]	RNA-directed DNA polymerase from mobile element jockey-like	ref	XP_037967677.1	uncharacterized protein LOC119692208 [Plutella xylostella]	921	20	7.13216e-86	68.44	5	P:GO:0055085; F:GO:0003824; F:GO:0022857; C:GO:0016020; C:GO:0016021	P:transmembrane transport; F:catalytic activity; F:transmembrane transporter activity; C:membrane; C:integral component of membrane			IPR000477;IPR043502	Reverse transcriptase domain;DNA/RNA polymerase superfamily	PF00078 (PFAM);SSF56672 (SUPERFAMILY)	;	;
Sample_IL_DN10680_c0_g1_i2	25.1787	51.1752	43.8735	14.9882	8.60333	7.42664	25.2076	1.94644	3.85421	0.569827	3.41583	0.00063587	0.00631922	[BLASTED, MAPPED]	PiggyBac transposable element-derived protein 4	dbj	GBP85802.1	PiggyBac transposable element-derived protein 4 [Eumeta japonica]	1321	20	2.2065e-123	72.26	2	C:GO:0016020; C:GO:0016021	C:membrane; C:integral component of membrane			IPR029526	PiggyBac transposable element-derived protein	PF13843 (PFAM)	0	0
Sample_IL_DN4563_c0_g2_i1	35.7803	20.9353	33.6704	8.99291	5.162	9.2833	18.9707	1.94538	3.85139	0.615132	3.16254	0.00156399	0.0130044	[BLASTED, MAPPED, ANNOTATED]	reverse transcriptase	gb	ADZ95856.1	reverse transcriptase, partial [Catocyclotis adelina]	394	20	4.47576e-50	81.31	2	P:GO:0006278; F:GO:0003964	P:RNA-dependent DNA biosynthetic process; F:RNA-directed DNA polymerase activity	EC:2.7.7.49	RNA-directed DNA polymerase	IPR000477;IPR043502	Reverse transcriptase domain;DNA/RNA polymerase superfamily	PF00078 (PFAM);SSF56672 (SUPERFAMILY)	;	;
Sample_i_DN20543_c0_g5_i2	82.1621	74.4366	68.3611	19.4846	27.5306	11.14	47.1858	1.94534	3.85129	0.428189	4.54318	5.54117e-06	0.000113819	[BLASTED, MAPPED, ANNOTATED]	protein ALP1-like	ref	XP_023232861.1	protein ALP1-like [Centruroides sculpturatus]	1295	20	1.50384e-51	70.91	1	F:GO:0046872	F:metal ion binding			0	0	0	0	0
Sample_prefix_DN8123_c0_g1_i1	49.0322	43.0337	47.9548	8.2435	18.9273	9.2833	29.4125	1.94519	3.85088	0.516832	3.76368	0.000167431	0.00209146	[BLASTED, MAPPED]	piggyBac transposable element-derived protein 4-like	ref	XP_022823959.1	piggyBac transposable element-derived protein 4-like [Spodoptera litura]	2250	20	4.25621e-74	55.53	2	C:GO:0016020; C:GO:0016021	C:membrane; C:integral component of membrane			IPR029526	PiggyBac transposable element-derived protein	PF13843 (PFAM)	0	0
Sample_prefix_DN17793_c0_g1_i1	46.3818	20.9353	41.8329	10.4917	8.60333	9.2833	22.9214	1.93949	3.83571	0.57721	3.36012	0.000779091	0.00744911	[BLASTED]	hypothetical protein AGLY_017134	gb	KAE9522473.1	hypothetical protein AGLY_017134 [Aphis glycines]	1637	20	6.44033e-84	65.77						0	0	0	0	0
Sample_prefix_DN3313_c0_g1_i11	56.9834	111.655	91.8283	27.7281	6.02233	34.3482	54.7609	1.93808	3.83197	0.536949	3.60944	0.000306862	0.00345479	[BLASTED, MAPPED, ANNOTATED]	Transposon Ty3-G Gag-Pol polyprotein	ref	XP_014361212.1	PREDICTED: uncharacterized protein K02A2.6-like [Papilio machaon]	4539	20	0	66.19	4	P:GO:0044260; P:GO:0090304; F:GO:0016740; F:GO:0016787	P:cellular macromolecule metabolic process; P:nucleic acid metabolic process; F:transferase activity; F:hydrolase activity	EC:2; EC:3	Transferases; Hydrolases	IPR021109;noIPR;IPR043128;IPR043128;noIPR;IPR000477;IPR041588;IPR041577;noIPR;noIPR;IPR043502;IPR036875;IPR021109	Aspartic peptidase domain superfamily;Aspartic peptidase domain superfamily;Reverse transcriptase/Diguanylate cyclase domain;Reverse transcriptase/Diguanylate cyclase domain;Reverse transcriptase/Diguanylate cyclase domain;Reverse transcriptase domain;Integrase zinc-binding domain;Reverse transcriptase/retrotransposon-derived protein, RNase H-like domain;Reverse transcriptase/retrotransposon-deri…	G3DSA:2.40.70.10 (GENE3D);G3DSA:1.10.340.70 (GENE3D);G3DSA:3.30.70.270 (GENE3D);G3DSA:3.30.70.270 (GENE3D);G3DSA:3.10.10.10 (GENE3D);PF00078 (PFAM);PF17921 (PFAM);PF17919 (PFAM);cd09274 (CDD);cd01647 (CDD);SSF56672 (SUPERFAMILY);SSF57756 (SUPERFAMILY);SSF50630 (SUPERFAMILY)	;;;;;;;;;;;GO:0003676/GO:0008270;	;;;;;;;;;;;nucleic acid binding/zinc ion binding;
Sample_IL_DN6881_c1_g1_i1	51.6826	66.2951	43.8735	6.74468	15.486	20.4233	34.0842	1.9373	3.82988	0.515517	3.75798	0.000171291	0.00213183	[BLASTED]	hypothetical protein O3G_MSEX006382	gb	KAG6450067.1	hypothetical protein O3G_MSEX006382 [Manduca sexta]	467	12	9.17734e-11	79.58						0	0	0	0	0
Sample_prefix_DN16540_c0_g1_i1	37.1055	30.2399	32.6501	14.9882	3.44133	7.42664	20.9753	1.93439	3.82218	0.638186	3.03108	0.00243679	0.0185295	[BLASTED, MAPPED]	WD repeat and FYVE domain-containing protein 3 isoform X2	ref	XP_026494738.1	WD repeat and FYVE domain-containing protein 3 [Vanessa tameamea]	971	20	3.07829e-77	75.66	2	F:GO:0046872; C:GO:0005737	F:metal ion binding; C:cytoplasm			noIPR;noIPR	Zinc finger protein NOA36;Zinc finger protein NOA36	mobidb-lite (MOBIDB_LITE);mobidb-lite (MOBIDB_LITE)	;	;
Sample_prefix_DN18553_c0_g1_i3	21.2031	34.8922	25.5079	11.2411	3.44133	6.49831	17.1307	1.93403	3.82122	0.673846	2.87014	0.0041029	0.0280072	[BLASTED, MAPPED]	Uncharacterized protein OBRU01_25736, partial	gb	KOB57233.1	Uncharacterized protein OBRU01_25736, partial [Operophtera brumata]	609	20	5.04285e-34	57.96	3	P:GO:0006520; F:GO:0003824; F:GO:0016829	P:cellular amino acid metabolic process; F:catalytic activity; F:lyase activity			IPR031961;noIPR;noIPR	Domain of unknown function DUF4780;Domain of unknown function DUF4780;Domain of unknown function DUF4780	PF16012 (PFAM);mobidb-lite (MOBIDB_LITE);mobidb-lite (MOBIDB_LITE)	;;	;;
Sample_IL_DN8977_c0_g2_i1	87.4629	65.132	46.9345	20.234	22.3686	9.2833	41.9026	1.93098	3.81314	0.47718	4.04666	5.19546e-05	0.000782155	[BLASTED]	Retrovirus-related Pol polyprotein from transposon 17.6	emb	CAF4831682.1	unnamed protein product [Pieris macdunnoughi]	621	20	1.11002e-91	80.12						noIPR;IPR000477;IPR043128;noIPR;IPR043502	CRIB domain;Reverse transcriptase domain;Reverse transcriptase/Diguanylate cyclase domain;Reverse transcriptase/Diguanylate cyclase domain;DNA/RNA polymerase superfamily	G3DSA:3.10.10.10 (GENE3D);PF00078 (PFAM);G3DSA:3.30.70.270 (GENE3D);cd01647 (CDD);SSF56672 (SUPERFAMILY)	;;;;	;;;;
Sample_prefix_DN20308_c0_g1_i1	25.1787	37.2183	47.9548	8.99291	2.581	17.6383	23.2607	1.93038	3.81157	0.672019	2.87251	0.00407221	0.0278481	[BLASTED]	thioredoxin domain-containing protein 3 homolog	emb	VVD05624.1	unnamed protein product, partial [Leptidea sinapis]	1019	20	3.55843e-107	75.79						IPR031827;noIPR	Domain of unknown function DUF4746;Domain of unknown function DUF4746	PF15928 (PFAM);mobidb-lite (MOBIDB_LITE)	;	;
Sample_prefix_DN15_c0_g2_i4	893.181	917.664	980.523	227.82	128.19	377.83	587.535	1.92889	3.80762	0.298767	6.45616	1.07392e-10	6.77346e-09	[BLASTED, MAPPED, ANNOTATED]	senecionine N-oxygenase isoform X1	ref	XP_013171973.1	PREDICTED: senecionine N-oxygenase [Papilio xuthus]	3085	20	0	91.6	3	F:GO:0004499; F:GO:0050660; F:GO:0050661	F:N,N-dimethylaniline monooxygenase activity; F:flavin adenine dinucleotide binding; F:NADP binding	EC:1.14.13.8	Flavin-containing monooxygenase	IPR020946;IPR036188;IPR036188;IPR036188;IPR036188	Flavin monooxygenase-like;FAD/NAD(P)-binding domain superfamily;FAD/NAD(P)-binding domain superfamily;FAD/NAD(P)-binding domain superfamily;FAD/NAD(P)-binding domain superfamily	PF00743 (PFAM);G3DSA:3.50.50.60 (GENE3D);G3DSA:3.50.50.60 (GENE3D);SSF51905 (SUPERFAMILY);SSF51905 (SUPERFAMILY)	GO:0004499/GO:0050661/GO:0050660;;;;	N,N-dimethylaniline monooxygenase activity/NADP binding/flavin adenine dinucleotide binding;;;;
Sample_IL_DN749_c3_g1_i1	117.942	161.667	109.174	32.974	24.9496	44.5599	81.8777	1.92679	3.80208	0.345361	5.57906	2.41828e-08	9.1482e-07	[BLASTED]	piggyBac transposable element-derived protein 4-like	emb	CAF4945841.1	unnamed protein product [Pieris macdunnoughi]	2645	20	8.79396e-90	57.77						IPR029526;noIPR;noIPR	PiggyBac transposable element-derived protein;PiggyBac transposable element-derived protein;PiggyBac transposable element-derived protein	PF13843 (PFAM);mobidb-lite (MOBIDB_LITE);mobidb-lite (MOBIDB_LITE)	;;	;;
Sample_IL_DN10115_c2_g1_i12	56.9834	51.1752	41.8329	29.9764	3.44133	5.56998	31.4965	1.9242	3.79526	0.695601	2.76624	0.00567072	0.0359168	[BLASTED]	inositol 1,4,5-trisphosphate receptor-like	ref	XP_037965043.1	uncharacterized protein LOC119691501 [Plutella xylostella]	985	7	2.04691e-17	60.81						0	0	0	0	0
Sample_prefix_DN6102_c0_g1_i3	56.9834	69.7843	41.8329	14.2388	15.486	14.8533	35.5298	1.91754	3.77777	0.454066	4.22303	2.41036e-05	0.000404505	[BLASTED, MAPPED, ANNOTATED]	insulin-like growth factor II isoform X2	ref	XP_034825677.1	insulin-like growth factor II isoform X2 [Maniola hyperantus]	1054	20	6.79152e-78	69.52	1	P:GO:0009987	P:cellular process			IPR016179;noIPR;noIPR;IPR036438	Insulin-like;Insulin-like;Insulin-like;Insulin-like superfamily	PF00049 (PFAM);G3DSA:1.10.100.10 (GENE3D);cd04365 (CDD);SSF56994 (SUPERFAMILY)	GO:0005576/GO:0005179;;;	extracellular region/hormone activity;;;
Sample_i_DN2094_c0_g1_i4	5002.61	3919.55	3757.82	783.882	772.579	1809.32	2674.29	1.91401	3.76854	0.282896	6.76575	1.32619e-11	9.77233e-10	[BLASTED, MAPPED, ANNOTATED]	myrosinase 1-like	ref	XP_013165186.1	PREDICTED: myrosinase 1-like [Papilio xuthus]	2458	20	0	85.34	2	P:GO:0005975; F:GO:0004553	P:carbohydrate metabolic process; F:hydrolase activity, hydrolyzing O-glycosyl compounds	EC:3.2.1	Glycosylases	IPR001360;noIPR;IPR017853	Glycoside hydrolase family 1;Glycoside hydrolase family 1;Glycoside hydrolase superfamily	PF00232 (PFAM);G3DSA:3.20.20.80 (GENE3D);SSF51445 (SUPERFAMILY)	GO:0005975/GO:0004553;;	carbohydrate metabolic process/hydrolase activity, hydrolyzing O-glycosyl compounds;;
Sample_M1_DN3575_c0_g1_i1	23.8535	25.5876	22.4469	8.99291	2.581	7.42664	15.1481	1.91202	3.76335	0.694018	2.75499	0.00586931	0.036871	[BLASTED, MAPPED, ANNOTATED]	defense protein 3-like	ref	XP_013147919.1	PREDICTED: attacin-like [Papilio polytes]	951	20	4.76688e-108	74.56	2	P:GO:0042742; C:GO:0005576	P:defense response to bacterium; C:extracellular region			IPR005520;IPR005521;noIPR	Attacin, N-terminal;Attacin, C-terminal;Attacin, C-terminal	PF03768 (PFAM);PF03769 (PFAM);SSF56935 (SUPERFAMILY)	GO:0005576;GO:0005576/GO:0042742;	extracellular region;extracellular region/defense response to bacterium;
Sample_F_DN21030_c0_g1_i1	23.8535	20.9353	24.4876	5.99527	6.88266	5.56998	14.6207	1.90847	3.75412	0.656551	2.90681	0.0036513	0.025499	[BLASTED]	uncharacterized protein LOC115881811 isoform X1	ref	XP_030755344.1	uncharacterized protein LOC115881811 isoform X1 [Sitophilus oryzae]	718	3	1.60632e-08	57.73						0	0	0	0	0
Sample_i_DN17924_c0_g1_i1	63.6093	34.8922	29.5891	11.9905	16.3463	5.56998	26.9996	1.90499	3.74507	0.585435	3.25398	0.00113801	0.0101328	[BLASTED, MAPPED, ANNOTATED]	glutamate receptor ionotropic, kainate 2-like	ref	XP_014362849.1	PREDICTED: LOW QUALITY PROTEIN: glutamate receptor ionotropic, kainate 2-like [Papilio machaon]	2992	20	0	83.91	5	P:GO:0034220; P:GO:0035235; F:GO:0004970; C:GO:0016021; C:GO:0045211	P:ion transmembrane transport; P:ionotropic glutamate receptor signaling pathway; F:ionotropic glutamate receptor activity; C:integral component of membrane; C:postsynaptic membrane	EC:7	Translocases	noIPR;IPR019594;IPR001320;noIPR;IPR001828;noIPR;noIPR;noIPR;noIPR;noIPR;noIPR;IPR028082;noIPR	Syndetin, C-terminal;Ionotropic glutamate receptor, L-glutamate and glycine-binding domain;Ionotropic glutamate receptor;Ionotropic glutamate receptor;Receptor, ligand binding region;Receptor, ligand binding region;Receptor, ligand binding region;Receptor, ligand binding region;Receptor, ligand binding region;Receptor, ligand binding region;Receptor, ligand binding region;Periplasmic binding prot…	G3DSA:3.40.190.10 (GENE3D);PF10613 (PFAM);PF00060 (PFAM);G3DSA:3.40.190.10 (GENE3D);PF01094 (PFAM);G3DSA:3.40.50.2300 (GENE3D);G3DSA:1.10.287.70 (GENE3D);G3DSA:3.40.50.2300 (GENE3D);mobidb-lite (MOBIDB_LITE);mobidb-lite (MOBIDB_LITE);cd06382 (CDD);SSF53822 (SUPERFAMILY);SSF53850 (SUPERFAMILY)	;GO:0016020/GO:0004970;GO:0016020/GO:0015276;;;;;;;;;;	;membrane/ionotropic glutamate receptor activity;membrane/ligand-gated ion channel activity;;;;;;;;;;
Sample_IL_DN1645_c0_g1_i20	1615.41	1781.83	2174.29	370.208	435.328	685.108	1177.03	1.90383	3.74206	0.228123	8.34563	7.08371e-17	1.03164e-14	[BLASTED, MAPPED]	histone-lysine N-methyltransferase SETMAR-like	ref	XP_022114270.1	LOW QUALITY PROTEIN: histone-lysine N-methyltransferase SETMAR-like [Pieris rapae]	2120	20	6.3286e-97	79.59	1	F:GO:0003676	F:nucleic acid binding			IPR036397;IPR001888	Ribonuclease H superfamily;Transposase, type 1	G3DSA:3.30.420.10 (GENE3D);PF01359 (PFAM)	GO:0003676;	nucleic acid binding;
Sample_IL_DN2063_c1_g1_i1	690.426	925.805	757.074	319.248	161.743	155.031	501.555	1.89684	3.72395	0.272488	6.96116	3.37477e-12	2.78967e-10	[BLASTED, MAPPED, ANNOTATED]	endonuclease-reverse transcriptase	gb	KAG6440869.1	hypothetical protein O3G_MSEX001433 [Manduca sexta]	1904	20	7.05604e-39	51.13	1	P:GO:0009987	P:cellular process			0	0	0	0	0
Sample_IL_DN1921_c0_g3_i3	792.466	771.117	830.536	204.589	194.435	246.008	506.525	1.89385	3.71626	0.167462	11.3091	1.18272e-29	5.38701e-27	[BLASTED, MAPPED, ANNOTATED]	nose resistant to fluoxetine protein 6-like	ref	XP_014365663.1	PREDICTED: nose resistant to fluoxetine protein 6-like [Papilio machaon]	3665	20	0	68.17	2	F:GO:0016747; C:GO:0016021	F:acyltransferase activity, transferring groups other than amino-acyl groups; C:integral component of membrane	EC:2.3.1	Acyltransferases	IPR002656	Acyltransferase 3 domain	PF01757 (PFAM)	GO:0016747	acyltransferase activity, transferring groups other than amino-acyl groups
Sample_IL_DN15368_c0_g2_i2	307.445	286.116	254.058	78.6879	69.6869	79.8364	179.305	1.89143	3.71004	0.223373	8.4676	2.50506e-17	3.84634e-15	[BLASTED, MAPPED]	uncharacterized protein LOC114240137	ref	XP_028026383.1	uncharacterized protein LOC114240137 [Bombyx mandarina]	2960	20	6.29229e-82	67.56	3	P:GO:0006313; F:GO:0003677; F:GO:0004803	P:transposition, DNA-mediated; F:DNA binding; F:transposase activity			IPR001795;IPR043128;IPR043502	RNA-directed RNA polymerase, luteovirus;Reverse transcriptase/Diguanylate cyclase domain;DNA/RNA polymerase superfamily	PF02123 (PFAM);G3DSA:3.30.70.270 (GENE3D);SSF56672 (SUPERFAMILY)	GO:0006351/GO:0003968/GO:0003723;;	transcription, DNA-templated/RNA-directed 5'-3' RNA polymerase activity/RNA binding;;
Sample_prefix_DN1348_c0_g3_i4	125.893	119.796	87.7471	31.4752	24.0893	34.3482	70.5583	1.88852	3.70255	0.342711	5.51052	3.57775e-08	1.2929e-06	[BLASTED, MAPPED, ANNOTATED]	low-affinity glucose transporter HXT4-like	ref	XP_034826204.1	glucose transporter GlcP-like [Maniola hyperantus]ref	1914	20	8.1355e-26	83.47	4	P:GO:0008643; P:GO:0055085; F:GO:0022857; C:GO:0016021	P:carbohydrate transport; P:transmembrane transport; F:transmembrane transporter activity; C:integral component of membrane	EC:7	Translocases	0	0	0	0	0
Sample_i_DN4166_c0_g1_i3	314.071	207.027	152.027	51.7092	56.7819	73.3381	142.492	1.88797	3.70115	0.320253	5.89526	3.74081e-09	1.70043e-07	[BLASTED, MAPPED, ANNOTATED]	Putative uncharacterized transposon-derived protein F52C9.6	ref	XP_034832243.1	uncharacterized protein LOC117989050 [Maniola hyperantus]	2133	20	2.06601e-72	71.9	2	F:GO:0003824; C:GO:0016020	F:catalytic activity; C:membrane			IPR000477;noIPR	Reverse transcriptase domain;Reverse transcriptase domain	PF00078 (PFAM);cd01650 (CDD)	;	;
Sample_prefix_DN5707_c0_g1_i3	43.7314	41.8706	69.3814	13.4894	13.7653	14.8533	32.8486	1.88632	3.69691	0.474429	3.97598	7.00914e-05	0.0010078	[BLASTED]	gelsolin, cytoplasmic-like isoform X1	emb	CAB3252886.1	unnamed protein product [Arctia plantaginis]	1105	20	2.8769e-71	68.58						noIPR	Ankyrin repeat-containing domain superfamily	mobidb-lite (MOBIDB_LITE)	0	0
Sample_IL_DN22850_c0_g1_i4	29.1543	30.2399	23.4672	4.49645	5.162	12.9966	17.5861	1.88628	3.69681	0.660266	2.85685	0.0042787	0.0289279	[BLASTED, MAPPED, ANNOTATED]	uncharacterized protein LOC114355181	ref	XP_028163686.1	uncharacterized protein LOC114355181 [Ostrinia furnacalis]	1328	20	8.28178e-77	80.3	3	P:GO:0006313; F:GO:0003677; F:GO:0004803	P:transposition, DNA-mediated; F:DNA binding; F:transposase activity			0	0	0	0	0
Sample_IL_DN21883_c0_g1_i2	38.4306	38.3814	54.0767	10.4917	10.324	14.8533	27.7596	1.88519	3.69401	0.503475	3.74436	0.000180858	0.00223165	[BLASTED, MAPPED, ANNOTATED]	uncharacterized protein LOC113232315 isoform X2	ref	XP_026322778.1	uncharacterized protein LOC113232315 isoform X2 [Hyposmocoma kahamanoa]	1246	20	1.76093e-52	65	1	F:GO:0046872	F:metal ion binding			IPR036691	Endonuclease/exonuclease/phosphatase superfamily	SSF56219 (SUPERFAMILY)	0	0
Sample_IL_DN10496_c0_g1_i2	133.845	100.024	117.336	12.74	43.0166	39.9182	74.48	1.88449	3.69223	0.428825	4.39455	1.11003e-05	0.000207816	[BLASTED, MAPPED, ANNOTATED]	transmembrane protein 135-like	ref	XP_014355485.1	PREDICTED: transmembrane protein 135-like [Papilio machaon]ref	1825	20	0	81.34	1	C:GO:0016021	C:integral component of membrane			IPR031926	Transmembrane protein 135, N-terminal domain	PF15982 (PFAM)	0	0
Sample_prefix_DN9590_c0_g2_i2	30.4795	25.5876	30.6094	5.99527	13.7653	3.71332	18.3584	1.88321	3.68894	0.658192	2.86118	0.00422067	0.0286239	[BLASTED]	unnamed protein product	emb	CAB3242291.1	unnamed protein product [Arctia plantaginis]	1329	1	1.15654e-10	63.3						0	0	0	0	0
Sample_IL_DN32869_c0_g1_i8	153.723	94.2088	70.4017	14.9882	33.553	38.0615	67.4893	1.8823	3.68662	0.44494	4.23045	2.33219e-05	0.000393136	[BLASTED, MAPPED, ANNOTATED]	putative enzymatic polyprotein	ref	XP_011858818.1	PREDICTED: uncharacterized protein LOC105556344 [Vollenhovia emeryi]	2340	20	1.15113e-169	63.27	2	P:GO:0006259; F:GO:0003676	P:DNA metabolic process; F:nucleic acid binding			IPR002104;IPR013762;IPR010998;IPR004107;noIPR;IPR011010	Integrase, catalytic domain;Integrase-like, catalytic domain superfamily;Integrase/recombinase, N-terminal;Integrase, SAM-like, N-terminal;Integrase, SAM-like, N-terminal;DNA breaking-rejoining enzyme, catalytic core	PF00589 (PFAM);G3DSA:1.10.443.10 (GENE3D);G3DSA:1.10.150.130 (GENE3D);PF02899 (PFAM);cd00397 (CDD);SSF56349 (SUPERFAMILY)	GO:0006310/GO:0015074/GO:0003677;GO:0006310/GO:0015074/GO:0003677;;GO:0015074/GO:0003677;;GO:0003677	DNA recombination/DNA integration/DNA binding;DNA recombination/DNA integration/DNA binding;;DNA integration/DNA binding;;DNA binding
Sample_M1_DN52590_c0_g1_i1	37.1055	18.6091	29.5891	4.49645	8.60333	10.2116	18.1025	1.88175	3.68521	0.64574	2.91409	0.00356722	0.0250614	[BLASTED, MAPPED]	piggyBac transposable element-derived protein 4-like	gb	KAE9528810.1	hypothetical protein AGLY_012385 [Aphis glycines]	603	20	8.6453e-37	63.15	4	P:GO:0044260; C:GO:0016020; C:GO:0016021; C:GO:0042575	P:cellular macromolecule metabolic process; C:membrane; C:integral component of membrane; C:DNA polymerase complex			0	0	0	0	0
Sample_IL_DN9835_c0_g1_i5	308.77	286.116	341.805	92.9267	74.8489	86.3347	198.467	1.88141	3.68434	0.218702	8.6026	7.79301e-18	1.25327e-15	[BLASTED]	piggyBac transposable element-derived protein 3-like	ref	XP_035455959.1	piggyBac transposable element-derived protein 3-like [Spodoptera frugiperda]ref	3927	20	0	74.22						IPR029526	PiggyBac transposable element-derived protein	PF13843 (PFAM)	0	0
Sample_prefix_DN1120_c1_g1_i1	54.333	47.6859	58.1579	11.2411	10.324	22.2799	34.0037	1.88062	3.68233	0.483593	3.88884	0.000100724	0.00136879	[BLASTED, MAPPED]	reverse transcriptase	ref	XP_014356596.1	PREDICTED: uncharacterized protein LOC106709329 [Papilio machaon]	317	20	2.82497e-32	61.4	5	P:GO:0006278; P:GO:0090305; F:GO:0003824; F:GO:0003964; F:GO:0004519	P:RNA-dependent DNA biosynthetic process; P:nucleic acid phosphodiester bond hydrolysis; F:catalytic activity; F:RNA-directed DNA polymerase activity; F:endonuclease activity			0	0	0	0	0
Sample_i_DN28493_c0_g1_i7	287.567	337.291	448.939	101.17	68.8266	122.54	227.722	1.87896	3.6781	0.272863	6.88608	5.73488e-12	4.51512e-10	[BLASTED, MAPPED]	Retrovirus-related Pol polyprotein from transposon 17.6	emb	CAB3223790.1	unnamed protein product [Arctia plantaginis]	4846	20	0	59.64	4	P:GO:0015074; P:GO:0044260; F:GO:0003676; C:GO:0042575	P:DNA integration; P:cellular macromolecule metabolic process; F:nucleic acid binding; C:DNA polymerase complex			IPR041577;IPR043128;noIPR;IPR000477;IPR021109;IPR043128;noIPR;noIPR;noIPR;noIPR;IPR021109;IPR043502	Reverse transcriptase/retrotransposon-derived protein, RNase H-like domain;Reverse transcriptase/Diguanylate cyclase domain;Reverse transcriptase/Diguanylate cyclase domain;Reverse transcriptase domain;Aspartic peptidase domain superfamily;Reverse transcriptase/Diguanylate cyclase domain;Reverse transcriptase/Diguanylate cyclase domain;Reverse transcriptase/Diguanylate cyclase domain;Reverse tran…	PF17919 (PFAM);G3DSA:3.30.70.270 (GENE3D);G3DSA:3.10.10.10 (GENE3D);PF00078 (PFAM);G3DSA:2.40.70.10 (GENE3D);G3DSA:3.30.70.270 (GENE3D);mobidb-lite (MOBIDB_LITE);cd05481 (CDD);cd09274 (CDD);cd01647 (CDD);SSF50630 (SUPERFAMILY);SSF56672 (SUPERFAMILY)	;;;;;;;;;;;	;;;;;;;;;;;
Sample_i_DN12805_c0_g1_i3	59.6338	50.0121	69.3814	19.4846	5.162	24.1366	37.9684	1.87799	3.67564	0.535259	3.50857	0.000450521	0.00476916	[BLASTED, MAPPED, ANNOTATED]	retrovirus-related Pol polyprotein from transposon TNT 1-94	emb	CAA9997572.1	unnamed protein product [Nesidiocoris tenuis]	1496	20	6.76707e-53	70.3	2	P:GO:0044260; F:GO:0005488	P:cellular macromolecule metabolic process; F:binding			noIPR	Ribonuclease H-like superfamily	PF14223 (PFAM)	0	0
Sample_i_DN7695_c0_g1_i1	6052.16	2043.52	3737.41	1442.61	1060.79	722.241	2509.79	1.87496	3.66792	0.507985	3.69098	0.000223388	0.00265647	[BLASTED, MAPPED, ANNOTATED]	protein lethal(2)essential for life-like	ref	XP_014364086.1	PREDICTED: protein lethal(2)essential for life-like [Papilio machaon]gb	809	20	1.11875e-106	91.94	2	F:GO:0005212; F:GO:0046872	F:structural constituent of eye lens; F:metal ion binding			IPR002068;IPR008978;noIPR;noIPR;noIPR;IPR008978	Alpha crystallin/Hsp20 domain;HSP20-like chaperone;HSP20-like chaperone;HSP20-like chaperone;HSP20-like chaperone;HSP20-like chaperone	PF00011 (PFAM);G3DSA:2.60.40.790 (GENE3D);mobidb-lite (MOBIDB_LITE);mobidb-lite (MOBIDB_LITE);cd06526 (CDD);SSF49764 (SUPERFAMILY)	;;;;;	;;;;;
Sample_IL_DN25875_c0_g2_i1	72.8857	66.2951	70.4017	18.7352	18.9273	19.4949	44.4567	1.8748	3.6675	0.387065	4.84362	1.27497e-06	3.13844e-05	[BLASTED, MAPPED, ANNOTATED]	Putative epidermal cell surface receptor	ref	XP_014372196.1	PREDICTED: uncharacterized protein LOC106721686 [Papilio machaon]	1688	20	5.30858e-156	60.02	1	C:GO:0016020	C:membrane			noIPR;noIPR;noIPR	ENTH/VHS;ENTH/VHS;ENTH/VHS	mobidb-lite (MOBIDB_LITE);mobidb-lite (MOBIDB_LITE);mobidb-lite (MOBIDB_LITE)	;;	;;
Sample_prefix_DN30037_c0_g1_i2	103.365	9.30457	44.8939	11.9905	19.7876	11.14	33.4136	1.87189	3.66012	0.711624	2.63044	0.00852732	0.0492901	[BLASTED, MAPPED, ANNOTATED]	piggyBac transposable element-derived protein 3-like	ref	XP_022827512.1	piggyBac transposable element-derived protein 3-like [Spodoptera litura]	1022	20	1.86335e-40	70.39	2	F:GO:0046872; C:GO:0043229	F:metal ion binding; C:intracellular organelle			IPR029526;noIPR;noIPR;noIPR	PiggyBac transposable element-derived protein;PiggyBac transposable element-derived protein;PiggyBac transposable element-derived protein;PiggyBac transposable element-derived protein	PF13843 (PFAM);mobidb-lite (MOBIDB_LITE);mobidb-lite (MOBIDB_LITE);mobidb-lite (MOBIDB_LITE)	;;;	;;;
Sample_IL_DN7348_c0_g1_i10	185.527	127.938	176.514	84.6832	22.3686	25.9932	103.837	1.87164	3.6595	0.45608	4.10376	4.06483e-05	0.000632281	[BLASTED, MAPPED, ANNOTATED]	translin-associated factor X-interacting protein 1-like	ref	XP_026743822.1	translin-associated factor X-interacting protein 1-like [Trichoplusia ni]	1624	20	0	83.61	3	P:GO:0032259; F:GO:0008168; F:GO:0046872	P:methylation; F:methyltransferase activity; F:metal ion binding	EC:2.1.1	Transferring one-carbon groups	0	0	0	0	0
Sample_IL_DN14463_c0_g1_i1	205.405	62.8059	102.031	50.9598	29.2513	20.4233	78.4795	1.86921	3.65333	0.481011	3.886	0.000101908	0.00138267	[BLASTED, MAPPED, ANNOTATED]	hypothetical protein B566_EDAN011677	gb	KAF4513757.1	hypothetical protein B566_EDAN011677 [Ephemera danica]	603	10	4.6244e-23	75.51	1	C:GO:0016020	C:membrane			0	0	0	0	0
Sample_prefix_DN3712_c0_g1_i9	102.04	87.2304	90.808	11.9905	31.8323	33.4199	59.5535	1.86849	3.6515	0.421944	4.42829	9.49825e-06	0.000181426	[BLASTED, MAPPED]	Putative AC transposase	ref	XP_013199728.1	PREDICTED: uncharacterized protein LOC106142492 [Amyelois transitella]	2625	20	3.70464e-74	57.21	4	F:GO:0003677; F:GO:0046872; F:GO:0046983; C:GO:0005634	F:DNA binding; F:metal ion binding; F:protein dimerization activity; C:nucleus			noIPR;IPR012337	Harbinger transposase-derived nuclease domain;Ribonuclease H-like superfamily	mobidb-lite (MOBIDB_LITE);SSF53098 (SUPERFAMILY)	;	;
Sample_IL_DN17434_c0_g1_i2	1893.7	1873.71	1822.28	507.35	528.244	495.728	1186.84	1.86776	3.64965	0.126924	14.7156	5.11802e-49	6.43222e-46	[BLASTED]	protein phosphatase 1 regulatory subunit 3C	ref	XP_014362801.1	PREDICTED: protein phosphatase 1 regulatory subunit 3C [Papilio machaon]gb	2537	20	1.41924e-171	88.96						IPR005036;IPR038175	CBM21 (carbohydrate binding type-21) domain;CBM21 domain superfamily	PF03370 (PFAM);G3DSA:2.60.40.2440 (GENE3D)	GO:0005515;GO:0005515	protein binding;protein binding
Sample_M2_DN15309_c0_g3_i1	214.682	203.538	273.444	56.2057	67.9663	65.9115	146.958	1.86766	3.64939	0.253301	7.37327	1.66488e-13	1.65188e-11	[BLASTED]	piggyBac transposable element-derived protein 4-like	ref	XP_023953479.1	piggyBac transposable element-derived protein 4-like [Bicyclus anynana]	3066	20	0	63.05						IPR029526	PiggyBac transposable element-derived protein	PF13843 (PFAM)	0	0
Sample_IL_DN9822_c0_g1_i7	43.7314	45.3598	68.3611	12.74	10.324	20.4233	33.4899	1.86751	3.64901	0.49017	3.80991	0.000139016	0.00179397	[BLASTED, MAPPED, ANNOTATED]	PREDICTED: uncharacterized protein LOC106708887	ref	XP_014355964.1	PREDICTED: uncharacterized protein LOC106708887 [Papilio machaon]	574	20	1.2661e-62	73.25	1	F:GO:0016787	F:hydrolase activity	EC:3	Hydrolases	0	0	0	0	0
Sample_i_DN8786_c0_g3_i1	777.889	665.277	676.469	182.106	206.48	194.021	450.374	1.86322	3.63818	0.168438	11.0617	1.92395e-28	8.01046e-26	[BLASTED, MAPPED, ANNOTATED]	nose resistant to fluoxetine protein 6-like	ref	XP_014365663.1	PREDICTED: nose resistant to fluoxetine protein 6-like [Papilio machaon]	3878	20	0	73.01	2	F:GO:0016747; C:GO:0016021	F:acyltransferase activity, transferring groups other than amino-acyl groups; C:integral component of membrane	EC:2.3.1	Acyltransferases	IPR002656	Acyltransferase 3 domain	PF01757 (PFAM)	GO:0016747	acyltransferase activity, transferring groups other than amino-acyl groups
Sample_i_DN15584_c0_g1_i2	66.2597	86.0673	75.5033	28.4775	18.9273	14.8533	48.3481	1.86222	3.63567	0.408741	4.556	5.2138e-06	0.000107878	[BLASTED]	PREDICTED: uncharacterized protein LOC106105424	ref	XP_013141172.1	PREDICTED: uncharacterized protein LOC106105424 [Papilio polytes]	1517	20	3.10384e-134	93.1						IPR028022	Protein of unknown function DUF4600	PF15372 (PFAM)	0	0
Sample_prefix_DN26370_c0_g1_i2	51.6826	39.5444	32.6501	12.74	15.486	5.56998	26.2788	1.86153	3.63392	0.554803	3.35529	0.000792805	0.00755575	[BLASTED, MAPPED, ANNOTATED]	glutamate receptor ionotropic, kainate 2-like	gb	KPJ04254.1	Glutamate receptor, ionotropic kainate 2 [Papilio xuthus]	2895	20	0	81.36	5	P:GO:0034220; P:GO:0035235; F:GO:0004970; C:GO:0016021; C:GO:0045211	P:ion transmembrane transport; P:ionotropic glutamate receptor signaling pathway; F:ionotropic glutamate receptor activity; C:integral component of membrane; C:postsynaptic membrane	EC:7	Translocases	IPR001828;IPR019594;noIPR;noIPR;noIPR;IPR001320;noIPR;noIPR;noIPR;noIPR;noIPR;noIPR;IPR028082	Receptor, ligand binding region;Ionotropic glutamate receptor, L-glutamate and glycine-binding domain;Ionotropic glutamate receptor, L-glutamate and glycine-binding domain;Ionotropic glutamate receptor, L-glutamate and glycine-binding domain;Ionotropic glutamate receptor, L-glutamate and glycine-binding domain;Ionotropic glutamate receptor;Ionotropic glutamate receptor;Ionotropic glutamate recept…	PF01094 (PFAM);PF10613 (PFAM);G3DSA:3.40.190.10 (GENE3D);G3DSA:3.40.50.2300 (GENE3D);G3DSA:3.40.50.2300 (GENE3D);PF00060 (PFAM);G3DSA:3.40.190.10 (GENE3D);G3DSA:3.40.190.10 (GENE3D);mobidb-lite (MOBIDB_LITE);mobidb-lite (MOBIDB_LITE);cd06382 (CDD);SSF53850 (SUPERFAMILY);SSF53822 (SUPERFAMILY)	;GO:0016020/GO:0004970;;;;GO:0016020/GO:0015276;;;;;;;	;membrane/ionotropic glutamate receptor activity;;;;membrane/ligand-gated ion channel activity;;;;;;;
Sample_IL_DN8433_c0_g1_i3	169.625	193.07	149.986	34.4728	27.5306	79.8364	109.087	1.8603	3.63084	0.385305	4.82813	1.37818e-06	3.36076e-05	[BLASTED, MAPPED, ANNOTATED]	monocarboxylate transporter 1-like	ref	XP_021196279.1	monocarboxylate transporter 1-like [Helicoverpa armigera]	3125	20	1.75318e-165	77.89	3	P:GO:0055085; F:GO:0022857; C:GO:0016021	P:transmembrane transport; F:transmembrane transporter activity; C:integral component of membrane	EC:7	Translocases	IPR011701;IPR036259;IPR036259	Major facilitator superfamily;MFS transporter superfamily;MFS transporter superfamily	PF07690 (PFAM);G3DSA:1.20.1250.20 (GENE3D);SSF103473 (SUPERFAMILY)	GO:0022857/GO:0055085;;	transmembrane transporter activity/transmembrane transport;;
Sample_i_DN3442_c0_g3_i1	139.145	91.8827	115.296	34.4728	29.2513	31.5632	73.6018	1.85807	3.62523	0.331323	5.60804	2.04634e-08	7.94035e-07	[BLASTED, MAPPED]	Zinc finger protein	gb	KAF0762547.1	Zinc finger protein [Aphis craccivora]	2763	20	1.48945e-101	54.72	2	F:GO:0003677; F:GO:0046983	F:DNA binding; F:protein dimerization activity			IPR012337	Ribonuclease H-like superfamily	SSF53098 (SUPERFAMILY)	0	0
Sample_M2_DN5056_c0_g1_i1	4681.91	6380.61	5945.37	1214.04	1675.93	1810.24	3618.02	1.85597	3.61994	0.185421	10.0094	1.38523e-23	3.68666e-21	[BLASTED, MAPPED, ANNOTATED]	peroxidase-like isoform X1	ref	XP_013173903.1	PREDICTED: peroxidase-like isoform X1 [Papilio xuthus]	5941	20	0	86.37	5	P:GO:0006979; P:GO:0098869; F:GO:0004601; F:GO:0020037; C:GO:0016021	P:response to oxidative stress; P:cellular oxidant detoxification; F:peroxidase activity; F:heme binding; C:integral component of membrane	EC:1.11.1	Acting on a peroxide as acceptor	IPR019791;IPR037120;noIPR;IPR010255	Haem peroxidase, animal-type;Haem peroxidase domain superfamily, animal type;Haem peroxidase domain superfamily, animal type;Haem peroxidase superfamily	PF03098 (PFAM);G3DSA:1.10.640.10 (GENE3D);cd09823 (CDD);SSF48113 (SUPERFAMILY)	;;;GO:0006979/GO:0020037/GO:0004601	;;;response to oxidative stress/heme binding/peroxidase activity
Sample_IL_DN31656_c0_g1_i2	43.7314	44.1967	53.0564	2.99764	8.60333	27.8499	30.0726	1.85591	3.61981	0.670131	2.76948	0.00561464	0.0356315	[BLASTED]	leucine-rich repeat extensin-like protein 3	gb	KPI96336.1	hypothetical protein RR46_12366 [Papilio xuthus]	1011	17	4.29519e-09	74.66						noIPR;noIPR;noIPR	Ribonuclease H-like superfamily;Ribonuclease H-like superfamily;Ribonuclease H-like superfamily	mobidb-lite (MOBIDB_LITE);mobidb-lite (MOBIDB_LITE);mobidb-lite (MOBIDB_LITE)	;;	;;
Sample_i_DN4462_c0_g2_i1	1102.56	835.086	1091.74	308.007	256.379	272.001	644.295	1.85574	3.61938	0.178031	10.4237	1.93222e-25	6.07093e-23	[BLASTED, MAPPED, ANNOTATED]	uncharacterized protein LOC113508094	ref	XP_026746866.1	uncharacterized protein LOC113508094 [Trichoplusia ni]	2009	20	6.67474e-161	76.39	2	F:GO:0003676; F:GO:0008270	F:nucleic acid binding; F:zinc ion binding			noIPR;IPR036875	Endonuclease/exonuclease/phosphatase superfamily;Zinc finger, CCHC-type superfamily	G3DSA:4.10.60.10 (GENE3D);SSF57756 (SUPERFAMILY)	;GO:0008270/GO:0003676	;zinc ion binding/nucleic acid binding
Sample_prefix_DN18749_c0_g1_i1	53.0078	68.6212	60.1986	5.99527	20.648	24.1366	38.7679	1.85499	3.61748	0.519931	3.56776	0.000360053	0.00395458	[BLASTED]	uncharacterized protein LOC105384238	ref	XP_037978105.1	uncharacterized protein LOC105384238 [Plutella xylostella]	1121	20	1.25421e-63	54.27						IPR036691;IPR036691	Endonuclease/exonuclease/phosphatase superfamily;Endonuclease/exonuclease/phosphatase superfamily	G3DSA:3.60.10.10 (GENE3D);SSF56219 (SUPERFAMILY)	;	;
Sample_i_DN13040_c0_g1_i3	734.158	1220.06	1530.47	373.955	363.921	227.441	741.668	1.85174	3.60935	0.270928	6.8348	8.21187e-12	6.26892e-10	[BLASTED]	microtubule-associated protein futsch-like	ref	XP_013173746.1	PREDICTED: microtubule-associated protein futsch-like [Papilio xuthus]	749	1	7.723e-07	46.75						noIPR;noIPR;noIPR;noIPR;noIPR	Fibronectin type III superfamily;Fibronectin type III superfamily;Fibronectin type III superfamily;Fibronectin type III superfamily;Fibronectin type III superfamily	mobidb-lite (MOBIDB_LITE);mobidb-lite (MOBIDB_LITE);mobidb-lite (MOBIDB_LITE);mobidb-lite (MOBIDB_LITE);mobidb-lite (MOBIDB_LITE)	;;;;	;;;;
Sample_prefix_DN4262_c2_g2_i1	1904.3	1858.59	1677.4	493.111	458.557	556.07	1158	1.85152	3.60881	0.144818	12.7852	1.98339e-37	1.40213e-34	[BLASTED]	alpha-tocopherol transfer protein-like	ref	XP_013167493.1	PREDICTED: uncharacterized protein LOC106117649 [Papilio xuthus]gb	2683	20	0	90.23						noIPR;IPR036865;IPR001251;IPR036865	Peptidase S1, PA clan;CRAL-TRIO lipid binding domain superfamily;CRAL-TRIO lipid binding domain;CRAL-TRIO lipid binding domain superfamily	G3DSA:1.20.5.1200 (GENE3D);G3DSA:3.40.525.10 (GENE3D);cd00170 (CDD);SSF52087 (SUPERFAMILY)	;;;	;;;
Sample_IL_DN14266_c0_g1_i1	51.6826	45.3598	58.1579	19.4846	10.324	12.9966	33.0009	1.85058	3.60645	0.472874	3.91347	9.09797e-05	0.00125522	[BLASTED]	uncharacterized protein LOC119628524	ref	XP_037866960.1	uncharacterized protein LOC119628524 [Bombyx mori]	964	20	4.82522e-21	77.04						0	0	0	0	0
Sample_IL_DN23709_c0_g1_i1	23.8535	43.0337	42.8532	5.99527	17.2067	7.42664	23.3948	1.85014	3.60534	0.611098	3.02756	0.00246537	0.0187048	[BLASTED]	Alpha-tocopherol transfer protein-like	ref	NP_001298932.1	uncharacterized protein LOC106119479 [Papilio xuthus]dbj	1059	20	2.7203e-137	79.84						IPR001251;IPR036865;IPR001251;IPR036865;IPR036273	CRAL-TRIO lipid binding domain;CRAL-TRIO lipid binding domain superfamily;CRAL-TRIO lipid binding domain;CRAL-TRIO lipid binding domain superfamily;CRAL/TRIO, N-terminal domain superfamily	PF00650 (PFAM);G3DSA:3.40.525.10 (GENE3D);cd00170 (CDD);SSF52087 (SUPERFAMILY);SSF46938 (SUPERFAMILY)	;;;;	;;;;
Sample_prefix_DN187_c1_g1_i7	184.202	110.492	93.869	29.9764	37.8546	39.9182	82.7187	1.84932	3.6033	0.361094	5.12144	3.03206e-07	8.789e-06	[BLASTED, MAPPED, ANNOTATED]	phytanoyl-CoA dioxygenase, peroxisomal-like	ref	XP_013165254.1	PREDICTED: phytanoyl-CoA dioxygenase, peroxisomal-like [Papilio xuthus]gb	1371	20	3.22419e-141	77.58	1	F:GO:0051213	F:dioxygenase activity	EC:1	Oxidoreductases	noIPR;IPR008775;noIPR	RAI1-like;Phytanoyl-CoA dioxygenase;Phytanoyl-CoA dioxygenase	G3DSA:2.60.120.620 (GENE3D);PF05721 (PFAM);SSF51197 (SUPERFAMILY)	;;	;;
Sample_IL_DN15449_c0_g2_i1	56.9834	50.0121	37.7517	5.24586	10.324	25.0649	30.897	1.84692	3.59732	0.590663	3.12686	0.00176682	0.0143395	[BLASTED, MAPPED, ANNOTATED]	uncharacterized protein LOC113506049	ref	XP_026744708.1	uncharacterized protein LOC113506049 [Trichoplusia ni]	844	20	3.5996e-84	57.95	1	P:GO:0044260	P:cellular macromolecule metabolic process			noIPR;noIPR	Immunoglobulin E-set;Immunoglobulin E-set	mobidb-lite (MOBIDB_LITE);mobidb-lite (MOBIDB_LITE)	;	;
Sample_i_DN5656_c0_g1_i3	258.413	139.569	272.424	110.163	34.4133	41.7749	142.793	1.84087	3.58225	0.424008	4.34158	1.4146e-05	0.000256146	[BLASTED, MAPPED, ANNOTATED]	uncharacterized protein LOC119694393	ref	XP_037976630.1	uncharacterized protein LOC119694393 [Plutella xylostella]	3945	20	0	73.13	3	P:GO:0006807; P:GO:0044238; P:GO:0044260	P:nitrogen compound metabolic process; P:primary metabolic process; P:cellular macromolecule metabolic process			IPR040676;IPR036397;IPR012337	Domain of unknown function DUF5641;Ribonuclease H superfamily;Ribonuclease H-like superfamily	PF18701 (PFAM);G3DSA:3.30.420.10 (GENE3D);SSF53098 (SUPERFAMILY)	;GO:0003676;	;nucleic acid binding;
Sample_prefix_DN4163_c0_g1_i8	2976.39	3614.83	4072.08	1355.68	818.176	805.791	2273.82	1.83887	3.5773	0.216855	8.47973	2.25708e-17	3.49723e-15	[BLASTED, MAPPED, ANNOTATED]	microtubule-associated protein futsch-like	ref	XP_014371503.1	PREDICTED: microtubule-associated protein futsch isoform X3 [Papilio machaon]	10986	20	0	83.68	3	P:GO:0000226; F:GO:0008017; C:GO:0005874	P:microtubule cytoskeleton organization; F:microtubule binding; C:microtubule			noIPR;noIPR;noIPR;noIPR;noIPR;noIPR;noIPR;noIPR;noIPR;noIPR;noIPR;noIPR;noIPR;noIPR;noIPR	P-loop containing nucleoside triphosphate hydrolase;P-loop containing nucleoside triphosphate hydrolase;P-loop containing nucleoside triphosphate hydrolase;P-loop containing nucleoside triphosphate hydrolase;P-loop containing nucleoside triphosphate hydrolase;P-loop containing nucleoside triphosphate hydrolase;P-loop containing nucleoside triphosphate hydrolase;P-loop containing nucleoside tripho…	mobidb-lite (MOBIDB_LITE);mobidb-lite (MOBIDB_LITE);mobidb-lite (MOBIDB_LITE);mobidb-lite (MOBIDB_LITE);mobidb-lite (MOBIDB_LITE);mobidb-lite (MOBIDB_LITE);mobidb-lite (MOBIDB_LITE);mobidb-lite (MOBIDB_LITE);mobidb-lite (MOBIDB_LITE);mobidb-lite (MOBIDB_LITE);mobidb-lite (MOBIDB_LITE);mobidb-lite (MOBIDB_LITE);mobidb-lite (MOBIDB_LITE);mobidb-lite (MOBIDB_LITE);mobidb-lite (MOBIDB_LITE)	;;;;;;;;;;;;;;	;;;;;;;;;;;;;;
Sample_prefix_DN5911_c0_g1_i13	23.8535	88.3935	159.169	32.974	18.9273	24.1366	57.909	1.83821	3.57567	0.571372	3.21719	0.00129452	0.0112422	[BLASTED, MAPPED, ANNOTATED]	hypothetical protein B566_EDAN018988	gb	KAF4530955.1	hypothetical protein B566_EDAN018988 [Ephemera danica]	2904	20	2.69659e-81	74.77	5	P:GO:0009635; P:GO:0018298; F:GO:0045156; F:GO:0046872; C:GO:0016021	P:response to herbicide; P:protein-chromophore linkage; F:electron transporter, transferring electrons within the cyclic electron transport pathway of photosynthesis activity; F:metal ion binding; C:integral component of membrane	EC:1	Oxidoreductases	0	0	0	0	0
Sample_M1_DN5112_c0_g3_i2	19.8779	27.9137	20.4063	7.49409	7.74299	3.71332	14.5247	1.83818	3.57558	0.681966	2.69541	0.00703021	0.0424062	[BLASTED, MAPPED]	uncharacterized protein LOC114362118	ref	XP_028173189.1	uncharacterized protein LOC114362118 [Ostrinia furnacalis]	1075	20	2.92793e-94	65.64	1	F:GO:0046872	F:metal ion binding			IPR004941;noIPR	Baculovirus FP protein;Baculovirus FP protein	PF03258 (PFAM);G3DSA:3.30.70.1820 (GENE3D)	;	;
Sample_i_DN10008_c0_g1_i1	112.642	100.024	90.808	26.2293	34.4133	24.1366	64.7088	1.83746	3.57379	0.341989	5.37286	7.74978e-08	2.57139e-06	[BLASTED]	piggyBac transposable element-derived protein 4-like	ref	XP_026331488.1	uncharacterized protein LOC113238860 [Hyposmocoma kahamanoa]	2537	20	4.91569e-110	61.66						IPR029526;noIPR;noIPR	PiggyBac transposable element-derived protein;PiggyBac transposable element-derived protein;PiggyBac transposable element-derived protein	PF13843 (PFAM);mobidb-lite (MOBIDB_LITE);mobidb-lite (MOBIDB_LITE)	;;	;;
Sample_IL_DN16264_c0_g1_i8	147.097	110.492	84.6861	5.99527	56.7819	33.4199	73.0786	1.83543	3.56878	0.566421	3.2404	0.00119361	0.0105407	[BLASTED]	PREDICTED: uncharacterized protein LOC106141470	ref	XP_013198575.1	PREDICTED: uncharacterized protein LOC106141470 [Amyelois transitella]	2300	20	0	77.34						0	0	0	0	0
Sample_prefix_DN43684_c0_g1_i1	60.959	52.3382	41.8329	8.99291	18.9273	15.7816	33.1387	1.83299	3.56275	0.485257	3.77736	0.000158499	0.00200199	[BLASTED]	unnamed protein product	emb	CAB3220285.1	unnamed protein product [Arctia plantaginis]emb	445	2	2.13729e-06	64.15						0	0	0	0	0
Sample_IL_DN6685_c0_g1_i2	6419.24	5032.61	4859.76	1058.91	1041	2486.07	3482.93	1.83072	3.55715	0.470045	3.89479	9.82856e-05	0.0013386	[BLASTED, MAPPED, ANNOTATED]	myrosinase 1-like	ref	XP_013165186.1	PREDICTED: myrosinase 1-like [Papilio xuthus]	1693	20	0	78.94	2	P:GO:0005975; F:GO:0004553	P:carbohydrate metabolic process; F:hydrolase activity, hydrolyzing O-glycosyl compounds	EC:3.2.1	Glycosylases	IPR001360;noIPR;noIPR;IPR017853	Glycoside hydrolase family 1;Glycoside hydrolase family 1;Glycoside hydrolase family 1;Glycoside hydrolase superfamily	PF00232 (PFAM);G3DSA:3.20.20.80 (GENE3D);G3DSA:3.20.20.80 (GENE3D);SSF51445 (SUPERFAMILY)	GO:0005975/GO:0004553;;;	carbohydrate metabolic process/hydrolase activity, hydrolyzing O-glycosyl compounds;;;
Sample_i_DN22418_c0_g3_i2	54.333	33.7291	51.0157	17.2364	6.88266	14.8533	29.675	1.82998	3.55533	0.527754	3.46749	0.000525347	0.00540691	[BLASTED, MAPPED, ANNOTATED]	hemicentin-1-like isoform X2	ref	XP_013141245.1	PREDICTED: hemicentin-1-like isoform X2 [Papilio polytes]	1018	20	6.66925e-118	79.56	5	P:GO:0007155; P:GO:0007411; F:GO:0005509; C:GO:0005737; C:GO:0005886	P:cell adhesion; P:axon guidance; F:calcium ion binding; C:cytoplasm; C:plasma membrane			IPR013783;IPR007110;IPR013783;IPR013783;IPR013098;noIPR;IPR036179;IPR036179;IPR036179	Immunoglobulin-like fold;Immunoglobulin-like domain;Immunoglobulin-like fold;Immunoglobulin-like fold;Immunoglobulin I-set;Immunoglobulin I-set;Immunoglobulin-like domain superfamily;Immunoglobulin-like domain superfamily;Immunoglobulin-like domain superfamily	G3DSA:2.60.40.10 (GENE3D);PF13895 (PFAM);G3DSA:2.60.40.10 (GENE3D);G3DSA:2.60.40.10 (GENE3D);PF07679 (PFAM);cd00096 (CDD);SSF48726 (SUPERFAMILY);SSF48726 (SUPERFAMILY);SSF48726 (SUPERFAMILY)	;;;;;;;;	;;;;;;;;
Sample_i_DN6811_c0_g3_i2	412.136	417.543	376.496	98.1726	110.983	130.895	257.704	1.82942	3.55395	0.203201	9.00302	2.19583e-19	4.16263e-17	[BLASTED, MAPPED, ANNOTATED]	Transposable element Tc3 transposase	ref	XP_028143739.1	uncharacterized protein LOC114337489 [Diabrotica virgifera virgifera]	3050	20	1.06169e-28	60.01	1	F:GO:0003676	F:nucleic acid binding			0	0	0	0	0
Sample_prefix_DN3525_c0_g1_i6	715.605	686.212	769.317	157.376	194.435	260.861	463.968	1.8287	3.55217	0.208987	8.7503	2.12781e-18	3.61919e-16	[BLASTED, MAPPED, ANNOTATED]	nose resistant to fluoxetine protein 6-like	ref	XP_014365663.1	PREDICTED: nose resistant to fluoxetine protein 6-like [Papilio machaon]	3672	20	0	73.01	2	F:GO:0016747; C:GO:0016021	F:acyltransferase activity, transferring groups other than amino-acyl groups; C:integral component of membrane	EC:2.3.1	Acyltransferases	IPR002656	Acyltransferase 3 domain	PF01757 (PFAM)	GO:0016747	acyltransferase activity, transferring groups other than amino-acyl groups
Sample_i_DN31798_c1_g1_i4	71.5605	67.4582	80.6049	4.49645	31.8323	25.9932	46.9909	1.82809	3.55067	0.559949	3.26475	0.00109562	0.00982367	[BLASTED, MAPPED, ANNOTATED]	PREDICTED: uncharacterized protein LOC106124681 isoform X2	ref	XP_013177048.1	PREDICTED: uncharacterized protein LOC106124681 isoform X2 [Papilio xuthus]	1950	20	1.44436e-49	66.1	1	C:GO:0005741	C:mitochondrial outer membrane			0	0	0	0	0
Sample_IL_DN6546_c0_g1_i3	46.3818	17.4461	32.6501	13.4894	5.162	8.35497	20.5807	1.82336	3.53904	0.648561	2.81139	0.00493277	0.0322574	[BLASTED, MAPPED]	endonuclease and reverse transcriptase-like protein	emb	CAF4900062.1	unnamed protein product [Pieris macdunnoughi]	606	20	4.6452e-30	49.07	7	P:GO:0006278; P:GO:0090305; F:GO:0003824; F:GO:0003964; F:GO:0004519; C:GO:0016020; C:GO:0016021	P:RNA-dependent DNA biosynthetic process; P:nucleic acid phosphodiester bond hydrolysis; F:catalytic activity; F:RNA-directed DNA polymerase activity; F:endonuclease activity; C:membrane; C:integral component of membrane			0	0	0	0	0
Sample_prefix_DN1202_c0_g1_i6	229.259	189.581	189.779	50.9598	48.1786	73.3381	130.182	1.82217	3.53612	0.273466	6.66323	2.67865e-11	1.88188e-09	[BLASTED]	uncharacterized protein LOC115879594	ref	XP_030752349.1	uncharacterized protein LOC115879594 [Sitophilus oryzae]ref	3066	20	3.75669e-72	56.7						0	0	0	0	0
Sample_IL_DN19245_c0_g1_i9	86.1377	93.0457	57.1376	15.7376	18.9273	32.4916	50.5796	1.82191	3.5355	0.430067	4.23635	2.27182e-05	0.000384871	[BLASTED]	unnamed protein product	emb	CAD7481680.1	unnamed protein product [Plutella xylostella]	1100	20	8.75459e-21	64.17						0	0	0	0	0
Sample_IL_DN42871_c0_g1_i2	38.4306	30.2399	16.325	5.99527	5.162	12.9966	18.1916	1.81997	3.53075	0.672507	2.70625	0.00680473	0.0413898	[BLASTED, MAPPED, ANNOTATED]	RNA-directed DNA polymerase from mobile element jockey-like	emb	CAF4923822.1	unnamed protein product [Pieris macdunnoughi]	431	20	3.2684e-25	69.77	4	P:GO:0007165; F:GO:0003824; F:GO:0004888; C:GO:0016020	P:signal transduction; F:catalytic activity; F:transmembrane signaling receptor activity; C:membrane			0	0	0	0	0
Sample_prefix_DN4767_c0_g1_i6	66.2597	39.5444	34.6907	14.9882	18.9273	5.56998	29.9967	1.81822	3.52646	0.56516	3.21718	0.00129458	0.0112422	[BLASTED, MAPPED, ANNOTATED]	glutamate receptor ionotropic, kainate 2-like	ref	XP_013173425.1	PREDICTED: glutamate receptor ionotropic, kainate 2-like [Papilio xuthus]	2953	20	0	84.42	5	P:GO:0034220; P:GO:0035235; F:GO:0004970; C:GO:0016021; C:GO:0045211	P:ion transmembrane transport; P:ionotropic glutamate receptor signaling pathway; F:ionotropic glutamate receptor activity; C:integral component of membrane; C:postsynaptic membrane	EC:7	Translocases	IPR001828;noIPR;noIPR;noIPR;IPR019594;IPR001320;noIPR;noIPR;noIPR;noIPR;IPR028082;noIPR	Receptor, ligand binding region;Receptor, ligand binding region;Receptor, ligand binding region;Receptor, ligand binding region;Ionotropic glutamate receptor, L-glutamate and glycine-binding domain;Ionotropic glutamate receptor;Ionotropic glutamate receptor;Ionotropic glutamate receptor;Ionotropic glutamate receptor;Ionotropic glutamate receptor;Periplasmic binding protein-like I;Periplasmic bind…	PF01094 (PFAM);G3DSA:3.40.50.2300 (GENE3D);G3DSA:3.40.190.10 (GENE3D);G3DSA:1.10.287.70 (GENE3D);PF10613 (PFAM);PF00060 (PFAM);G3DSA:3.40.50.2300 (GENE3D);G3DSA:3.40.190.10 (GENE3D);mobidb-lite (MOBIDB_LITE);mobidb-lite (MOBIDB_LITE);SSF53822 (SUPERFAMILY);SSF53850 (SUPERFAMILY)	;;;;GO:0016020/GO:0004970;GO:0016020/GO:0015276;;;;;;	;;;;membrane/ionotropic glutamate receptor activity;membrane/ligand-gated ion channel activity;;;;;;
Sample_prefix_DN2278_c0_g3_i2	98.0644	157.015	243.855	60.7021	33.553	47.3448	106.756	1.81793	3.52575	0.382197	4.75653	1.96945e-06	4.60099e-05	[BLASTED, MAPPED, ANNOTATED]	heterogeneous nuclear ribonucleoprotein F	ref	XP_014370498.1	PREDICTED: heterogeneous nuclear ribonucleoprotein F [Papilio machaon]	3458	20	8.76573e-78	93.8	1	F:GO:0003723	F:RNA binding			IPR012677;IPR035979	Nucleotide-binding alpha-beta plait domain superfamily;RNA-binding domain superfamily	G3DSA:3.30.70.330 (GENE3D);SSF54928 (SUPERFAMILY)	;GO:0003676	;nucleic acid binding
Sample_i_DN13159_c3_g1_i1	53.0078	43.0337	59.1783	10.4917	17.2067	16.7099	33.2713	1.81442	3.51718	0.465899	3.89444	9.84251e-05	0.00134023	[BLASTED, MAPPED, ANNOTATED]	RNA-directed DNA polymerase from mobile element jockey-like	emb	CAF4763442.1	unnamed protein product [Pieris macdunnoughi]	361	20	6.52876e-53	78.97	7	P:GO:0007166; P:GO:0007186; P:GO:0090304; F:GO:0003676; F:GO:0003824; F:GO:0004930; C:GO:0016021	P:cell surface receptor signaling pathway; P:G protein-coupled receptor signaling pathway; P:nucleic acid metabolic process; F:nucleic acid binding; F:catalytic activity; F:G protein-coupled receptor activity; C:integral component of membrane			0	0	0	0	0
Sample_prefix_DN10392_c0_g1_i2	768.613	605.96	804.008	207.586	215.083	196.806	466.343	1.8141	3.5164	0.180652	10.0419	9.96839e-24	2.71693e-21	[BLASTED, MAPPED, ANNOTATED]	Zinc finger protein GLIS2-like	ref	XP_013166728.1	PREDICTED: zinc finger protein GLIS1-like [Papilio xuthus]gb	1682	20	0	77.28	3	P:GO:0006357; F:GO:0000977; F:GO:0046872	P:regulation of transcription by RNA polymerase II; F:RNA polymerase II transcription regulatory region sequence-specific DNA binding; F:metal ion binding			noIPR;noIPR;IPR013087;noIPR;noIPR;noIPR;noIPR;noIPR;IPR036236;IPR036236	null;null;Zinc finger C2H2-type;Zinc finger C2H2-type;Zinc finger C2H2-type;Zinc finger C2H2-type;Zinc finger C2H2-type;Zinc finger C2H2-type;Zinc finger C2H2 superfamily;Zinc finger C2H2 superfamily	G3DSA:3.30.160.60 (GENE3D);G3DSA:3.30.160.60 (GENE3D);PF00096 (PFAM);G3DSA:3.30.160.60 (GENE3D);G3DSA:3.30.160.60 (GENE3D);mobidb-lite (MOBIDB_LITE);mobidb-lite (MOBIDB_LITE);mobidb-lite (MOBIDB_LITE);SSF57667 (SUPERFAMILY);SSF57667 (SUPERFAMILY)	;;;;;;;;;	;;;;;;;;;
Sample_IL_DN5861_c0_g1_i1	172.275	163.993	210.185	41.9669	56.7819	57.5565	117.126	1.81184	3.51091	0.276539	6.55186	5.68258e-11	3.77352e-09	[BLASTED, MAPPED, ANNOTATED]	monocarboxylate transporter 9-like	ref	XP_013175862.1	PREDICTED: monocarboxylate transporter 9-like [Papilio xuthus]	2927	20	0	90.15	3	P:GO:0055085; F:GO:0022857; C:GO:0016021	P:transmembrane transport; F:transmembrane transporter activity; C:integral component of membrane	EC:7	Translocases	IPR011701;IPR036259;IPR036259	Major facilitator superfamily;MFS transporter superfamily;MFS transporter superfamily	PF07690 (PFAM);G3DSA:1.20.1250.20 (GENE3D);SSF103473 (SUPERFAMILY)	GO:0055085/GO:0022857;;	transmembrane transport/transmembrane transporter activity;;
Sample_prefix_DN10975_c0_g1_i2	70.2353	83.7412	53.0564	14.9882	30.972	12.9966	44.3316	1.81102	3.5089	0.464024	3.90286	9.50645e-05	0.001301	[BLASTED, MAPPED]	eukaryotic translation initiation factor 5B-like	ref	XP_031338124.1	eukaryotic translation initiation factor 5B-like [Photinus pyralis]	2274	20	2.0624e-95	56.66	9	P:GO:0007165; F:GO:0003676; F:GO:0003677; F:GO:0004114; F:GO:0008081; F:GO:0016787; F:GO:0046872; F:GO:0047555; C:GO:0005634	P:signal transduction; F:nucleic acid binding; F:DNA binding; F:3',5'-cyclic-nucleotide phosphodiesterase activity; F:phosphoric diester hydrolase activity; F:hydrolase activity; F:metal ion binding; F:3',5'-cyclic-GMP phosphodiesterase activity; C:nucleus			IPR004875	DDE superfamily endonuclease domain	PF03184 (PFAM)	GO:0003676	nucleic acid binding
Sample_prefix_DN31669_c0_g1_i1	56.9834	20.9353	24.4876	10.4917	12.0447	6.49831	21.9068	1.80552	3.49555	0.632005	2.85681	0.00427916	0.0289281	[BLASTED, MAPPED, ANNOTATED]	PREDICTED: uncharacterized protein LOC106721381	ref	XP_014371789.1	PREDICTED: uncharacterized protein LOC106721381 [Papilio machaon]	687	20	1.65949e-99	76.56	1	P:GO:0044260	P:cellular macromolecule metabolic process			IPR043502	DNA/RNA polymerase superfamily	SSF56672 (SUPERFAMILY)	0	0
Sample_i_DN12233_c0_g1_i3	214.682	243.082	224.469	74.1915	43.0166	77.9797	146.237	1.80535	3.49515	0.278857	6.47412	9.53676e-11	6.0772e-09	[BLASTED]	alpha-tocopherol transfer protein-like	gb	KPJ05913.1	hypothetical protein RR46_00331, partial [Papilio xuthus]	1374	20	8.52857e-136	91.07						IPR036865;noIPR;IPR036865	CRAL-TRIO lipid binding domain superfamily;CRAL-TRIO lipid binding domain superfamily;CRAL-TRIO lipid binding domain superfamily	G3DSA:3.40.525.10 (GENE3D);G3DSA:1.20.5.1200 (GENE3D);SSF52087 (SUPERFAMILY)	;;	;;
Sample_prefix_DN4888_c0_g2_i1	139.145	163.993	95.9096	38.9693	48.1786	26.9216	85.5196	1.80164	3.48616	0.351802	5.12117	3.03638e-07	8.79501e-06	[BLASTED]	piggyBac transposable element-derived protein 4-like	ref	XP_022827509.1	piggyBac transposable element-derived protein 4-like [Spodoptera litura]	1112	20	5.85706e-144	74.42						IPR029526	PiggyBac transposable element-derived protein	PF13843 (PFAM)	0	0
Sample_M1_DN9735_c0_g1_i1	33.1299	27.9137	26.5282	8.99291	6.88266	9.2833	18.7884	1.79646	3.47366	0.583613	3.07816	0.00208281	0.016381	[BLASTED, MAPPED, ANNOTATED]	zinc finger protein OZF-like	gb	KPJ19590.1	Zinc finger protein 658B [Papilio machaon]	1014	20	9.62553e-122	78.99	2	F:GO:0008270; C:GO:0016020	F:zinc ion binding; C:membrane			IPR013087;noIPR;noIPR;noIPR;noIPR;noIPR;IPR036236;IPR036236;IPR036236	Zinc finger C2H2-type;Zinc finger C2H2-type;Zinc finger C2H2-type;Zinc finger C2H2-type;Zinc finger C2H2-type;Zinc finger C2H2-type;Zinc finger C2H2 superfamily;Zinc finger C2H2 superfamily;Zinc finger C2H2 superfamily	PF00096 (PFAM);G3DSA:3.30.160.60 (GENE3D);G3DSA:3.30.160.60 (GENE3D);G3DSA:3.30.160.60 (GENE3D);G3DSA:3.30.160.60 (GENE3D);G3DSA:3.30.160.60 (GENE3D);SSF57667 (SUPERFAMILY);SSF57667 (SUPERFAMILY);SSF57667 (SUPERFAMILY)	;;;;;;;;	;;;;;;;;
Sample_IL_DN18861_c2_g1_i1	54.333	33.7291	40.8126	12.74	8.60333	15.7816	27.6666	1.79496	3.47006	0.515597	3.48133	0.00049894	0.00517515	[BLASTED, MAPPED]	reverse transcriptase	gb	ADZ95931.1	reverse transcriptase, partial [Arhopala japonica]	470	20	2.08094e-17	57.29	7	P:GO:0006278; P:GO:0090305; F:GO:0003824; F:GO:0003964; F:GO:0004519; C:GO:0016020; C:GO:0016021	P:RNA-dependent DNA biosynthetic process; P:nucleic acid phosphodiester bond hydrolysis; F:catalytic activity; F:RNA-directed DNA polymerase activity; F:endonuclease activity; C:membrane; C:integral component of membrane			0	0	0	0	0
Sample_i_DN6115_c0_g1_i4	107.341	69.7843	107.133	32.974	31.8323	16.7099	60.9624	1.79479	3.46966	0.395938	4.53302	5.81467e-06	0.000118575	[BLASTED, MAPPED, ANNOTATED]	transmembrane protein 135-like	ref	XP_014355485.1	PREDICTED: transmembrane protein 135-like [Papilio machaon]ref	1759	20	4.47524e-169	81.58	1	C:GO:0016021	C:integral component of membrane			0	0	0	0	0
Sample_IL_DN27152_c0_g1_i1	50.3574	50.0121	35.711	12.74	18.9273	7.42664	29.1957	1.79214	3.46328	0.521274	3.438	0.000586032	0.0059096	[BLASTED]	PREDICTED: uncharacterized protein LOC106711344	ref	XP_014359133.1	PREDICTED: uncharacterized protein LOC106711344 [Papilio machaon]	1278	20	2.11665e-103	74.69						noIPR;noIPR	Cupin-like domain 8;Cupin-like domain 8	mobidb-lite (MOBIDB_LITE);mobidb-lite (MOBIDB_LITE)	;	;
Sample_IL_DN12087_c0_g1_i3	379.006	358.226	306.094	68.9456	90.3349	142.963	224.262	1.79183	3.46253	0.277767	6.45082	1.11246e-10	6.98412e-09	[BLASTED]	PREDICTED: uncharacterized protein LOC106122525 isoform X1	ref	XP_013173993.1	PREDICTED: uncharacterized protein LOC106122525 isoform X1 [Papilio xuthus]	6070	20	0	84.11						noIPR;IPR006928;noIPR;noIPR;noIPR;noIPR;noIPR;noIPR;noIPR	P-loop containing nucleoside triphosphate hydrolase;Herpesvirus large tegument protein, USP domain;Herpesvirus large tegument protein, USP domain;Herpesvirus large tegument protein, USP domain;Herpesvirus large tegument protein, USP domain;Herpesvirus large tegument protein, USP domain;Herpesvirus large tegument protein, USP domain;Herpesvirus large tegument protein, USP domain;Herpesvirus large …	G3DSA:3.90.70.120 (GENE3D);PF04843 (PFAM);mobidb-lite (MOBIDB_LITE);mobidb-lite (MOBIDB_LITE);mobidb-lite (MOBIDB_LITE);mobidb-lite (MOBIDB_LITE);mobidb-lite (MOBIDB_LITE);mobidb-lite (MOBIDB_LITE);mobidb-lite (MOBIDB_LITE)	;;;;;;;;	;;;;;;;;
Sample_IL_DN4365_c0_g3_i1	50.3574	81.415	67.3408	20.234	21.5083	15.7816	42.7729	1.79073	3.4599	0.419531	4.2684	1.96877e-05	0.000341371	[BLASTED, MAPPED, ANNOTATED]	RNA-directed DNA polymerase from mobile element jockey-like	ref	XP_013143050.1	PREDICTED: uncharacterized protein LOC106106938 [Papilio polytes]	904	20	2.25577e-24	57.49	4	P:GO:0007154; P:GO:0023052; P:GO:0090304; F:GO:0003824	P:cell communication; P:signaling; P:nucleic acid metabolic process; F:catalytic activity			0	0	0	0	0
Sample_prefix_DN628_c1_g1_i2	870.653	475.696	495.873	199.343	166.044	166.171	395.63	1.79049	3.45932	0.255101	7.01875	2.23866e-12	1.90149e-10	[BLASTED, MAPPED, ANNOTATED]	heat shock protein 68-like	ref	XP_028044204.1	heat shock protein 70 A2-like isoform X1 [Bombyx mandarina]ref	1121	20	1.35675e-172	97.97	2	F:GO:0005524; F:GO:0016887	F:ATP binding; F:ATP hydrolysis activity	EC:3.6.1	Acting on acid anhydrides	IPR013126;IPR029048;IPR029047;noIPR;IPR029047;IPR029048	Heat shock protein 70 family;Heat shock protein 70kD, C-terminal domain superfamily;Heat shock protein 70kD, peptide-binding domain superfamily;Heat shock protein 70kD, peptide-binding domain superfamily;Heat shock protein 70kD, peptide-binding domain superfamily;Heat shock protein 70kD, C-terminal domain superfamily	PF00012 (PFAM);G3DSA:1.20.1270.10 (GENE3D);G3DSA:2.60.34.10 (GENE3D);mobidb-lite (MOBIDB_LITE);SSF100920 (SUPERFAMILY);SSF100934 (SUPERFAMILY)	GO:0016887/GO:0005524;;;;;	ATP hydrolysis activity/ATP binding;;;;;
Sample_IL_DN22823_c0_g1_i1	23.8535	44.1967	31.6298	6.74468	11.1843	11.14	21.4582	1.78862	3.45484	0.580894	3.07908	0.00207642	0.0163459	[BLASTED]	piggyBac transposable element-derived protein 4-like	ref	XP_022837201.1	piggyBac transposable element-derived protein 4-like [Spodoptera litura]	1338	20	0	78.06						IPR029526;noIPR	PiggyBac transposable element-derived protein;PiggyBac transposable element-derived protein	PF13843 (PFAM);mobidb-lite (MOBIDB_LITE)	;	;
Sample_IL_DN19336_c3_g1_i1	246.486	307.051	306.094	67.4468	88.6142	93.7614	184.909	1.78819	3.45381	0.238137	7.50907	5.95497e-14	6.34442e-12	[BLASTED, MAPPED]	endonuclease-reverse transcriptase	ref	XP_023935730.1	uncharacterized protein LOC112044210 [Bicyclus anynana]	2001	20	3.81857e-33	58.49	6	P:GO:0006278; P:GO:0090305; F:GO:0003677; F:GO:0003824; F:GO:0003964; F:GO:0004519	P:RNA-dependent DNA biosynthetic process; P:nucleic acid phosphodiester bond hydrolysis; F:DNA binding; F:catalytic activity; F:RNA-directed DNA polymerase activity; F:endonuclease activity			0	0	0	0	0
Sample_i_DN18899_c0_g1_i1	51.6826	36.0552	30.6094	12.74	12.905	8.35497	25.3912	1.78806	3.4535	0.53233	3.35893	0.000782442	0.00747483	[BLASTED, MAPPED, ANNOTATED]	endonuclease-reverse transcriptase	gb	RVE40675.1	hypothetical protein evm_014675 [Chilo suppressalis]	347	20	1.23214e-17	65.95	2	P:GO:0006139; F:GO:0003824	P:nucleobase-containing compound metabolic process; F:catalytic activity			0	0	0	0	0
Sample_IL_DN30038_c0_g1_i1	29.1543	27.9137	41.8329	10.4917	3.44133	14.8533	21.2812	1.78781	3.45291	0.634377	2.81822	0.00482905	0.0317291	[BLASTED, MAPPED]	putative reverse transcriptase	ref	XP_031764473.1	uncharacterized protein LOC116412870 [Galleria mellonella]	1567	20	1.87887e-60	57.94	3	P:GO:0006278; F:GO:0003824; F:GO:0003964	P:RNA-dependent DNA biosynthetic process; F:catalytic activity; F:RNA-directed DNA polymerase activity			IPR036691;IPR036691	Endonuclease/exonuclease/phosphatase superfamily;Endonuclease/exonuclease/phosphatase superfamily	G3DSA:3.60.10.10 (GENE3D);SSF56219 (SUPERFAMILY)	;	;
Sample_i_DN10019_c0_g2_i2	99.3896	31.4029	62.2392	28.4775	10.324	16.7099	41.4239	1.78707	3.45113	0.549113	3.25446	0.00113607	0.0101182	[BLASTED]	uncharacterized protein LOC103309295	ref	XP_008182582.2	uncharacterized protein LOC103309295 [Acyrthosiphon pisum]	1397	20	6.24281e-38	56.03						IPR006578;noIPR	MADF domain;MADF domain	PF10545 (PFAM);mobidb-lite (MOBIDB_LITE)	;	;
Sample_IL_DN10021_c3_g2_i1	33.1299	55.8274	32.6501	8.99291	20.648	5.56998	26.1364	1.78702	3.45101	0.604345	2.95695	0.003107	0.022451	[BLASTED, MAPPED, ANNOTATED]	endonuclease and reverse transcriptase-like protein	emb	CAF4937092.1	unnamed protein product [Pieris macdunnoughi]	725	20	5.1066e-16	81.42	5	P:GO:0006278; P:GO:0090305; F:GO:0003964; F:GO:0004519; C:GO:0016021	P:RNA-dependent DNA biosynthetic process; P:nucleic acid phosphodiester bond hydrolysis; F:RNA-directed DNA polymerase activity; F:endonuclease activity; C:integral component of membrane	EC:3.1; EC:2.7.7.49	Acting on ester bonds; RNA-directed DNA polymerase	0	0	0	0	0
Sample_i_DN38200_c0_g1_i1	669.223	187.255	568.315	169.366	131.631	111.4	306.198	1.78693	3.45079	0.372293	4.79978	1.58841e-06	3.81319e-05	[BLASTED, MAPPED, ANNOTATED]	protein lethal(2)essential for life-like	ref	XP_014355158.1	PREDICTED: protein lethal(2)essential for life-like [Papilio machaon]gb	1055	20	2.90804e-111	81.99	2	F:GO:0046872; C:GO:0016020	F:metal ion binding; C:membrane			IPR002068;IPR008978;noIPR;noIPR;noIPR;IPR008978	Alpha crystallin/Hsp20 domain;HSP20-like chaperone;HSP20-like chaperone;HSP20-like chaperone;HSP20-like chaperone;HSP20-like chaperone	PF00011 (PFAM);G3DSA:2.60.40.790 (GENE3D);mobidb-lite (MOBIDB_LITE);mobidb-lite (MOBIDB_LITE);cd06526 (CDD);SSF49764 (SUPERFAMILY)	;;;;;	;;;;;
Sample_IL_DN9819_c1_g1_i1	43.7314	20.9353	27.5485	11.9905	3.44133	11.14	19.7978	1.78686	3.45064	0.659249	2.71045	0.00671914	0.0409852	[BLASTED, MAPPED, ANNOTATED]	Retrovirus-related Pol polyprotein from type-2 retrotransposable element R2DM; Endonuclease	dbj	GBP40273.1	Transposon TX1 uncharacterized 149 kDa protein [Eumeta japonica]	431	20	9.27208e-36	74.37	2	P:GO:0090305; F:GO:0004519	P:nucleic acid phosphodiester bond hydrolysis; F:endonuclease activity	EC:3.1	Acting on ester bonds	0	0	0	0	0
Sample_i_DN3125_c0_g1_i1	2042.13	1681.8	1676.38	348.475	376.826	841.067	1161.11	1.7867	3.45024	0.285041	6.26822	3.65207e-10	2.06028e-08	[BLASTED, MAPPED, ANNOTATED]	myrosinase 1-like	gb	KPI91416.1	Lactase-phlorizin hydrolase [Papilio xuthus]	936	20	2.99829e-124	85.53	2	P:GO:0005975; F:GO:0004553	P:carbohydrate metabolic process; F:hydrolase activity, hydrolyzing O-glycosyl compounds	EC:3.2.1	Glycosylases	IPR001360;noIPR;IPR017853	Glycoside hydrolase family 1;Glycoside hydrolase family 1;Glycoside hydrolase superfamily	PF00232 (PFAM);G3DSA:3.20.20.80 (GENE3D);SSF51445 (SUPERFAMILY)	GO:0005975/GO:0004553;;	carbohydrate metabolic process/hydrolase activity, hydrolyzing O-glycosyl compounds;;
Sample_i_DN19508_c0_g1_i1	250.462	209.353	96.9299	38.9693	45.5976	77.0514	119.727	1.786	3.44857	0.394186	4.53086	5.87441e-06	0.00011965	[BLASTED, MAPPED, ANNOTATED]	myrosinase 1-like	ref	XP_013149707.1	PREDICTED: myrosinase 1-like [Papilio polytes]	2074	20	0	80.49	2	P:GO:0005975; F:GO:0004553	P:carbohydrate metabolic process; F:hydrolase activity, hydrolyzing O-glycosyl compounds	EC:3.2.1	Glycosylases	IPR001360;noIPR;IPR017853	Glycoside hydrolase family 1;Glycoside hydrolase family 1;Glycoside hydrolase superfamily	PF00232 (PFAM);G3DSA:3.20.20.80 (GENE3D);SSF51445 (SUPERFAMILY)	GO:0005975/GO:0004553;;	carbohydrate metabolic process/hydrolase activity, hydrolyzing O-glycosyl compounds;;
Sample_IL_DN9200_c0_g1_i10	132.519	50.0121	99.9909	25.4799	40.4356	15.7816	60.7033	1.78595	3.44845	0.471941	3.78426	0.000154164	0.0019567	[BLASTED]	histidine-rich glycoprotein-like	gb	KAF0308941.1	hypothetical protein FJT64_019888 [Amphibalanus amphitrite]	604	5	2.631e-10	52.39						noIPR	Dbl homology (DH) domain superfamily	mobidb-lite (MOBIDB_LITE)	0	0
Sample_prefix_DN18272_c0_g1_i2	46.3818	29.0768	27.5485	6.74468	10.324	12.9966	22.1787	1.78143	3.43767	0.575764	3.09403	0.00197461	0.0157103	[BLASTED, MAPPED, ANNOTATED]	Uncharacterized protein OBRU01_22231	gb	KOB63593.1	Uncharacterized protein OBRU01_22231 [Operophtera brumata]	921	14	3.20828e-28	69.77	1	C:GO:0016021	C:integral component of membrane			0	0	0	0	0
Sample_i_DN9252_c0_g1_i2	58.3086	75.5997	99.9909	34.4728	12.0447	21.3516	50.2947	1.78048	3.4354	0.46109	3.86145	0.000112715	0.00150462	[BLASTED]	gelsolin, cytoplasmic-like isoform X1	ref	XP_039756922.1	uncharacterized protein LOC120631415 [Pararge aegeria]ref	2247	20	2.91495e-86	61.46						noIPR	Ribonuclease Z/Hydroxyacylglutathione hydrolase-like	mobidb-lite (MOBIDB_LITE)	0	0
Sample_i_DN2636_c0_g3_i1	34.4551	34.8922	43.8735	5.99527	21.5083	5.56998	24.3824	1.77988	3.43397	0.632111	2.81577	0.00486612	0.0319107	[BLASTED, MAPPED, ANNOTATED]	endonuclease-reverse transcriptase	gb	ADI61816.1	endonuclease-reverse transcriptase [Bombyx mori]	1247	20	2.31778e-111	72.42	2	P:GO:0090304; F:GO:0016787	P:nucleic acid metabolic process; F:hydrolase activity	EC:3	Hydrolases	IPR043128;IPR000477;noIPR;IPR043502	Reverse transcriptase/Diguanylate cyclase domain;Reverse transcriptase domain;Reverse transcriptase domain;DNA/RNA polymerase superfamily	G3DSA:3.30.70.270 (GENE3D);PF00078 (PFAM);cd01650 (CDD);SSF56672 (SUPERFAMILY)	;;;	;;;
Sample_IL_DN8711_c0_g1_i1	250.462	177.95	164.271	61.4515	55.9216	54.7715	127.471	1.77887	3.43156	0.277037	6.42105	1.35341e-10	8.30475e-09	[BLASTED, MAPPED, ANNOTATED]	ATP-dependent DNA helicase pif1-like	ref	XP_036230878.1	ATP-dependent DNA helicase pif1-like [Bactrocera oleae]	2588	20	0	85.12	7	P:GO:0000723; P:GO:0006281; P:GO:0006310; P:GO:0032508; F:GO:0003678; F:GO:0005524; F:GO:0016887	P:telomere maintenance; P:DNA repair; P:DNA recombination; P:DNA duplex unwinding; F:DNA helicase activity; F:ATP binding; F:ATP hydrolysis activity	EC:3.6.1; EC:3.6.4.12	Acting on acid anhydrides; DNA helicase	IPR010285;IPR027417	DNA helicase Pif1-like;P-loop containing nucleoside triphosphate hydrolase	PF05970 (PFAM);SSF52540 (SUPERFAMILY)	GO:0003678/GO:0006281/GO:0000723;	DNA helicase activity/DNA repair/telomere maintenance;
Sample_M2_DN2833_c0_g4_i4	723.556	679.234	664.225	149.132	147.117	308.206	445.245	1.7765	3.42594	0.272131	6.5281	6.66075e-11	4.37174e-09	[BLASTED, MAPPED, ANNOTATED]	senecionine N-oxygenase isoform X1	ref	XP_013171973.1	PREDICTED: senecionine N-oxygenase [Papilio xuthus]	2501	20	0	93.43	3	F:GO:0004499; F:GO:0050660; F:GO:0050661	F:N,N-dimethylaniline monooxygenase activity; F:flavin adenine dinucleotide binding; F:NADP binding	EC:1.14.13.8	Flavin-containing monooxygenase	IPR036188;IPR020946;IPR036188;IPR036188	FAD/NAD(P)-binding domain superfamily;Flavin monooxygenase-like;FAD/NAD(P)-binding domain superfamily;FAD/NAD(P)-binding domain superfamily	G3DSA:3.50.50.60 (GENE3D);PF00743 (PFAM);G3DSA:3.50.50.60 (GENE3D);SSF51905 (SUPERFAMILY)	;GO:0050661/GO:0004499/GO:0050660;;	;NADP binding/N,N-dimethylaniline monooxygenase activity/flavin adenine dinucleotide binding;;
Sample_prefix_DN10410_c0_g2_i2	33.1299	25.5876	22.4469	7.49409	6.02233	10.2116	17.4821	1.77479	3.42189	0.616782	2.8775	0.00400839	0.027492	[BLASTED, MAPPED]	uncharacterized protein LOC120635919	ref	XP_039763064.1	uncharacterized protein LOC120635919 [Pararge aegeria]	875	20	3.6704e-19	64.87	9	P:GO:0008643; P:GO:0034219; P:GO:0055085; F:GO:0022857; F:GO:0046872; F:GO:0051119; C:GO:0005886; C:GO:0016020; C:GO:0016021	P:carbohydrate transport; P:carbohydrate transmembrane transport; P:transmembrane transport; F:transmembrane transporter activity; F:metal ion binding; F:sugar transmembrane transporter activity; C:plasma membrane; C:membrane; C:integral component of membrane			0	0	0	0	0
Sample_M1_DN1173_c0_g1_i4	2797.49	3303.12	3334.39	1217.04	869.796	671.183	2032.17	1.77361	3.41909	0.207323	8.55481	1.18059e-17	1.872e-15	[BLASTED, MAPPED, ANNOTATED]	microtubule-associated protein futsch-like	ref	XP_014371501.1	PREDICTED: microtubule-associated protein futsch isoform X1 [Papilio machaon]	10965	20	0	75.15	3	P:GO:0000226; F:GO:0008017; C:GO:0005874	P:microtubule cytoskeleton organization; F:microtubule binding; C:microtubule			noIPR;noIPR;noIPR;noIPR;noIPR;noIPR;noIPR;noIPR;noIPR;noIPR;noIPR;noIPR;noIPR;noIPR;noIPR;noIPR;noIPR	SH3-like domain superfamily;SH3-like domain superfamily;SH3-like domain superfamily;SH3-like domain superfamily;SH3-like domain superfamily;SH3-like domain superfamily;SH3-like domain superfamily;SH3-like domain superfamily;SH3-like domain superfamily;SH3-like domain superfamily;SH3-like domain superfamily;SH3-like domain superfamily;SH3-like domain superfamily;SH3-like domain superfamily;SH3-lik…	mobidb-lite (MOBIDB_LITE);mobidb-lite (MOBIDB_LITE);mobidb-lite (MOBIDB_LITE);mobidb-lite (MOBIDB_LITE);mobidb-lite (MOBIDB_LITE);mobidb-lite (MOBIDB_LITE);mobidb-lite (MOBIDB_LITE);mobidb-lite (MOBIDB_LITE);mobidb-lite (MOBIDB_LITE);mobidb-lite (MOBIDB_LITE);mobidb-lite (MOBIDB_LITE);mobidb-lite (MOBIDB_LITE);mobidb-lite (MOBIDB_LITE);mobidb-lite (MOBIDB_LITE);mobidb-lite (MOBIDB_LITE);mobidb-li…	;;;;;;;;;;;;;;;;	;;;;;;;;;;;;;;;;
Sample_IL_DN35000_c0_g2_i1	31.8047	32.566	33.6704	8.99291	6.88266	12.9966	21.1522	1.77036	3.4114	0.561737	3.15159	0.00162385	0.0134052	[BLASTED]	unnamed protein product	emb	CAB3252759.1	unnamed protein product [Arctia plantaginis]	1606	12	3.06128e-51	60.02						0	0	0	0	0
Sample_prefix_DN1347_c2_g1_i6	29.1543	25.5876	29.5891	11.2411	7.74299	5.56998	18.1475	1.76775	3.40521	0.60681	2.91318	0.00357772	0.0250988	[BLASTED, MAPPED, ANNOTATED]	tigger transposable element-derived protein 6-like	ref	XP_025836076.1	uncharacterized protein LOC112906347 [Agrilus planipennis]	1608	20	2.21594e-127	72.77	1	F:GO:0003676	F:nucleic acid binding			IPR004875	DDE superfamily endonuclease domain	PF03184 (PFAM)	GO:0003676	nucleic acid binding
Sample_IL_DN9959_c0_g2_i1	37.1055	26.7507	16.325	7.49409	10.324	5.56998	17.2615	1.76713	3.40376	0.653911	2.7024	0.00688401	0.0417432	[BLASTED, MAPPED]	reverse transcriptase	emb	CAF4900062.1	unnamed protein product [Pieris macdunnoughi]	543	20	3.23019e-20	47.76	9	P:GO:0006278; P:GO:0006629; P:GO:1901568; F:GO:0003964; F:GO:0016491; F:GO:0080019; F:GO:0102965; C:GO:0016020; C:GO:0016021	P:RNA-dependent DNA biosynthetic process; P:lipid metabolic process; P:fatty acid derivative metabolic process; F:RNA-directed DNA polymerase activity; F:oxidoreductase activity; F:fatty-acyl-CoA reductase (alcohol-forming) activity; F:alcohol-forming fatty acyl-CoA reductase activity; C:membrane; C:integral component of membrane			0	0	0	0	0
Sample_IL_DN54289_c0_g1_i1	64.9345	63.9689	44.8939	4.49645	13.7653	33.4199	37.5798	1.76266	3.39323	0.608772	2.89543	0.00378634	0.0262587	[BLASTED, MAPPED, ANNOTATED]	protein ANTAGONIST OF LIKE HETEROCHROMATIN PROTEIN 1-like isoform X2	ref	XP_023948765.1	protein ANTAGONIST OF LIKE HETEROCHROMATIN PROTEIN 1-like [Bicyclus anynana]	1176	20	1.08924e-44	71.86	1	C:GO:0016020	C:membrane			IPR027806	Harbinger transposase-derived nuclease domain	PF13359 (PFAM)	0	0
Sample_i_DN8728_c2_g1_i3	83.4873	40.7075	76.5236	22.4823	19.7876	16.7099	43.283	1.76175	3.39108	0.445354	3.95583	7.62685e-05	0.00107916	[BLASTED, MAPPED]	endonuclease and reverse transcriptase-like protein	emb	CAF4908224.1	unnamed protein product [Pieris macdunnoughi]	962	20	2.23175e-45	60.1	7	P:GO:0006278; P:GO:0090305; F:GO:0003824; F:GO:0003964; F:GO:0004519; C:GO:0016020; C:GO:0016021	P:RNA-dependent DNA biosynthetic process; P:nucleic acid phosphodiester bond hydrolysis; F:catalytic activity; F:RNA-directed DNA polymerase activity; F:endonuclease activity; C:membrane; C:integral component of membrane			0	0	0	0	0
Sample_i_DN4482_c0_g1_i11	19.8779	34.8922	20.4063	4.49645	8.60333	9.2833	16.2599	1.75965	3.38615	0.664378	2.64856	0.00808353	0.0473255	[BLASTED, MAPPED, ANNOTATED]	gastrula zinc finger protein XlCGF57.1-like	ref	XP_013162728.1	PREDICTED: gastrula zinc finger protein XlCGF57.1-like [Papilio xuthus]	506	20	2.4353e-37	74.53	1	F:GO:0005488	F:binding			IPR013087;noIPR;noIPR;noIPR;IPR036236;IPR036236	Zinc finger C2H2-type;Zinc finger C2H2-type;Zinc finger C2H2-type;Zinc finger C2H2-type;Zinc finger C2H2 superfamily;Zinc finger C2H2 superfamily	PF00096 (PFAM);G3DSA:3.30.160.60 (GENE3D);G3DSA:3.30.160.60 (GENE3D);PF12874 (PFAM);SSF57667 (SUPERFAMILY);SSF57667 (SUPERFAMILY)	;;;;;	;;;;;
Sample_i_DN20100_c0_g1_i1	353.827	526.872	315.277	137.891	77.4299	139.25	258.424	1.75335	3.3714	0.287163	6.10576	1.02316e-09	5.30463e-08	[BLASTED]	bromodomain-containing protein DDB_G0280777-like	ref	XP_013147648.1	PREDICTED: PAX-interacting protein 1-like [Papilio polytes]	2109	20	6.13731e-176	65.72						noIPR;noIPR;noIPR;noIPR;noIPR;noIPR;noIPR;noIPR;noIPR	MFS transporter superfamily;MFS transporter superfamily;MFS transporter superfamily;MFS transporter superfamily;MFS transporter superfamily;MFS transporter superfamily;MFS transporter superfamily;MFS transporter superfamily;MFS transporter superfamily	mobidb-lite (MOBIDB_LITE);mobidb-lite (MOBIDB_LITE);mobidb-lite (MOBIDB_LITE);mobidb-lite (MOBIDB_LITE);mobidb-lite (MOBIDB_LITE);mobidb-lite (MOBIDB_LITE);mobidb-lite (MOBIDB_LITE);mobidb-lite (MOBIDB_LITE);mobidb-lite (MOBIDB_LITE)	;;;;;;;;	;;;;;;;;
Sample_IL_DN30168_c0_g3_i1	47.707	84.9042	48.9751	26.9787	17.2067	9.2833	39.1758	1.75213	3.36856	0.506943	3.45627	0.000547705	0.00559123	[BLASTED]	Zinc finger DNA binding protein	emb	CAD7481199.1	unnamed protein product [Plutella xylostella]	1445	20	1.24206e-77	65.02						0	0	0	0	0
Sample_F_DN11752_c0_g1_i1	1060.16	829.27	671.367	336.485	312.301	111.4	553.496	1.74989	3.36332	0.329873	5.30472	1.12843e-07	3.60047e-06	[BLASTED, MAPPED, ANNOTATED]	cytochrome P450 6B5-like	gb	KPI99127.1	Cytochrome P450 6B4 [Papilio xuthus]	2553	20	0	79.54	6	F:GO:0004497; F:GO:0005506; F:GO:0016705; F:GO:0020037; C:GO:0005789; C:GO:0016021	F:monooxygenase activity; F:iron ion binding; F:oxidoreductase activity, acting on paired donors, with incorporation or reduction of molecular oxygen; F:heme binding; C:endoplasmic reticulum membrane; C:integral component of membrane	EC:1.14	Acting on paired donors, with incorporation or reduction of molecular oxygen. The oxygen incorporated need not be derived from O(2)	IPR036396;IPR001128;IPR036396	Cytochrome P450 superfamily;Cytochrome P450;Cytochrome P450 superfamily	G3DSA:1.10.630.10 (GENE3D);PF00067 (PFAM);SSF48264 (SUPERFAMILY)	GO:0004497/GO:0020037/GO:0016705/GO:0005506;GO:0004497/GO:0020037/GO:0016705/GO:0005506;GO:0004497/GO:0020037/GO:0016705/GO:0005506	monooxygenase activity/heme binding/oxidoreductase activity, acting on paired donors, with incorporation or reduction of molecular oxygen/iron ion binding;monooxygenase activity/heme binding/oxidoreductase activity, acting on paired donors, with incorporation or reduction of molecular oxygen/iron ion binding;monooxygenase activity/heme binding/oxidoreductase activity, acting on paired donors, wit…
Sample_prefix_DN9991_c1_g1_i2	218.657	202.374	214.266	86.9314	46.458	54.7715	137.243	1.74913	3.36155	0.288729	6.05803	1.37801e-09	6.89674e-08	[BLASTED]	hypothetical protein RR46_04863	gb	KPI99889.1	hypothetical protein RR46_04863 [Papilio xuthus]	1109	20	2.05846e-54	64.04						0	0	0	0	0
Sample_F_DN6741_c0_g1_i1	25.1787	30.2399	46.9345	7.49409	11.1843	12.0683	22.1833	1.74911	3.3615	0.572555	3.05491	0.00225126	0.0174431	[BLASTED, MAPPED, ANNOTATED]	transcriptional repressor p66-alpha	ref	XP_013168752.1	PREDICTED: transcriptional repressor p66-alpha [Papilio xuthus]	396	20	9.05077e-57	94.67	1	P:GO:0000122	P:negative regulation of transcription by RNA polymerase II			noIPR	Transaldolase/Fructose-6-phosphate aldolase	mobidb-lite (MOBIDB_LITE)	0	0
Sample_prefix_DN8240_c0_g1_i3	68.9101	37.2183	37.7517	18.7352	16.3463	7.42664	31.0647	1.74362	3.34875	0.537638	3.24311	0.00118231	0.01046	[BLASTED]	fatty acid synthase-like	emb	CAD7467063.1	unnamed protein product [Plutella xylostella]	1391	20	1.5816e-42	74.29						0	0	0	0	0
Sample_IL_DN20775_c0_g1_i1	19.8779	39.5444	28.5688	11.9905	8.60333	5.56998	19.0258	1.74113	3.34297	0.624501	2.78803	0.00530288	0.0341059	[BLASTED]	uncharacterized protein LOC118270499	ref	XP_035441993.1	uncharacterized protein LOC118270499 [Spodoptera frugiperda]	1057	20	4.02491e-93	53.77						IPR036691;IPR036691	Endonuclease/exonuclease/phosphatase superfamily;Endonuclease/exonuclease/phosphatase superfamily	G3DSA:3.60.10.10 (GENE3D);SSF56219 (SUPERFAMILY)	;	;
Sample_prefix_DN3151_c0_g1_i6	160.349	176.787	208.144	95.9243	28.391	38.0615	117.943	1.74101	3.34269	0.407764	4.26965	1.95783e-05	0.000339822	[BLASTED, MAPPED, ANNOTATED]	putative nuclease HARBI1	ref	XP_039762088.1	protein ANTAGONIST OF LIKE HETEROCHROMATIN PROTEIN 1-like [Pararge aegeria]	2899	20	7.44999e-12	82.05	1	F:GO:0046872	F:metal ion binding			0	0	0	0	0
Sample_M2_DN5785_c0_g1_i13	33.1299	29.0768	18.3657	8.99291	11.1843	3.71332	17.4105	1.73998	3.34029	0.66146	2.63051	0.00852572	0.0492851	[BLASTED, MAPPED, ANNOTATED]	glutamate receptor ionotropic, kainate 2-like	ref	XP_014362603.1	PREDICTED: LOW QUALITY PROTEIN: glutamate receptor ionotropic, kainate 2-like [Papilio machaon]	2751	20	0	90.68	5	P:GO:0034220; P:GO:0035235; F:GO:0004970; C:GO:0016021; C:GO:0045211	P:ion transmembrane transport; P:ionotropic glutamate receptor signaling pathway; F:ionotropic glutamate receptor activity; C:integral component of membrane; C:postsynaptic membrane	EC:7	Translocases	IPR001828;noIPR;noIPR;noIPR;IPR019594;noIPR;IPR001320;noIPR;noIPR;noIPR;IPR028082;noIPR	Receptor, ligand binding region;Receptor, ligand binding region;Receptor, ligand binding region;Receptor, ligand binding region;Ionotropic glutamate receptor, L-glutamate and glycine-binding domain;Ionotropic glutamate receptor, L-glutamate and glycine-binding domain;Ionotropic glutamate receptor;Ionotropic glutamate receptor;Ionotropic glutamate receptor;Ionotropic glutamate receptor;Periplasmic…	PF01094 (PFAM);G3DSA:1.10.287.70 (GENE3D);G3DSA:3.40.50.2300 (GENE3D);G3DSA:3.40.190.10 (GENE3D);PF10613 (PFAM);G3DSA:3.40.50.2300 (GENE3D);PF00060 (PFAM);cd06382 (CDD);cd13714 (CDD);SSF81324 (SUPERFAMILY);SSF53822 (SUPERFAMILY);SSF53850 (SUPERFAMILY)	;;;;GO:0016020/GO:0004970;;GO:0015276/GO:0016020;;;;;	;;;;membrane/ionotropic glutamate receptor activity;;ligand-gated ion channel activity/membrane;;;;;
Sample_IL_DN33916_c0_g1_i2	80.8369	79.0889	98.9705	26.2293	17.2067	34.3482	56.1134	1.73981	3.33991	0.385699	4.51079	6.45857e-06	0.00013018	[BLASTED, MAPPED]	hypothetical protein SFRURICE_016148	gb	KAF9796225.1	hypothetical protein SFRURICE_016148 [Spodoptera frugiperda]	1471	20	4.01916e-25	63.21	3	F:GO:0003676; F:GO:0003677; F:GO:0008270	F:nucleic acid binding; F:DNA binding; F:zinc ion binding			0	0	0	0	0
Sample_IL_DN5324_c0_g1_i18	98.0644	131.427	122.438	17.9858	63.6646	24.1366	76.2861	1.73812	3.336	0.450925	3.85457	0.000115935	0.00154094	[BLASTED, MAPPED, ANNOTATED]	putative RNA-directed DNA polymerase from transposon BS	emb	CAD7470293.1	unnamed protein product [Plutella xylostella]	2950	20	0	67.67	1	F:GO:0003824	F:catalytic activity			IPR000477;noIPR;IPR043502	Reverse transcriptase domain;Reverse transcriptase domain;DNA/RNA polymerase superfamily	PF00078 (PFAM);cd01650 (CDD);SSF56672 (SUPERFAMILY)	;;	;;
Sample_prefix_DN34751_c0_g1_i1	43.7314	38.3814	55.097	5.99527	20.648	14.8533	29.7844	1.73765	3.33492	0.54799	3.17096	0.00151938	0.0127176	[BLASTED, MAPPED]	RNA-directed DNA polymerase from mobile element jockey-like isoform X1	ref	XP_013166190.1	PREDICTED: RNA-directed DNA polymerase from mobile element jockey-like isoform X1 [Papilio xuthus]	357	14	1.49661e-12	54.36	5	F:GO:0003676; F:GO:0003824; F:GO:0008270; C:GO:0016020; C:GO:0016021	F:nucleic acid binding; F:catalytic activity; F:zinc ion binding; C:membrane; C:integral component of membrane			0	0	0	0	0
Sample_IL_DN18156_c1_g1_i6	68.9101	44.1967	60.1986	23.2317	15.486	12.9966	37.5033	1.73376	3.32593	0.455611	3.80534	0.00014161	0.00182141	[BLASTED, MAPPED, ANNOTATED]	transposase	gb	AAN06610.1	transposase [Bombyx mori]	478	20	2.71379e-48	76.86	7	P:GO:0050896; P:GO:0055085; F:GO:0003676; F:GO:0005102; F:GO:0005524; F:GO:0140359; C:GO:0016021	P:response to stimulus; P:transmembrane transport; F:nucleic acid binding; F:signaling receptor binding; F:ATP binding; F:ABC-type transporter activity; C:integral component of membrane	EC:7	Translocases	IPR036397	Ribonuclease H superfamily	G3DSA:3.30.420.10 (GENE3D)	GO:0003676	nucleic acid binding
Sample_prefix_DN4988_c0_g1_i1	4272.43	3639.25	3705.78	926.27	729.562	1839.02	2518.72	1.73341	3.32514	0.272852	6.35294	2.11239e-10	1.23799e-08	[BLASTED, MAPPED, ANNOTATED]	protein yellow-like	ref	XP_014361862.1	PREDICTED: protein yellow-like [Papilio machaon]gb	3056	20	0	81.68	2	P:GO:0042438; P:GO:0060179	P:melanin biosynthetic process; P:male mating behavior			IPR017996;IPR011042	Major royal jelly protein/protein yellow;Six-bladed beta-propeller, TolB-like	PF03022 (PFAM);G3DSA:2.120.10.30 (GENE3D)	;	;
Sample_IL_DN6143_c0_g2_i1	96.7392	80.252	86.7268	20.9835	36.134	22.2799	57.1859	1.73294	3.32405	0.375029	4.62082	3.82233e-06	8.22308e-05	[BLASTED]	hypothetical protein HW555_000497	gb	KAF9424358.1	hypothetical protein HW555_000497 [Spodoptera exigua]	1297	20	4.54e-34	60.4						0	0	0	0	0
Sample_prefix_DN1758_c0_g2_i3	2947.23	2559.92	2595.68	651.236	872.377	916.262	1757.12	1.73234	3.32267	0.165592	10.4615	1.29824e-25	4.19553e-23	[BLASTED, MAPPED, ANNOTATED]	antichymotrypsin-1-like isoform X1	ref	XP_013137267.1	PREDICTED: antichymotrypsin-1-like isoform X2 [Papilio polytes]	624	20	3.47206e-57	83.74	3	P:GO:0010951; F:GO:0004867; C:GO:0005615	P:negative regulation of endopeptidase activity; F:serine-type endopeptidase inhibitor activity; C:extracellular space			IPR023796;IPR042185;IPR042178;IPR036186	Serpin domain;Serpin superfamily, domain 2;Serpin superfamily, domain 1;Serpin superfamily	PF00079 (PFAM);G3DSA:2.30.39.10 (GENE3D);G3DSA:3.30.497.10 (GENE3D);SSF56574 (SUPERFAMILY)	;;;	;;;
Sample_IL_DN29799_c0_g1_i3	74.2109	46.5229	99.9909	7.49409	35.2736	24.1366	47.9382	1.73154	3.32083	0.542329	3.19279	0.00140903	0.0120238	[BLASTED, MAPPED, ANNOTATED]	uncharacterized protein LOC113505646	ref	XP_026744251.1	uncharacterized protein LOC113505646 [Trichoplusia ni]	1083	20	1.2055e-21	63.75	1	F:GO:0008233	F:peptidase activity	EC:3.4	Acting on peptide bonds (peptidases)	IPR036691;IPR036691	Endonuclease/exonuclease/phosphatase superfamily;Endonuclease/exonuclease/phosphatase superfamily	G3DSA:3.60.10.10 (GENE3D);SSF56219 (SUPERFAMILY)	;	;
Sample_M1_DN8944_c1_g1_i1	91.4384	94.2088	56.1173	20.9835	38.715	12.9966	52.4099	1.7291	3.31521	0.463776	3.72831	0.000192768	0.00235464	[BLASTED, MAPPED]	uncharacterized protein LOC113401018	ref	XP_026496548.1	uncharacterized protein LOC113401018 [Vanessa tameamea]	1987	20	1.05538e-117	59.31	3	P:GO:0007062; C:GO:0005634; C:GO:0008278	P:sister chromatid cohesion; C:nucleus; C:cohesin complex			0	0	0	0	0
Sample_prefix_DN17078_c0_g1_i3	180.226	205.864	202.022	63.6998	53.3406	60.3415	127.582	1.72904	3.31506	0.248886	6.94709	3.72907e-12	3.0528e-10	[BLASTED]	alpha-tocopherol transfer protein-like	gb	KPJ05913.1	hypothetical protein RR46_00331, partial [Papilio xuthus]	1079	20	2.33212e-137	90.65						noIPR;IPR036865;IPR036865	TMEM70/TMEM186/TMEM223 protein family;CRAL-TRIO lipid binding domain superfamily;CRAL-TRIO lipid binding domain superfamily	G3DSA:1.20.5.1200 (GENE3D);G3DSA:3.40.525.10 (GENE3D);SSF52087 (SUPERFAMILY)	;;	;;
Sample_i_DN10959_c0_g2_i1	34.4551	17.4461	29.5891	5.24586	12.0447	7.42664	17.7012	1.72536	3.30663	0.649377	2.65695	0.00788518	0.0464649	[BLASTED, MAPPED, ANNOTATED]	Retrovirus-related Pol polyprotein from transposon opus-like Protein	emb	CAB3224676.1	unnamed protein product [Arctia plantaginis]	713	20	1.223e-99	77.91	2	P:GO:0015074; F:GO:0003676	P:DNA integration; F:nucleic acid binding			IPR036397;IPR012337	Ribonuclease H superfamily;Ribonuclease H-like superfamily	G3DSA:3.30.420.10 (GENE3D);SSF53098 (SUPERFAMILY)	GO:0003676;	nucleic acid binding;
Sample_prefix_DN2297_c0_g1_i1	682.475	636.2	440.776	125.151	110.123	297.994	382.12	1.72413	3.30381	0.336436	5.1247	2.98018e-07	8.64697e-06	[BLASTED, MAPPED, ANNOTATED]	ATP-binding cassette sub-family G member 1	ref	XP_013172502.1	PREDICTED: ATP-binding cassette sub-family G member 4 [Papilio xuthus]	3315	20	0	90.08	2	F:GO:0005524; C:GO:0016021	F:ATP binding; C:integral component of membrane			IPR013525;IPR027417;IPR003439;IPR027417	ABC-2 type transporter;P-loop containing nucleoside triphosphate hydrolase;ABC transporter-like, ATP-binding domain;P-loop containing nucleoside triphosphate hydrolase	PF01061 (PFAM);G3DSA:3.40.50.300 (GENE3D);PF00005 (PFAM);SSF52540 (SUPERFAMILY)	GO:0016020;;GO:0005524;	membrane;;ATP binding;
Sample_IL_DN15229_c0_g1_i4	66.2597	38.3814	41.8329	8.2435	22.3686	13.925	31.8352	1.72035	3.29517	0.529867	3.24676	0.00116725	0.0103538	[BLASTED, MAPPED]	zinc finger BED domain-containing protein 4-like	gb	KAF9413289.1	hypothetical protein HW555_008455, partial [Spodoptera exigua]	1356	20	3.39994e-73	54.91	4	F:GO:0003677; F:GO:0046872; F:GO:0046983; C:GO:0005634	F:DNA binding; F:metal ion binding; F:protein dimerization activity; C:nucleus			IPR008906;IPR012337	HAT, C-terminal dimerisation domain;Ribonuclease H-like superfamily	PF05699 (PFAM);SSF53098 (SUPERFAMILY)	GO:0046983;	protein dimerization activity;
Sample_prefix_DN9649_c0_g1_i1	76.8613	62.8059	76.5236	20.9835	20.648	24.1366	46.9931	1.71893	3.29192	0.380492	4.51765	6.25298e-06	0.000126563	[BLASTED, MAPPED, ANNOTATED]	intraflagellar transport protein 172 homolog	ref	XP_014359502.1	PREDICTED: intraflagellar transport protein 172 homolog [Papilio machaon]	838	20	1.30779e-48	84.67	1	C:GO:0031514	C:motile cilium			0	0	0	0	0
Sample_i_DN4924_c0_g1_i3	49.0322	30.2399	19.386	13.4894	6.02233	10.2116	21.3969	1.71669	3.28681	0.623406	2.75373	0.00589211	0.0369809	[BLASTED, MAPPED, ANNOTATED]	solute carrier family 22 member 3-like	ref	XP_013163458.1	PREDICTED: solute carrier family 22 member 3-like [Papilio xuthus]ref	999	20	1.00304e-147	83.16	3	P:GO:0055085; F:GO:0022857; C:GO:0016021	P:transmembrane transport; F:transmembrane transporter activity; C:integral component of membrane	EC:7	Translocases	IPR005828;IPR036259;IPR036259	Major facilitator, sugar transporter-like;MFS transporter superfamily;MFS transporter superfamily	PF00083 (PFAM);G3DSA:1.20.1250.20 (GENE3D);SSF103473 (SUPERFAMILY)	GO:0055085/GO:0022857/GO:0016021;;	transmembrane transport/transmembrane transporter activity/integral component of membrane;;
Sample_IL_DN16968_c0_g2_i1	71.5605	144.221	179.575	41.2175	40.4356	38.9899	86	1.71661	3.28664	0.376946	4.554	5.26359e-06	0.000108643	[BLASTED]	diacylglycerol kinase theta	ref	XP_032511410.1	uncharacterized protein LOC116765884 [Danaus plexippus plexippus]	643	20	4.02567e-32	67.22						0	0	0	0	0
Sample_IL_DN6588_c0_g1_i2	363.103	441.967	335.684	99.6714	141.095	106.758	248.046	1.71557	3.28426	0.227329	7.54662	4.46692e-14	4.83496e-12	[BLASTED]	unnamed protein product	emb	CAF4830615.1	unnamed protein product [Pieris macdunnoughi]	5518	20	0	76.29						IPR021109;noIPR;IPR036397;IPR041588;noIPR;noIPR;IPR012337;IPR021109	Aspartic peptidase domain superfamily;Aspartic peptidase domain superfamily;Ribonuclease H superfamily;Integrase zinc-binding domain;Integrase zinc-binding domain;Integrase zinc-binding domain;Ribonuclease H-like superfamily;Aspartic peptidase domain superfamily	G3DSA:2.40.70.10 (GENE3D);G3DSA:1.10.340.70 (GENE3D);G3DSA:3.30.420.10 (GENE3D);PF17921 (PFAM);mobidb-lite (MOBIDB_LITE);mobidb-lite (MOBIDB_LITE);SSF53098 (SUPERFAMILY);SSF50630 (SUPERFAMILY)	;;GO:0003676;;;;;	;;nucleic acid binding;;;;;
Sample_IL_DN10326_c0_g1_i3	414.786	316.356	357.11	78.6879	96.3572	157.816	236.852	1.71303	3.27848	0.276078	6.20486	5.47451e-10	2.96989e-08	[BLASTED, MAPPED, ANNOTATED]	Atrial natriuretic peptide-converting enzyme	gb	KPJ01821.1	Atrial natriuretic peptide-converting enzyme [Papilio xuthus]	2281	20	0	87.27	4	P:GO:0006508; F:GO:0004252; C:GO:0005886; C:GO:0016021	P:proteolysis; F:serine-type endopeptidase activity; C:plasma membrane; C:integral component of membrane	EC:3.4.21	Acting on peptide bonds (peptidases)	IPR001254;IPR043504;IPR001254;IPR009003	Serine proteases, trypsin domain;Peptidase S1, PA clan, chymotrypsin-like fold;Serine proteases, trypsin domain;Peptidase S1, PA clan	PF00089 (PFAM);G3DSA:2.40.10.10 (GENE3D);cd00190 (CDD);SSF50494 (SUPERFAMILY)	GO:0006508/GO:0004252;;GO:0006508/GO:0004252;	proteolysis/serine-type endopeptidase activity;;proteolysis/serine-type endopeptidase activity;
Sample_prefix_DN8314_c0_g2_i2	72.8857	58.1536	14.2844	13.4894	10.324	20.4233	31.5934	1.71297	3.27835	0.628338	2.72619	0.00640698	0.0395252	[BLASTED, MAPPED]	RNA polymerase II degradation factor 1-like isoform X2	ref	XP_014369817.1	PREDICTED: uncharacterized protein DDB_G0286299-like [Papilio machaon]	1455	9	5.88045e-81	56.58	3	F:GO:0003677; F:GO:0046982; C:GO:0000786	F:DNA binding; F:protein heterodimerization activity; C:nucleosome			noIPR;noIPR;noIPR;noIPR;noIPR;noIPR;noIPR;noIPR;noIPR	AMP-binding enzyme, C-terminal domain superfamily;AMP-binding enzyme, C-terminal domain superfamily;AMP-binding enzyme, C-terminal domain superfamily;AMP-binding enzyme, C-terminal domain superfamily;AMP-binding enzyme, C-terminal domain superfamily;AMP-binding enzyme, C-terminal domain superfamily;AMP-binding enzyme, C-terminal domain superfamily;AMP-binding enzyme, C-terminal domain superfamily…	mobidb-lite (MOBIDB_LITE);mobidb-lite (MOBIDB_LITE);mobidb-lite (MOBIDB_LITE);mobidb-lite (MOBIDB_LITE);mobidb-lite (MOBIDB_LITE);mobidb-lite (MOBIDB_LITE);mobidb-lite (MOBIDB_LITE);mobidb-lite (MOBIDB_LITE);mobidb-lite (MOBIDB_LITE)	;;;;;;;;	;;;;;;;;
Sample_IL_DN5095_c0_g1_i15	62.2842	55.8274	117.336	22.4823	30.1116	19.4949	51.2561	1.71183	3.27577	0.438551	3.90339	9.48558e-05	0.00129893	[BLASTED]	thioredoxin domain-containing protein 3 homolog	gb	KAG6453004.1	hypothetical protein O3G_MSEX007916 [Manduca sexta]	2005	20	9.81901e-148	87.19						noIPR;IPR013766;noIPR;IPR036249	Endonuclease/exonuclease/phosphatase superfamily;Thioredoxin domain;Thioredoxin domain;Thioredoxin-like superfamily	G3DSA:3.40.30.10 (GENE3D);PF00085 (PFAM);cd02948 (CDD);SSF52833 (SUPERFAMILY)	;;;	;;;
Sample_IL_DN5041_c0_g2_i10	230.584	148.873	225.49	101.92	55.9216	25.9932	131.464	1.71131	3.27458	0.412071	4.15294	3.28227e-05	0.000526573	[BLASTED]	hypothetical protein evm_005713	gb	RVE49656.1	hypothetical protein evm_005713 [Chilo suppressalis]	3041	20	4.11959e-143	66.95						0	0	0	0	0
Sample_i_DN2952_c0_g1_i6	3055.9	2699.49	3596.61	1094.14	1087.46	678.609	2035.37	1.70868	3.26862	0.202828	8.42428	3.62977e-17	5.44996e-15	[BLASTED, MAPPED, ANNOTATED]	Microtubule-associated protein futsch	ref	XP_014371504.1	PREDICTED: microtubule-associated protein futsch isoform X4 [Papilio machaon]	10144	20	0	80.56	3	P:GO:0000226; F:GO:0008017; C:GO:0005874	P:microtubule cytoskeleton organization; F:microtubule binding; C:microtubule			noIPR;noIPR;noIPR;noIPR;noIPR;noIPR;noIPR;noIPR;noIPR;noIPR;noIPR;noIPR;noIPR	G-patch domain;G-patch domain;G-patch domain;G-patch domain;G-patch domain;G-patch domain;G-patch domain;G-patch domain;G-patch domain;G-patch domain;G-patch domain;G-patch domain;G-patch domain	mobidb-lite (MOBIDB_LITE);mobidb-lite (MOBIDB_LITE);mobidb-lite (MOBIDB_LITE);mobidb-lite (MOBIDB_LITE);mobidb-lite (MOBIDB_LITE);mobidb-lite (MOBIDB_LITE);mobidb-lite (MOBIDB_LITE);mobidb-lite (MOBIDB_LITE);mobidb-lite (MOBIDB_LITE);mobidb-lite (MOBIDB_LITE);mobidb-lite (MOBIDB_LITE);mobidb-lite (MOBIDB_LITE);mobidb-lite (MOBIDB_LITE)	;;;;;;;;;;;;	;;;;;;;;;;;;
Sample_prefix_DN598_c0_g1_i4	2213.08	2469.2	2302.85	346.976	720.959	1072.22	1520.88	1.70757	3.26609	0.295265	5.78317	7.33072e-09	3.14878e-07	[BLASTED, MAPPED, ANNOTATED]	altered inheritance of mitochondria protein 21	gb	KPJ07208.1	hypothetical protein RR48_07624 [Papilio machaon]	3185	20	5.15277e-118	64.68	1	F:GO:0003824	F:catalytic activity			noIPR;noIPR	Thiolase-like;Thiolase-like	mobidb-lite (MOBIDB_LITE);mobidb-lite (MOBIDB_LITE)	;	;
Sample_prefix_DN16929_c0_g1_i4	34.4551	26.7507	24.4876	13.4894	6.88266	5.56998	18.6059	1.70484	3.25992	0.624246	2.73103	0.00631362	0.0390877	[BLASTED]	centrosomal protein of 120 kDa-like	ref	XP_013170050.1	PREDICTED: centrosomal protein of 120 kDa-like [Papilio xuthus]	906	20	8.26714e-124	86.66						0	0	0	0	0
Sample_i_DN30560_c0_g1_i1	33.1299	34.8922	44.8939	16.487	6.88266	11.14	24.5709	1.70429	3.25869	0.550038	3.0985	0.00194504	0.0155114	[BLASTED, MAPPED, ANNOTATED]	RNA-directed DNA polymerase from mobile element jockey-like	ref	XP_014358783.1	PREDICTED: uncharacterized protein LOC106711071 [Papilio machaon]	610	20	6.66706e-39	76.69	5	P:GO:0043170; P:GO:0044237; F:GO:0003824; F:GO:0097159; F:GO:1901363	P:macromolecule metabolic process; P:cellular metabolic process; F:catalytic activity; F:organic cyclic compound binding; F:heterocyclic compound binding			0	0	0	0	0
Sample_prefix_DN8051_c0_g2_i2	630.793	629.222	686.672	160.374	305.418	131.823	424.05	1.70386	3.25772	0.278348	6.12134	9.27902e-10	4.85528e-08	[BLASTED, MAPPED, ANNOTATED]	nose resistant to fluoxetine protein 6-like	ref	XP_014365663.1	PREDICTED: nose resistant to fluoxetine protein 6-like [Papilio machaon]	2374	20	0	72.58	2	F:GO:0016747; C:GO:0016021	F:acyltransferase activity, transferring groups other than amino-acyl groups; C:integral component of membrane	EC:2.3.1	Acyltransferases	IPR002656	Acyltransferase 3 domain	PF01757 (PFAM)	GO:0016747	acyltransferase activity, transferring groups other than amino-acyl groups
Sample_prefix_DN5354_c0_g1_i1	75.5361	131.427	66.3205	23.2317	43.877	16.7099	59.517	1.70378	3.25754	0.456891	3.72907	0.000192185	0.00234795	[BLASTED, MAPPED]	hypothetical protein RR46_14110	gb	KPI92889.1	hypothetical protein RR46_14110 [Papilio xuthus]	2565	20	2.44782e-118	56.62	3	P:GO:0007062; C:GO:0005634; C:GO:0008278	P:sister chromatid cohesion; C:nucleus; C:cohesin complex			0	0	0	0	0
Sample_i_DN9635_c0_g1_i13	98.0644	83.7412	117.336	44.9645	24.0893	22.2799	65.0793	1.70328	3.25642	0.38732	4.39761	1.09449e-05	0.000205189	[BLASTED, MAPPED, ANNOTATED]	hypothetical protein evm_014244	gb	RVE41108.1	hypothetical protein evm_014244 [Chilo suppressalis]	409	20	4.56995e-40	81.18	10	P:GO:0006816; P:GO:0044260; P:GO:0090502; F:GO:0003676; F:GO:0004523; F:GO:0016615; F:GO:0016616; C:GO:0005789; C:GO:0016021; C:GO:0042575	P:calcium ion transport; P:cellular macromolecule metabolic process; P:RNA phosphodiester bond hydrolysis, endonucleolytic; F:nucleic acid binding; F:RNA-DNA hybrid ribonuclease activity; F:malate dehydrogenase activity; F:oxidoreductase activity, acting on the CH-OH group of donors, NAD or NADP as acceptor; C:endoplasmic reticulum membrane; C:integral component of membrane; C:DNA polymerase comp…	EC:3.1.30; EC:1.1.1; EC:3.1.26.4	Acting on ester bonds; Acting on the CH-OH group of donors; Ribonuclease H	0	0	0	0	0
Sample_i_DN177_c1_g1_i1	64.9345	126.775	46.9345	27.7281	24.9496	20.4233	51.9575	1.70243	3.25448	0.459612	3.70405	0.000212182	0.00254822	[BLASTED, MAPPED]	C-type mannose receptor 2-like	ref	XP_026497971.1	C-type mannose receptor 2-like isoform X1 [Vanessa tameamea]	2022	20	1.46292e-115	72.49	1	F:GO:0030246	F:carbohydrate binding			IPR016186;IPR016186;IPR001304;noIPR;noIPR;IPR016187;IPR016187	C-type lectin-like/link domain superfamily;C-type lectin-like/link domain superfamily;C-type lectin-like;C-type lectin-like;C-type lectin-like;C-type lectin fold;C-type lectin fold	G3DSA:3.10.100.10 (GENE3D);G3DSA:3.10.100.10 (GENE3D);PF00059 (PFAM);cd00037 (CDD);cd00037 (CDD);SSF56436 (SUPERFAMILY);SSF56436 (SUPERFAMILY)	;;;;;;	;;;;;;
Sample_prefix_DN5353_c1_g1_i1	31.8047	33.7291	34.6907	11.2411	12.0447	7.42664	21.8228	1.70161	3.25264	0.545082	3.12175	0.00179778	0.0145439	[BLASTED, MAPPED, ANNOTATED]	Putative uncharacterized transposon-derived protein F52C9.6	dbj	GBP68703.1	LINE-1 reverse transcriptase homolog [Eumeta japonica]	2446	20	0	65.46	2	P:GO:0090304; F:GO:0003824	P:nucleic acid metabolic process; F:catalytic activity			IPR043128;IPR000477;noIPR;IPR043502	Reverse transcriptase/Diguanylate cyclase domain;Reverse transcriptase domain;Reverse transcriptase domain;DNA/RNA polymerase superfamily	G3DSA:3.30.70.270 (GENE3D);PF00078 (PFAM);cd01650 (CDD);SSF56672 (SUPERFAMILY)	;;;	;;;
Sample_i_DN4861_c0_g1_i1	7733.84	6342.23	6150.46	1346.69	1260.39	3616.77	4408.4	1.70045	3.25003	0.546778	3.10995	0.00187117	0.0150443	[BLASTED, MAPPED, ANNOTATED]	myrosinase 1-like	ref	XP_013165186.1	PREDICTED: myrosinase 1-like [Papilio xuthus]	1840	20	0	85.11	2	P:GO:0005975; F:GO:0004553	P:carbohydrate metabolic process; F:hydrolase activity, hydrolyzing O-glycosyl compounds	EC:3.2.1	Glycosylases	noIPR;IPR001360;IPR017853	C2 domain superfamily;Glycoside hydrolase family 1;Glycoside hydrolase superfamily	G3DSA:3.20.20.80 (GENE3D);PF00232 (PFAM);SSF51445 (SUPERFAMILY)	;GO:0004553/GO:0005975;	;hydrolase activity, hydrolyzing O-glycosyl compounds/carbohydrate metabolic process;
Sample_IL_DN37790_c1_g1_i1	50.3574	53.5013	61.2189	13.4894	17.2067	20.4233	36.0328	1.70026	3.2496	0.435635	3.90296	9.50244e-05	0.00130071	[BLASTED]	piggyBac transposable element-derived protein 2-like isoform X1	ref	XP_037285042.1	uncharacterized protein LOC119177971 [Rhipicephalus microplus]	883	20	1.43648e-24	56.44						0	0	0	0	0
Sample_IL_DN2476_c0_g2_i8	333.949	252.387	387.72	101.92	117.866	79.8364	212.279	1.7001	3.24924	0.253023	6.71916	1.8277e-11	1.31676e-09	[BLASTED, MAPPED, ANNOTATED]	vacuolar protein sorting-associated protein 37A-like	ref	XP_014364717.1	PREDICTED: vacuolar protein sorting-associated protein 37A-like [Papilio machaon]gb	2152	20	0	90.81	4	P:GO:0015031; P:GO:0046907; C:GO:0000813; C:GO:0031902	P:protein transport; P:intracellular transport; C:ESCRT I complex; C:late endosome membrane			IPR009851	Modifier of rudimentary, Modr	PF07200 (PFAM)	0	0
Sample_IL_DN39778_c0_g2_i1	58.3086	46.5229	22.4469	11.9905	8.60333	18.5666	27.7398	1.69918	3.24717	0.570927	2.97618	0.0029186	0.0213649	[BLASTED]	Protein bric-a-brac 2	gb	KPJ02907.1	Protein bric-a-brac 2 [Papilio xuthus]	1601	20	0	76.08						noIPR;noIPR	Zinc finger, RING-CH-type;Zinc finger, RING-CH-type	mobidb-lite (MOBIDB_LITE);mobidb-lite (MOBIDB_LITE)	;	;
Sample_M2_DN24764_c0_g2_i1	47.707	63.9689	44.8939	19.4846	12.905	15.7816	34.1235	1.69548	3.23885	0.455862	3.71929	0.000199787	0.00242081	[BLASTED]	piggyBac transposable element-derived protein 2-like	ref	XP_023217348.1	piggyBac transposable element-derived protein 2-like [Centruroides sculpturatus]	1072	20	1.82755e-129	74.85						IPR029526	PiggyBac transposable element-derived protein	PF13843 (PFAM)	0	0
Sample_IL_DN57079_c0_g1_i1	38.4306	75.5997	35.711	17.2364	23.229	5.56998	32.6294	1.6948	3.23732	0.584744	2.89836	0.00375115	0.0260729	[BLASTED, MAPPED]	protein unc-79 homolog	ref	XP_011870962.1	PREDICTED: uncharacterized protein LOC105563718 [Vollenhovia emeryi]	1482	20	2.10887e-38	65.69	3	F:GO:0003676; C:GO:0016020; C:GO:0016021	F:nucleic acid binding; C:membrane; C:integral component of membrane			0	0	0	0	0
Sample_M1_DN4109_c0_g1_i17	78.1865	53.5013	39.7923	21.7329	4.30166	26.9216	37.406	1.69246	3.23207	0.593356	2.85235	0.00433974	0.0292386	[BLASTED, MAPPED]	LOW QUALITY PROTEIN: uncharacterized protein K02A2.6-like	ref	XP_028178590.1	LOW QUALITY PROTEIN: uncharacterized protein K02A2.6-like [Ostrinia furnacalis]	1984	20	2.46106e-104	73.94	2	F:GO:0003676; F:GO:0008270	F:nucleic acid binding; F:zinc ion binding			noIPR	Alpha carbonic anhydrase domain superfamily	mobidb-lite (MOBIDB_LITE)	0	0
Sample_IL_DN21223_c0_g2_i1	63.6093	39.5444	47.9548	11.9905	16.3463	18.5666	33.002	1.69147	3.22986	0.470007	3.59883	0.000319657	0.00358091	[BLASTED, MAPPED]	TC3A transposase	ref	XP_039276070.1	histone-lysine N-methyltransferase SETMAR-like [Nilaparvata lugens]	1138	20	8.25821e-26	61.09	1	F:GO:0003676	F:nucleic acid binding			IPR036397	Ribonuclease H superfamily	G3DSA:3.30.420.10 (GENE3D)	GO:0003676	nucleic acid binding
Sample_i_DN2854_c0_g1_i5	64.9345	60.4797	34.6907	16.487	18.9273	13.925	34.9074	1.69115	3.22913	0.470884	3.59143	0.000328874	0.00366372	[BLASTED, MAPPED, ANNOTATED]	tigger transposable element-derived protein 6-like	ref	XP_025836076.1	uncharacterized protein LOC112906347 [Agrilus planipennis]	1256	20	2.28003e-109	72.19	1	F:GO:0003676	F:nucleic acid binding			0	0	0	0	0
Sample_IL_DN15449_c0_g1_i9	55.6582	44.1967	22.4469	8.99291	8.60333	20.4233	26.7202	1.6897	3.2259	0.592718	2.85077	0.00436132	0.0293292	[BLASTED, MAPPED, ANNOTATED]	uncharacterized protein LOC113506049	ref	XP_026744708.1	uncharacterized protein LOC113506049 [Trichoplusia ni]	798	20	1.39566e-102	69.62	3	P:GO:0015074; F:GO:0003676; C:GO:0042575	P:DNA integration; F:nucleic acid binding; C:DNA polymerase complex			IPR041588;noIPR;noIPR;noIPR	Integrase zinc-binding domain;Integrase zinc-binding domain;Integrase zinc-binding domain;Integrase zinc-binding domain	PF17921 (PFAM);mobidb-lite (MOBIDB_LITE);mobidb-lite (MOBIDB_LITE);mobidb-lite (MOBIDB_LITE)	;;;	;;;
Sample_IL_DN10096_c0_g1_i2	35.7803	79.0889	38.772	20.234	20.648	6.49831	33.5036	1.68913	3.22463	0.567982	2.97392	0.0029402	0.0214859	[BLASTED]	piggyBac transposable element-derived protein 4-like	ref	XP_026482170.1	piggyBac transposable element-derived protein 4-like [Ctenocephalides felis]	2389	20	2.70812e-84	69.69						IPR029526;noIPR;noIPR	PiggyBac transposable element-derived protein;PiggyBac transposable element-derived protein;PiggyBac transposable element-derived protein	PF13843 (PFAM);mobidb-lite (MOBIDB_LITE);mobidb-lite (MOBIDB_LITE)	;;	;;
Sample_IL_DN29831_c0_g1_i1	51.6826	62.8059	37.7517	14.9882	15.486	16.7099	33.2374	1.68892	3.22415	0.46088	3.66455	0.000247772	0.00289819	[BLASTED, MAPPED]	general transcription factor II-I repeat domain-containing protein 2-like	gb	KFM77016.1	General transcription factor II-I repeat domain-containing protein 2, partial [Stegodyphus mimosarum]	1229	20	1.18167e-60	66.99	1	F:GO:0046983	F:protein dimerization activity			0	0	0	0	0
Sample_prefix_DN19637_c0_g1_i1	25.1787	50.0121	28.5688	15.7376	5.162	11.14	22.6332	1.6886	3.22344	0.615371	2.74404	0.00606884	0.0378729	[BLASTED, MAPPED]	putative retrotransposon protein unclassified	ref	XP_037965742.1	uncharacterized protein LOC119691730 [Plutella xylostella]	978	20	1.05819e-106	65.89	5	P:GO:0015074; P:GO:0044260; F:GO:0003676; F:GO:0008270; C:GO:0042575	P:DNA integration; P:cellular macromolecule metabolic process; F:nucleic acid binding; F:zinc ion binding; C:DNA polymerase complex			noIPR;IPR001878;IPR036875	Ribonuclease H-like superfamily;Zinc finger, CCHC-type;Zinc finger, CCHC-type superfamily	G3DSA:4.10.60.10 (GENE3D);PF00098 (PFAM);SSF57756 (SUPERFAMILY)	;GO:0008270/GO:0003676;GO:0008270/GO:0003676	;zinc ion binding/nucleic acid binding;zinc ion binding/nucleic acid binding
Sample_prefix_DN4732_c0_g1_i1	22.5283	26.7507	55.097	11.2411	10.324	11.14	22.8468	1.68237	3.20954	0.587859	2.86186	0.00421166	0.02858	[BLASTED]	FLYWCH-type zinc finger-containing protein 1	ref	XP_031327742.1	uncharacterized protein LOC116158992 [Photinus pyralis]gb	4305	20	7.86655e-168	60.86						noIPR;IPR018289;IPR007588	DNA/RNA polymerase superfamily;MULE transposase domain;Zinc finger, FLYWCH-type	G3DSA:2.20.25.240 (GENE3D);PF10551 (PFAM);PF04500 (PFAM)	;;	;;
Sample_prefix_DN7443_c0_g1_i3	148.422	137.242	130.6	39.7187	47.3183	42.7032	91.0008	1.68206	3.20887	0.283081	5.942	2.81568e-09	1.30973e-07	[BLASTED]	piggyBac transposable element-derived protein 3-like	ref	XP_035455959.1	piggyBac transposable element-derived protein 3-like [Spodoptera frugiperda]ref	2239	20	1.32027e-161	76.67						IPR029526	PiggyBac transposable element-derived protein	PF13843 (PFAM)	0	0
Sample_prefix_DN10380_c0_g1_i1	812.344	806.009	831.557	212.832	379.407	171.741	535.648	1.68103	3.20656	0.260693	6.44831	1.13106e-10	7.07473e-09	[BLASTED, MAPPED, ANNOTATED]	nose resistant to fluoxetine protein 6-like	ref	XP_014365663.1	PREDICTED: nose resistant to fluoxetine protein 6-like [Papilio machaon]	3155	20	0	68.07	2	F:GO:0016747; C:GO:0016021	F:acyltransferase activity, transferring groups other than amino-acyl groups; C:integral component of membrane	EC:2.3.1	Acyltransferases	IPR002656	Acyltransferase 3 domain	PF01757 (PFAM)	GO:0016747	acyltransferase activity, transferring groups other than amino-acyl groups
Sample_IL_DN33253_c0_g1_i1	21.2031	50.0121	40.8126	13.4894	8.60333	12.9966	24.5195	1.67811	3.20007	0.56576	2.96611	0.00301594	0.0218979	[BLASTED, MAPPED, ANNOTATED]	ATP-dependent DNA helicase PIF1	dbj	GBP31298.1	hypothetical protein EVAR_31423_1 [Eumeta japonica]	1208	20	4.29621e-133	66.72	7	P:GO:0000723; P:GO:0006281; P:GO:0006310; P:GO:0032508; F:GO:0003678; F:GO:0005524; F:GO:0016887	P:telomere maintenance; P:DNA repair; P:DNA recombination; P:DNA duplex unwinding; F:DNA helicase activity; F:ATP binding; F:ATP hydrolysis activity	EC:3.6.1; EC:3.6.4.12	Acting on acid anhydrides; DNA helicase	0	0	0	0	0
Sample_IL_DN11320_c0_g1_i8	470.444	329.149	246.916	89.9291	81.7316	155.959	229.022	1.67645	3.1964	0.313482	5.34783	8.90146e-08	2.90634e-06	[BLASTED]	DNA-directed RNA polymerase II subunit RPB1-like	ref	XP_026497466.1	uncharacterized protein LOC113401676 [Vanessa tameamea]	2979	20	3.10307e-73	56.95						0	0	0	0	0
Sample_M2_DN8740_c0_g1_i1	51.6826	51.1752	40.8126	20.234	20.648	3.71332	31.3776	1.67524	3.19371	0.584046	2.86833	0.00412651	0.0281118	[BLASTED, MAPPED, ANNOTATED]	Pao retrotransposon peptidase family protein	emb	CAB3260759.1	unnamed protein product [Arctia plantaginis]	533	20	1.95291e-24	66.72	1	P:GO:0043170	P:macromolecule metabolic process			0	0	0	0	0
Sample_IL_DN20892_c0_g1_i3	38.4306	22.0984	28.5688	14.9882	5.162	7.42664	19.4458	1.67507	3.19336	0.637432	2.62785	0.00859269	0.0495751	[BLASTED, MAPPED]	uncharacterized protein K02A2.6-like	ref	XP_028176694.1	uncharacterized protein K02A2.6-like [Ostrinia furnacalis]	1413	20	8.72846e-105	60.08	5	P:GO:0015074; P:GO:0044260; F:GO:0003676; F:GO:0008270; C:GO:0042575	P:DNA integration; P:cellular macromolecule metabolic process; F:nucleic acid binding; F:zinc ion binding; C:DNA polymerase complex			noIPR;noIPR;noIPR;noIPR;IPR036875	Transposase protein;Transposase protein;Transposase protein;Transposase protein;Zinc finger, CCHC-type superfamily	G3DSA:4.10.60.10 (GENE3D);mobidb-lite (MOBIDB_LITE);mobidb-lite (MOBIDB_LITE);mobidb-lite (MOBIDB_LITE);SSF57756 (SUPERFAMILY)	;;;;GO:0003676/GO:0008270	;;;;nucleic acid binding/zinc ion binding
Sample_IL_DN9067_c0_g2_i3	372.38	277.974	278.546	107.915	97.2176	85.4064	203.24	1.67229	3.18721	0.232142	7.20376	5.8575e-13	5.46051e-11	[BLASTED, MAPPED, ANNOTATED]	Transforming growth factor-beta-induced protein ig-h3	ref	NP_001299298.1	uncharacterized LOC106127760 precursor [Papilio xuthus]dbj	3992	20	0	85.22	1	C:GO:0016021	C:integral component of membrane			IPR000782;IPR036378;IPR036378;IPR036378	FAS1 domain;FAS1 domain superfamily;FAS1 domain superfamily;FAS1 domain superfamily	PF02469 (PFAM);G3DSA:2.30.180.10 (GENE3D);SSF82153 (SUPERFAMILY);SSF82153 (SUPERFAMILY)	;;;	;;;
Sample_IL_DN5282_c0_g1_i1	434.664	366.368	388.74	92.9267	179.809	102.116	260.771	1.66703	3.17561	0.267813	6.22462	4.82718e-10	2.64408e-08	[BLASTED, MAPPED, ANNOTATED]	uncharacterized protein LOC113507343	ref	XP_026746005.1	uncharacterized protein LOC113507343 [Trichoplusia ni]	4390	20	0	75.45	3	P:GO:0015074; F:GO:0003676; C:GO:0042575	P:DNA integration; F:nucleic acid binding; C:DNA polymerase complex			IPR008042;IPR043128;noIPR;noIPR;noIPR;IPR043502	Retrotransposon, Pao;Reverse transcriptase/Diguanylate cyclase domain;Reverse transcriptase/Diguanylate cyclase domain;Reverse transcriptase/Diguanylate cyclase domain;Reverse transcriptase/Diguanylate cyclase domain;DNA/RNA polymerase superfamily	PF05380 (PFAM);G3DSA:3.30.70.270 (GENE3D);G3DSA:3.10.10.10 (GENE3D);mobidb-lite (MOBIDB_LITE);cd01644 (CDD);SSF56672 (SUPERFAMILY)	;;;;;	;;;;;
Sample_prefix_DN3990_c1_g1_i10	53.0078	70.9474	38.772	17.2364	17.2067	16.7099	35.6467	1.66664	3.17473	0.455589	3.6582	0.000253992	0.00296378	[BLASTED]	PiggyBac transposable element-derived protein 3	emb	CAB3241792.1	unnamed protein product [Arctia plantaginis]	2481	20	9.12303e-118	72.31						IPR029526	PiggyBac transposable element-derived protein	PF13843 (PFAM)	0	0
Sample_F_DN11565_c0_g1_i1	1774.44	1491.06	1648.83	373.206	570.4	606.2	1077.35	1.66617	3.17371	0.197202	8.44903	2.93744e-17	4.43992e-15	[BLASTED, MAPPED, ANNOTATED]	antichymotrypsin-1-like isoform X1	ref	XP_013162556.1	PREDICTED: antichymotrypsin-1-like isoform X2 [Papilio xuthus]	396	20	8.34967e-36	73.36	4	P:GO:0010466; F:GO:0016787; F:GO:0030414; C:GO:0005576	P:negative regulation of peptidase activity; F:hydrolase activity; F:peptidase inhibitor activity; C:extracellular region	EC:3	Hydrolases	IPR042178;IPR023796;IPR036186	Serpin superfamily, domain 1;Serpin domain;Serpin superfamily	G3DSA:3.30.497.10 (GENE3D);PF00079 (PFAM);SSF56574 (SUPERFAMILY)	;;	;;
Sample_IL_DN11124_c0_g3_i1	91.4384	60.4797	90.808	31.4752	20.648	24.1366	53.1643	1.66532	3.17183	0.38878	4.28344	1.84025e-05	0.000322548	[BLASTED, MAPPED, ANNOTATED]	dna helicase	ref	XP_023212583.1	LOW QUALITY PROTEIN: uncharacterized protein LOC111615400 [Centruroides sculpturatus]	1737	20	3.14682e-118	55.45	2	P:GO:0009987; F:GO:0003824	P:cellular process; F:catalytic activity			IPR025476	Helitron helicase-like domain	PF14214 (PFAM)	0	0
Sample_IL_DN22222_c0_g4_i1	34.4551	22.0984	28.5688	10.4917	5.162	11.14	18.6527	1.66467	3.17041	0.613256	2.71447	0.00663812	0.0406371	[BLASTED, MAPPED, ANNOTATED]	jerky protein homolog-like	ref	XP_023028778.1	uncharacterized protein LOC111516921 [Leptinotarsa decemlineata]	951	20	2.20561e-164	87.09	4	P:GO:0009058; F:GO:0003677; F:GO:0003824; F:GO:0030170	P:biosynthetic process; F:DNA binding; F:catalytic activity; F:pyridoxal phosphate binding			IPR004875;IPR036397;IPR036812	DDE superfamily endonuclease domain;Ribonuclease H superfamily;NADP-dependent oxidoreductase domain superfamily	PF03184 (PFAM);G3DSA:3.30.420.10 (GENE3D);SSF51430 (SUPERFAMILY)	GO:0003676;GO:0003676;	nucleic acid binding;nucleic acid binding;
Sample_prefix_DN14573_c0_g1_i3	74.2109	56.9905	54.0767	17.2364	18.067	23.2083	40.6316	1.66407	3.16909	0.416093	3.99927	6.35385e-05	0.00092594	[BLASTED, MAPPED, ANNOTATED]	endonuclease-reverse transcriptase	gb	PZC79969.1	hypothetical protein B5X24_HaOG215559 [Helicoverpa armigera]	2685	20	0	75.74	2	P:GO:0090304; F:GO:0003824	P:nucleic acid metabolic process; F:catalytic activity			IPR000477;noIPR;IPR043502	Reverse transcriptase domain;Reverse transcriptase domain;DNA/RNA polymerase superfamily	PF00078 (PFAM);cd01650 (CDD);SSF56672 (SUPERFAMILY)	;;	;;
Sample_prefix_DN487_c1_g1_i2	86.1377	75.5997	86.7268	26.2293	17.2067	35.2766	54.5294	1.66197	3.16448	0.387316	4.29099	1.7788e-05	0.000313151	[BLASTED]	hypothetical protein evm_014310	gb	RVE41040.1	hypothetical protein evm_014310 [Chilo suppressalis]	799	20	3.07746e-36	72.5						0	0	0	0	0
Sample_F_DN3945_c0_g1_i4	34.4551	20.9353	26.5282	8.99291	11.1843	5.56998	17.9443	1.66131	3.16304	0.61913	2.6833	0.00728997	0.0436996	[BLASTED, MAPPED]	reverse transcriptase	ref	XP_013177579.1	PREDICTED: uncharacterized protein LOC106125039 [Papilio xuthus]	1843	20	6.26682e-50	66.7	2	P:GO:0006278; F:GO:0003964	P:RNA-dependent DNA biosynthetic process; F:RNA-directed DNA polymerase activity			IPR031961	Domain of unknown function DUF4780	PF16012 (PFAM)	0	0
Sample_prefix_DN14052_c0_g1_i13	71.5605	68.6212	88.7674	20.9835	27.5306	24.1366	50.2666	1.66099	3.16233	0.374965	4.42972	9.4355e-06	0.000180559	[BLASTED, MAPPED]	unnamed protein product	emb	CAD7481705.1	unnamed protein product [Plutella xylostella]	1345	20	1.52249e-73	65.51	4	P:GO:0015074; P:GO:0044260; F:GO:0003676; C:GO:0042575	P:DNA integration; P:cellular macromolecule metabolic process; F:nucleic acid binding; C:DNA polymerase complex			IPR036397;IPR012337	Ribonuclease H superfamily;Ribonuclease H-like superfamily	G3DSA:3.30.420.10 (GENE3D);SSF53098 (SUPERFAMILY)	GO:0003676;	nucleic acid binding;
Sample_IL_DN8671_c0_g2_i2	42.4062	34.8922	34.6907	10.4917	13.7653	11.14	24.5643	1.66099	3.16232	0.511332	3.24835	0.00116075	0.0103042	[BLASTED, MAPPED]	RNA-directed DNA polymerase from mobile element jockey-like	ref	XP_013192038.1	PREDICTED: RNA-directed DNA polymerase from mobile element jockey-like [Amyelois transitella]	1046	20	5.27906e-104	60.05	1	F:GO:0003824	F:catalytic activity			0	0	0	0	0
Sample_M2_DN206_c0_g1_i10	4337.36	2650.64	2801.78	1240.27	796.668	1059.22	2147.66	1.66022	3.16065	0.222179	7.47245	7.87144e-14	8.24388e-12	[BLASTED, MAPPED, ANNOTATED]	heat shock protein 68-like	ref	XP_028165103.1	heat shock protein 68-like [Ostrinia furnacalis]	2321	20	0	97.06	2	F:GO:0005524; F:GO:0016887	F:ATP binding; F:ATP hydrolysis activity	EC:3.6.1	Acting on acid anhydrides	noIPR;noIPR;noIPR;IPR029048;IPR029047;noIPR;IPR013126;noIPR;noIPR;IPR029047;IPR029048;IPR043129;IPR043129	Protein of unknown function DM4/12;Protein of unknown function DM4/12;Protein of unknown function DM4/12;Heat shock protein 70kD, C-terminal domain superfamily;Heat shock protein 70kD, peptide-binding domain superfamily;Heat shock protein 70kD, peptide-binding domain superfamily;Heat shock protein 70 family;Heat shock protein 70 family;Heat shock protein 70 family;Heat shock protein 70kD, peptide…	G3DSA:3.30.420.40 (GENE3D);G3DSA:3.30.30.30 (GENE3D);G3DSA:3.30.420.40 (GENE3D);G3DSA:1.20.1270.10 (GENE3D);G3DSA:2.60.34.10 (GENE3D);G3DSA:3.90.640.10 (GENE3D);PF00012 (PFAM);mobidb-lite (MOBIDB_LITE);cd10233 (CDD);SSF100920 (SUPERFAMILY);SSF100934 (SUPERFAMILY);SSF53067 (SUPERFAMILY);SSF53067 (SUPERFAMILY)	;;;;;;GO:0016887/GO:0005524;;;;;;	;;;;;;ATP hydrolysis activity/ATP binding;;;;;;
Sample_i_DN4546_c1_g1_i3	86.1377	61.6428	77.5439	34.4728	23.229	12.9966	49.3371	1.6601	3.16038	0.43728	3.79642	0.000146801	0.00187623	[BLASTED, MAPPED]	RNA-directed DNA polymerase from mobile element jockey-like isoform X1	emb	CAF4841982.1	unnamed protein product [Pieris macdunnoughi]	2002	20	1.11577e-162	66.02	1	C:GO:0005634	C:nucleus			IPR000477;noIPR;IPR043502	Reverse transcriptase domain;Reverse transcriptase domain;DNA/RNA polymerase superfamily	PF00078 (PFAM);cd01650 (CDD);SSF56672 (SUPERFAMILY)	;;	;;
Sample_prefix_DN3828_c1_g1_i1	41.081	60.4797	51.0157	20.234	8.60333	19.4949	33.4848	1.6579	3.15556	0.493312	3.36075	0.000777303	0.00743726	[BLASTED, MAPPED, ANNOTATED]	WD repeat and FYVE domain-containing protein 3 isoform X2	ref	XP_031762869.1	WD repeat and FYVE domain-containing protein 3-like [Galleria mellonella]	1151	20	8.94523e-70	80.44	2	F:GO:0046872; C:GO:0005737	F:metal ion binding; C:cytoplasm			noIPR;noIPR;noIPR;noIPR;noIPR	NADP-dependent oxidoreductase domain superfamily;NADP-dependent oxidoreductase domain superfamily;NADP-dependent oxidoreductase domain superfamily;NADP-dependent oxidoreductase domain superfamily;NADP-dependent oxidoreductase domain superfamily	mobidb-lite (MOBIDB_LITE);mobidb-lite (MOBIDB_LITE);mobidb-lite (MOBIDB_LITE);mobidb-lite (MOBIDB_LITE);mobidb-lite (MOBIDB_LITE)	;;;;	;;;;
Sample_IL_DN5798_c0_g1_i7	99.3896	131.427	110.194	47.2128	34.4133	25.9932	74.7717	1.65689	3.15336	0.344082	4.81538	1.46917e-06	3.55589e-05	[BLASTED]	piggyBac transposable element-derived protein 4-like	ref	XP_013195531.1	PREDICTED: uncharacterized protein LOC106138797 [Amyelois transitella]	3482	20	6.53687e-84	58.77						IPR029526	PiggyBac transposable element-derived protein	PF13843 (PFAM)	0	0
Sample_IL_DN9240_c2_g1_i2	25.1787	29.0768	28.5688	6.74468	8.60333	11.14	18.2187	1.65486	3.14893	0.591944	2.79564	0.00517966	0.0335039	[BLASTED, MAPPED, ANNOTATED]	unnamed protein product	emb	CAF4893939.1	unnamed protein product [Pieris macdunnoughi]	1028	20	4.00986e-84	81.06	5	P:GO:0006508; P:GO:0006897; F:GO:0004252; F:GO:0005044; C:GO:0016020	P:proteolysis; P:endocytosis; F:serine-type endopeptidase activity; F:scavenger receptor activity; C:membrane	EC:3.4.21	Acting on peptide bonds (peptidases)	IPR005135;IPR036691;IPR036691	Endonuclease/exonuclease/phosphatase;Endonuclease/exonuclease/phosphatase superfamily;Endonuclease/exonuclease/phosphatase superfamily	PF03372 (PFAM);G3DSA:3.60.10.10 (GENE3D);SSF56219 (SUPERFAMILY)	GO:0003824;;	catalytic activity;;
Sample_prefix_DN23818_c0_g1_i3	53.0078	45.3598	30.6094	20.9835	12.0447	7.42664	28.2386	1.6545	3.14815	0.550973	3.00288	0.00267441	0.0199604	[BLASTED, MAPPED, ANNOTATED]	dynein heavy chain 2, axonemal	ref	XP_026489468.1	dynein heavy chain 2, axonemal [Vanessa tameamea]	467	20	3.12359e-46	88.57	7	P:GO:0007018; F:GO:0005524; F:GO:0008569; F:GO:0016887; C:GO:0005737; C:GO:0005874; C:GO:0030286	P:microtubule-based movement; F:ATP binding; F:minus-end-directed microtubule motor activity; F:ATP hydrolysis activity; C:cytoplasm; C:microtubule; C:dynein complex	EC:3.6.1	Acting on acid anhydrides	noIPR;noIPR	Ribonuclease H-like superfamily;Ribonuclease H-like superfamily	G3DSA:1.10.8.1220 (GENE3D);G3DSA:6.10.140.1060 (GENE3D)	;	;
Sample_prefix_DN3705_c0_g1_i2	1897.68	1575.96	1962.07	682.712	612.557	430.745	1193.62	1.65391	3.14685	0.192939	8.57216	1.01558e-17	1.62173e-15	[BLASTED, MAPPED, ANNOTATED]	microtubule-associated protein futsch-like	ref	XP_014371503.1	PREDICTED: microtubule-associated protein futsch isoform X3 [Papilio machaon]	6280	20	0	81.72	3	P:GO:0000226; F:GO:0008017; C:GO:0005874	P:microtubule cytoskeleton organization; F:microtubule binding; C:microtubule			noIPR;noIPR;noIPR;noIPR;noIPR;noIPR;noIPR;noIPR;noIPR;noIPR;noIPR;noIPR	PGBD-like superfamily;PGBD-like superfamily;PGBD-like superfamily;PGBD-like superfamily;PGBD-like superfamily;PGBD-like superfamily;PGBD-like superfamily;PGBD-like superfamily;PGBD-like superfamily;PGBD-like superfamily;PGBD-like superfamily;PGBD-like superfamily	mobidb-lite (MOBIDB_LITE);mobidb-lite (MOBIDB_LITE);mobidb-lite (MOBIDB_LITE);mobidb-lite (MOBIDB_LITE);mobidb-lite (MOBIDB_LITE);mobidb-lite (MOBIDB_LITE);mobidb-lite (MOBIDB_LITE);mobidb-lite (MOBIDB_LITE);mobidb-lite (MOBIDB_LITE);mobidb-lite (MOBIDB_LITE);mobidb-lite (MOBIDB_LITE);mobidb-lite (MOBIDB_LITE)	;;;;;;;;;;;	;;;;;;;;;;;
Sample_i_DN1461_c0_g1_i11	3709.22	2124.93	2255.92	1075.4	657.294	837.354	1776.69	1.65359	3.14615	0.239863	6.89388	5.42913e-12	4.30436e-10	[BLASTED, MAPPED, ANNOTATED]	heat shock protein 68-like	ref	XP_028165103.1	heat shock protein 68-like [Ostrinia furnacalis]	2111	20	0	97.18	2	F:GO:0005524; F:GO:0016887	F:ATP binding; F:ATP hydrolysis activity	EC:3.6.1	Acting on acid anhydrides	noIPR;IPR029048;IPR013126;noIPR;noIPR;IPR029047;noIPR;noIPR;noIPR;IPR029048;IPR043129;IPR043129;IPR029047	Ankyrin repeat-containing domain superfamily;Heat shock protein 70kD, C-terminal domain superfamily;Heat shock protein 70 family;Heat shock protein 70 family;Heat shock protein 70 family;Heat shock protein 70kD, peptide-binding domain superfamily;Heat shock protein 70kD, peptide-binding domain superfamily;Heat shock protein 70kD, peptide-binding domain superfamily;Heat shock protein 70kD, peptide…	G3DSA:3.90.640.10 (GENE3D);G3DSA:1.20.1270.10 (GENE3D);PF00012 (PFAM);G3DSA:3.30.30.30 (GENE3D);G3DSA:3.30.420.40 (GENE3D);G3DSA:2.60.34.10 (GENE3D);G3DSA:3.30.420.40 (GENE3D);mobidb-lite (MOBIDB_LITE);cd10233 (CDD);SSF100934 (SUPERFAMILY);SSF53067 (SUPERFAMILY);SSF53067 (SUPERFAMILY);SSF100920 (SUPERFAMILY)	;;GO:0016887/GO:0005524;;;;;;;;;;	;;ATP hydrolysis activity/ATP binding;;;;;;;;;;
Sample_prefix_DN12452_c0_g1_i1	38.4306	20.9353	38.772	10.4917	6.88266	13.925	21.5729	1.65226	3.14325	0.587946	2.81022	0.00495072	0.0323467	[BLASTED, MAPPED, ANNOTATED]	uncharacterized protein LOC114355181	ref	XP_028163686.1	uncharacterized protein LOC114355181 [Ostrinia furnacalis]	1393	20	5.39609e-83	82.43	3	P:GO:0006313; F:GO:0003677; F:GO:0004803	P:transposition, DNA-mediated; F:DNA binding; F:transposase activity			0	0	0	0	0
Sample_F_DN1122_c0_g1_i13	1008.47	700.169	1409.05	206.087	539.428	246.936	685.025	1.65218	3.14308	0.333863	4.94868	7.47181e-07	1.94732e-05	[BLASTED]	adipocyte enhancer-binding protein 1-like	ref	XP_012248216.1	adipocyte enhancer-binding protein 1-like [Bombus impatiens]	827	1	4.60141e-07	58.82						noIPR;noIPR;noIPR	Transposase protein;Transposase protein;Transposase protein	mobidb-lite (MOBIDB_LITE);mobidb-lite (MOBIDB_LITE);mobidb-lite (MOBIDB_LITE)	;;	;;
Sample_IL_DN22558_c0_g1_i6	132.519	81.415	96.9299	26.2293	43.0166	29.7066	68.3028	1.65103	3.14057	0.366405	4.50602	6.60555e-06	0.000132799	[BLASTED, MAPPED, ANNOTATED]	uncharacterized protein LOC118278838	ref	XP_035454156.1	uncharacterized protein LOC118278838 [Spodoptera frugiperda]	1945	20	0	79.86	3	P:GO:0015074; F:GO:0003676; C:GO:0042575	P:DNA integration; F:nucleic acid binding; C:DNA polymerase complex			IPR036397;IPR012337	Ribonuclease H superfamily;Ribonuclease H-like superfamily	G3DSA:3.30.420.10 (GENE3D);SSF53098 (SUPERFAMILY)	GO:0003676;	nucleic acid binding;
Sample_F_DN17344_c0_g1_i1	58.3086	47.6859	60.1986	14.9882	24.9496	12.9966	36.5213	1.65083	3.14015	0.454168	3.63486	0.000278135	0.00318742	[BLASTED, MAPPED, ANNOTATED]	protein ALP1-like	ref	XP_026735793.1	uncharacterized protein LOC113499487 [Trichoplusia ni]	915	20	1.7574e-150	62.95	1	F:GO:0046872	F:metal ion binding			0	0	0	0	0
Sample_M2_DN27772_c0_g1_i6	108.666	59.3167	76.5236	14.2388	35.2736	28.7782	53.7995	1.64735	3.13259	0.443779	3.71211	0.00020554	0.00247942	[BLASTED, MAPPED, ANNOTATED]	RNA-directed DNA polymerase from mobile element jockey-like	ref	XP_013199489.1	PREDICTED: RNA-directed DNA polymerase from mobile element jockey-like [Amyelois transitella]	2240	20	1.01283e-175	81.4	6	P:GO:0035196; P:GO:0090502; F:GO:0003677; F:GO:0003723; F:GO:0004525; F:GO:0005524	P:production of miRNAs involved in gene silencing by miRNA; P:RNA phosphodiester bond hydrolysis, endonucleolytic; F:DNA binding; F:RNA binding; F:ribonuclease III activity; F:ATP binding	EC:3.1.30; EC:3.1.26.3	Acting on ester bonds; Ribonuclease III	IPR000477;noIPR;noIPR;IPR043502	Reverse transcriptase domain;Reverse transcriptase domain;Reverse transcriptase domain;DNA/RNA polymerase superfamily	PF00078 (PFAM);mobidb-lite (MOBIDB_LITE);mobidb-lite (MOBIDB_LITE);SSF56672 (SUPERFAMILY)	;;;	;;;
Sample_IL_DN8159_c0_g1_i1	324.673	269.833	345.887	111.662	77.4299	111.4	206.814	1.64569	3.12898	0.237422	6.93151	4.16367e-12	3.36795e-10	[BLASTED]	uncharacterized protein LOC119630407	ref	XP_037875673.1	uncharacterized protein LOC119630407 [Bombyx mori]	3347	20	7.85131e-85	59.57						0	0	0	0	0
Sample_IL_DN17413_c0_g1_i2	74.2109	91.8827	103.052	40.4681	26.6703	18.5666	59.1417	1.6437	3.12467	0.394297	4.1687	3.06346e-05	0.000496668	[BLASTED, MAPPED]	trypsin iota-like	ref	XP_014355729.1	PREDICTED: trypsin iota-like [Papilio machaon]	1938	20	4.22948e-111	69.81	2	P:GO:0006508; F:GO:0004252	P:proteolysis; F:serine-type endopeptidase activity			IPR043504;IPR043504;IPR001254;IPR009003	Peptidase S1, PA clan, chymotrypsin-like fold;Peptidase S1, PA clan, chymotrypsin-like fold;Serine proteases, trypsin domain;Peptidase S1, PA clan	G3DSA:2.40.10.10 (GENE3D);G3DSA:2.40.10.10 (GENE3D);PF00089 (PFAM);SSF50494 (SUPERFAMILY)	;;GO:0004252/GO:0006508;	;;serine-type endopeptidase activity/proteolysis;
Sample_IL_DN8331_c0_g2_i2	84.8125	98.8611	149.986	14.9882	49.8993	42.7032	73.5418	1.64259	3.12226	0.44765	3.66936	0.000243154	0.00285599	[BLASTED, MAPPED, ANNOTATED]	unnamed protein product	emb	CAB3237059.1	unnamed protein product [Arctia plantaginis]	2245	20	1.67177e-20	95.52	2	P:GO:0009116; F:GO:0003824	P:nucleoside metabolic process; F:catalytic activity			0	0	0	0	0
Sample_i_DN7488_c0_g2_i1	23.8535	34.8922	36.7313	14.2388	5.162	11.14	21.003	1.64186	3.12068	0.600562	2.73387	0.00625943	0.0388373	[BLASTED, MAPPED, ANNOTATED]	unnamed protein product	emb	CAB3250915.1	unnamed protein product [Arctia plantaginis]	1201	20	1.72245e-89	69.79	1	C:GO:0016020	C:membrane			0	0	0	0	0
Sample_IL_DN4940_c1_g1_i2	153.723	202.374	156.108	53.208	41.296	70.5531	112.877	1.63679	3.10974	0.298517	5.48308	4.17989e-08	1.48364e-06	[BLASTED, MAPPED]	RNA-directed DNA polymerase from mobile element jockey-like	emb	CAF4862608.1	unnamed protein product [Pieris macdunnoughi]	5339	20	0	59.26	5	P:GO:0006278; F:GO:0003824; F:GO:0003964; C:GO:0016020; C:GO:0016021	P:RNA-dependent DNA biosynthetic process; F:catalytic activity; F:RNA-directed DNA polymerase activity; C:membrane; C:integral component of membrane			IPR000477;IPR036691;IPR005135;noIPR;IPR043502;IPR036691	Reverse transcriptase domain;Endonuclease/exonuclease/phosphatase superfamily;Endonuclease/exonuclease/phosphatase;Endonuclease/exonuclease/phosphatase;DNA/RNA polymerase superfamily;Endonuclease/exonuclease/phosphatase superfamily	PF00078 (PFAM);G3DSA:3.60.10.10 (GENE3D);PF14529 (PFAM);cd01650 (CDD);SSF56672 (SUPERFAMILY);SSF56219 (SUPERFAMILY)	;;GO:0003824;;;	;;catalytic activity;;;
Sample_prefix_DN10936_c0_g2_i3	37.1055	72.1104	51.0157	14.2388	5.162	32.4916	35.354	1.63593	3.10787	0.608162	2.68995	0.00714621	0.0429798	[BLASTED, MAPPED, ANNOTATED]	zinc finger and BTB domain-containing protein 41-like isoform X1	ref	XP_013163531.1	PREDICTED: gastrula zinc finger protein xFG20-1-like isoform X2 [Papilio xuthus]	1102	20	5.67406e-147	70.66	1	C:GO:0043226	C:organelle			IPR013087;noIPR;noIPR;noIPR;noIPR;noIPR;noIPR;noIPR;IPR036236;IPR036236;IPR036236	Zinc finger C2H2-type;Zinc finger C2H2-type;Zinc finger C2H2-type;Zinc finger C2H2-type;Zinc finger C2H2-type;Zinc finger C2H2-type;Zinc finger C2H2-type;Zinc finger C2H2-type;Zinc finger C2H2 superfamily;Zinc finger C2H2 superfamily;Zinc finger C2H2 superfamily	PF00096 (PFAM);G3DSA:3.30.160.60 (GENE3D);G3DSA:3.30.160.60 (GENE3D);G3DSA:3.30.160.60 (GENE3D);G3DSA:3.30.160.60 (GENE3D);PF12874 (PFAM);mobidb-lite (MOBIDB_LITE);mobidb-lite (MOBIDB_LITE);SSF57667 (SUPERFAMILY);SSF57667 (SUPERFAMILY);SSF57667 (SUPERFAMILY)	;;;;;;;;;;	;;;;;;;;;;
Sample_prefix_DN3596_c0_g1_i13	96.7392	95.3719	102.031	40.4681	22.3686	31.5632	64.7571	1.63504	3.10597	0.35173	4.64857	3.34243e-06	7.3197e-05	[BLASTED, MAPPED]	hypothetical protein Cfor_11674	dbj	GFG35179.1	hypothetical protein Cfor_11674 [Coptotermes formosanus]	1488	20	1.04622e-11	65.06	5	P:GO:0007018; F:GO:0008569; C:GO:0005856; C:GO:0005874; C:GO:0030286	P:microtubule-based movement; F:minus-end-directed microtubule motor activity; C:cytoskeleton; C:microtubule; C:dynein complex			noIPR;noIPR;noIPR	ANL, N-terminal domain;ANL, N-terminal domain;ANL, N-terminal domain	mobidb-lite (MOBIDB_LITE);mobidb-lite (MOBIDB_LITE);mobidb-lite (MOBIDB_LITE)	;;	;;
Sample_IL_DN3246_c0_g1_i16	42.4062	52.3382	55.097	11.2411	18.9273	18.5666	33.0961	1.63095	3.09718	0.462898	3.52336	0.000426116	0.00455773	[BLASTED, MAPPED, ANNOTATED]	uncharacterized protein K02A2.6-like	ref	XP_028044274.1	uncharacterized protein K02A2.6-like [Bombyx mandarina]	1953	20	1.11038e-131	76.41	2	P:GO:0044260; F:GO:0005488	P:cellular macromolecule metabolic process; F:binding			IPR001584;IPR036397;noIPR;noIPR;noIPR;noIPR;IPR012337	Integrase, catalytic core;Ribonuclease H superfamily;Ribonuclease H superfamily;Ribonuclease H superfamily;Ribonuclease H superfamily;Ribonuclease H superfamily;Ribonuclease H-like superfamily	PF00665 (PFAM);G3DSA:3.30.420.10 (GENE3D);mobidb-lite (MOBIDB_LITE);mobidb-lite (MOBIDB_LITE);mobidb-lite (MOBIDB_LITE);mobidb-lite (MOBIDB_LITE);SSF53098 (SUPERFAMILY)	GO:0015074;GO:0003676;;;;;	DNA integration;nucleic acid binding;;;;;
Sample_IL_DN37375_c0_g1_i3	30.4795	40.7075	36.7313	14.9882	8.60333	11.14	23.775	1.63095	3.09717	0.532427	3.06323	0.00218959	0.0170587	[BLASTED]	unnamed protein product	emb	CAB3253238.1	unnamed protein product [Arctia plantaginis]	1138	20	4.27931e-94	72.14						0	0	0	0	0
Sample_IL_DN56847_c0_g1_i1	39.7558	45.3598	37.7517	13.4894	7.74299	18.5666	27.111	1.63001	3.09515	0.520241	3.13318	0.00172921	0.0140932	[BLASTED, MAPPED, ANNOTATED]	leukocyte surface antigen CD53-like	ref	XP_013135863.1	PREDICTED: tetraspanin-9-like [Papilio polytes]	1500	20	2.2753e-78	71.21	1	C:GO:0016020	C:membrane			IPR018499	Tetraspanin/Peripherin	PF00335 (PFAM)	GO:0016021	integral component of membrane
Sample_prefix_DN5754_c0_g1_i3	571.159	482.675	390.781	161.872	128.19	176.383	318.51	1.62958	3.09423	0.221035	7.37249	1.67466e-13	1.65916e-11	[BLASTED, MAPPED, ANNOTATED]	uncharacterized protein LOC119630338	ref	XP_037875303.1	uncharacterized protein LOC119630338 [Bombyx mori]	7483	20	0	67.12	2	P:GO:0009987; P:GO:0043170	P:cellular process; P:macromolecule metabolic process			IPR000477;IPR021109;IPR008737;IPR008042;noIPR;IPR043502	Reverse transcriptase domain;Aspartic peptidase domain superfamily;Peptidase aspartic, putative;Retrotransposon, Pao;Retrotransposon, Pao;DNA/RNA polymerase superfamily	PF00078 (PFAM);G3DSA:2.40.70.10 (GENE3D);PF05585 (PFAM);PF05380 (PFAM);cd00303 (CDD);SSF56672 (SUPERFAMILY)	;;;;;	;;;;;
Sample_prefix_DN2732_c0_g1_i10	4023.29	4617.39	4858.74	944.255	1515.05	1917.93	2979.44	1.62544	3.08537	0.223978	7.25714	3.95374e-13	3.75288e-11	[BLASTED, MAPPED, ANNOTATED]	WASH complex subunit 5	ref	XP_013172186.1	PREDICTED: altered inheritance of mitochondria protein 21 [Papilio xuthus]	3463	20	1.0958e-137	82.85	3	P:GO:0035821; F:GO:0090729; C:GO:0071203	P:modulation of process of another organism; F:toxin activity; C:WASH complex			noIPR;noIPR	SUN domain;SUN domain	mobidb-lite (MOBIDB_LITE);mobidb-lite (MOBIDB_LITE)	;	;
Sample_IL_DN17031_c0_g1_i1	37.1055	27.9137	28.5688	8.2435	13.7653	8.35497	20.6586	1.62268	3.07947	0.569452	2.84955	0.00437807	0.0294209	[BLASTED, MAPPED]	gag-pol protein	ref	XP_037872459.1	uncharacterized protein LOC119629711 [Bombyx mori]	1121	20	1.89156e-123	54.37	5	P:GO:0015074; P:GO:0044260; F:GO:0003676; F:GO:0008270; C:GO:0042575	P:DNA integration; P:cellular macromolecule metabolic process; F:nucleic acid binding; F:zinc ion binding; C:DNA polymerase complex			0	0	0	0	0
Sample_IL_DN16238_c0_g1_i2	33.1299	43.0337	47.9548	10.4917	20.648	9.2833	27.4236	1.62266	3.07942	0.530795	3.05704	0.00223536	0.0173317	[BLASTED]	PREDICTED: uncharacterized protein LOC105662354	ref	XP_012139330.1	PREDICTED: uncharacterized protein LOC105662354 [Megachile rotundata]	359	2	4.24202e-09	43.31						0	0	0	0	0
Sample_M2_DN10833_c0_g1_i2	201.43	237.267	191.819	64.4492	57.6423	83.5497	139.359	1.61898	3.07158	0.259223	6.24552	4.22406e-10	2.34591e-08	[BLASTED]	alpha-tocopherol transfer protein-like	ref	XP_013167493.1	PREDICTED: uncharacterized protein LOC106117649 [Papilio xuthus]gb	1199	20	4.38475e-133	88.33						noIPR;IPR036865	Alpha/Beta hydrolase fold;CRAL-TRIO lipid binding domain superfamily	G3DSA:1.20.5.1200 (GENE3D);SSF52087 (SUPERFAMILY)	;	;
Sample_prefix_DN10342_c0_g2_i6	62.2842	24.4245	49.9954	21.7329	8.60333	13.925	30.1609	1.61716	3.0677	0.56376	2.86852	0.00412391	0.0280969	[BLASTED, MAPPED, ANNOTATED]	putative RNA-directed DNA polymerase from transposon X-element	dbj	GBP19825.1	Probable RNA-directed DNA polymerase from transposon X-element [Eumeta japonica]	1319	20	2.3254e-131	64.74	1	F:GO:0003824	F:catalytic activity			noIPR	Ribonuclease H-like superfamily	mobidb-lite (MOBIDB_LITE)	0	0
Sample_IL_DN9679_c0_g2_i2	112.642	72.1104	60.1986	12.74	39.5753	27.8499	54.186	1.61423	3.06148	0.471286	3.42516	0.000614433	0.00613222	[BLASTED, MAPPED, ANNOTATED]	hypothetical protein evm_014400	gb	RVE40950.1	hypothetical protein evm_014400 [Chilo suppressalis]	1027	20	4.19325e-52	58.16	4	P:GO:0044260; P:GO:0090304; F:GO:0016740; F:GO:0016787	P:cellular macromolecule metabolic process; P:nucleic acid metabolic process; F:transferase activity; F:hydrolase activity	EC:2; EC:3	Transferases; Hydrolases	0	0	0	0	0
Sample_IL_DN11398_c3_g1_i1	35.7803	65.132	44.8939	23.9811	8.60333	14.8533	32.2073	1.61286	3.05857	0.529424	3.04643	0.00231573	0.0178257	[BLASTED]	unnamed protein product	emb	CAD7481680.1	unnamed protein product [Plutella xylostella]	703	8	2.2382e-12	70.47						0	0	0	0	0
Sample_IL_DN15255_c0_g3_i1	47.707	45.3598	44.8939	17.9858	10.324	16.7099	30.4967	1.61219	3.05715	0.47271	3.41052	0.000648385	0.00641378	[BLASTED, MAPPED]	hypothetical protein RR48_00730	gb	KPJ20896.1	hypothetical protein RR48_00730 [Papilio machaon]	1270	20	1.04405e-12	54.67	1	F:GO:0046872	F:metal ion binding			IPR013083;noIPR;IPR011011	Zinc finger, RING/FYVE/PHD-type;Zinc finger, RING/FYVE/PHD-type;Zinc finger, FYVE/PHD-type	G3DSA:3.30.40.10 (GENE3D);mobidb-lite (MOBIDB_LITE);SSF57903 (SUPERFAMILY)	;;	;;
Sample_prefix_DN6012_c4_g1_i1	23.8535	31.4029	46.9345	8.99291	17.2067	7.42664	22.6362	1.60982	3.05213	0.594045	2.70993	0.00672984	0.0410385	[BLASTED, MAPPED, ANNOTATED]	reverse transcriptase	ref	XP_037867752.1	uncharacterized protein LOC119628659 [Bombyx mori]	354	20	4.20038e-26	68.44	4	P:GO:0006278; P:GO:0090305; F:GO:0003964; F:GO:0004519	P:RNA-dependent DNA biosynthetic process; P:nucleic acid phosphodiester bond hydrolysis; F:RNA-directed DNA polymerase activity; F:endonuclease activity	EC:3.1; EC:2.7.7.49	Acting on ester bonds; RNA-directed DNA polymerase	0	0	0	0	0
Sample_i_DN12821_c0_g1_i5	208.056	155.852	166.311	59.2033	42.1563	72.4098	117.331	1.60946	3.05137	0.294491	5.46522	4.62333e-08	1.62574e-06	[BLASTED, MAPPED, ANNOTATED]	dynein heavy chain 10, axonemal	ref	XP_013137277.1	PREDICTED: dynein heavy chain 10, axonemal [Papilio polytes]	3667	20	0	90.88	6	P:GO:0007018; F:GO:0005524; F:GO:0008569; C:GO:0005737; C:GO:0005874; C:GO:0030286	P:microtubule-based movement; F:ATP binding; F:minus-end-directed microtubule motor activity; C:cytoplasm; C:microtubule; C:dynein complex			IPR027417;noIPR;IPR043160;IPR041658;IPR004273;IPR041228;IPR042219	P-loop containing nucleoside triphosphate hydrolase;P-loop containing nucleoside triphosphate hydrolase;Dynein heavy chain, C-terminal domain, barrel region;Dynein heavy chain AAA lid domain;Dynein heavy chain region D6 P-loop domain;Dynein heavy chain, C-terminal domain;Dynein heavy chain AAA lid domain superfamily	G3DSA:3.40.50.300 (GENE3D);G3DSA:1.20.1270.280 (GENE3D);G3DSA:3.10.490.20 (GENE3D);PF18198 (PFAM);PF03028 (PFAM);PF18199 (PFAM);G3DSA:1.10.8.720 (GENE3D)	;;;;GO:0007018/GO:0008569/GO:0030286;;	;;;;microtubule-based movement/minus-end-directed microtubule motor activity/dynein complex;;
Sample_prefix_DN31389_c0_g1_i1	53.0078	40.7075	87.7471	13.4894	22.3686	24.1366	40.2428	1.60814	3.0486	0.477571	3.36734	0.000758963	0.00730089	[BLASTED]	thioredoxin domain-containing protein 3 homolog	ref	XP_014360874.1	PREDICTED: uncharacterized protein LOC106712751 [Papilio machaon]	1107	20	2.16365e-84	74.95						IPR031827;noIPR;noIPR	Domain of unknown function DUF4746;Domain of unknown function DUF4746;Domain of unknown function DUF4746	PF15928 (PFAM);mobidb-lite (MOBIDB_LITE);mobidb-lite (MOBIDB_LITE)	;;	;;
Sample_i_DN23112_c0_g1_i5	123.243	129.101	105.092	49.461	26.6703	40.8465	79.0691	1.60638	3.04486	0.335502	4.78797	1.68474e-06	4.00899e-05	[BLASTED]	uncharacterized protein LOC115444195	ref	XP_030025731.1	uncharacterized protein LOC115444195 [Manduca sexta]gb	1504	20	2.8488e-55	68.92						IPR006578	MADF domain	PF10545 (PFAM)	0	0
Sample_F_DN2598_c0_g2_i6	443.94	589.677	366.293	146.884	123.888	189.379	310.01	1.60601	3.04409	0.246405	6.51778	7.13547e-11	4.65631e-09	[BLASTED, MAPPED, ANNOTATED]	Mariner Mos1 transposase	ref	XP_037938203.1	protein GVQW3-like [Teleopsis dalmanni]	2423	20	5.85416e-172	77.95	4	P:GO:0032259; F:GO:0003676; F:GO:0008168; C:GO:0016020	P:methylation; F:nucleic acid binding; F:methyltransferase activity; C:membrane	EC:2.1.1	Transferring one-carbon groups	noIPR;IPR001888;IPR036397	Zinc finger, RING/FYVE/PHD-type;Transposase, type 1;Ribonuclease H superfamily	G3DSA:1.10.10.1450 (GENE3D);PF01359 (PFAM);G3DSA:3.30.420.10 (GENE3D)	;;GO:0003676	;;nucleic acid binding
Sample_M1_DN7929_c1_g1_i3	361.778	362.878	417.309	137.891	110.123	127.181	252.86	1.60552	3.04305	0.200992	7.98794	1.37207e-15	1.75361e-13	[BLASTED, MAPPED, ANNOTATED]	RNA-directed DNA polymerase from mobile element jockey-like	ref	XP_014356712.1	PREDICTED: uncharacterized protein LOC106709424 [Papilio machaon]	965	20	2.04633e-24	77.27	1	C:GO:0016021	C:integral component of membrane			0	0	0	0	0
Sample_IL_DN296_c2_g1_i9	55.6582	107.003	56.1173	35.9716	16.3463	19.4949	48.4318	1.59914	3.02964	0.468847	3.41081	0.00064771	0.00640967	[BLASTED]	fatty acid synthase-like	ref	XP_035441483.1	uncharacterized protein LOC118270130 [Spodoptera frugiperda]	1073	20	2.41078e-49	76.53						0	0	0	0	0
Sample_IL_DN3057_c0_g1_i9	1247.01	1059.56	1075.41	310.255	363.921	443.742	749.983	1.59833	3.02793	0.178467	8.95587	3.37055e-19	6.24989e-17	[BLASTED, MAPPED, ANNOTATED]	cytochrome P450 9e2-like	ref	XP_013199514.1	PREDICTED: cytochrome P450 9e2-like [Amyelois transitella]ref	1969	20	1.81258e-170	65.55	2	F:GO:0005488; F:GO:0016491	F:binding; F:oxidoreductase activity	EC:1	Oxidoreductases	IPR036396;IPR001128;IPR036396	Cytochrome P450 superfamily;Cytochrome P450;Cytochrome P450 superfamily	G3DSA:1.10.630.10 (GENE3D);PF00067 (PFAM);SSF48264 (SUPERFAMILY)	GO:0020037/GO:0016705/GO:0005506/GO:0004497;GO:0020037/GO:0016705/GO:0005506/GO:0004497;GO:0020037/GO:0016705/GO:0005506/GO:0004497	heme binding/oxidoreductase activity, acting on paired donors, with incorporation or reduction of molecular oxygen/iron ion binding/monooxygenase activity;heme binding/oxidoreductase activity, acting on paired donors, with incorporation or reduction of molecular oxygen/iron ion binding/monooxygenase activity;heme binding/oxidoreductase activity, acting on paired donors, with incorporation or redu…
Sample_prefix_DN2398_c0_g1_i1	38.4306	45.3598	42.8532	5.99527	10.324	25.9932	28.1594	1.5981	3.02745	0.590009	2.70861	0.00675663	0.041151	[BLASTED]	Alpha-tocopherol transfer protein-like	ref	NP_001298932.1	uncharacterized protein LOC106119479 [Papilio xuthus]dbj	2983	20	2.3676e-127	82.37						IPR001251;IPR036865;IPR001251;IPR036273;IPR036865	CRAL-TRIO lipid binding domain;CRAL-TRIO lipid binding domain superfamily;CRAL-TRIO lipid binding domain;CRAL/TRIO, N-terminal domain superfamily;CRAL-TRIO lipid binding domain superfamily	PF00650 (PFAM);G3DSA:3.40.525.10 (GENE3D);cd00170 (CDD);SSF46938 (SUPERFAMILY);SSF52087 (SUPERFAMILY)	;;;;	;;;;
Sample_IL_DN7415_c0_g1_i1	726.207	837.412	661.164	238.312	264.122	233.011	493.371	1.59657	3.02423	0.171773	9.29462	1.47737e-20	3.26591e-18	[BLASTED, MAPPED, ANNOTATED]	PREDICTED: uncharacterized protein K02A2.6-like	ref	XP_013167322.1	PREDICTED: uncharacterized protein K02A2.6-like [Papilio xuthus]ref	6853	20	0	77.44	2	P:GO:0044260; F:GO:0005488	P:cellular macromolecule metabolic process; F:binding			IPR043128;noIPR;IPR041588;IPR021109;IPR041373;IPR001584;IPR036397;noIPR;IPR043128;IPR000477;noIPR;noIPR;noIPR;IPR021109;IPR012337;IPR043502	Reverse transcriptase/Diguanylate cyclase domain;Reverse transcriptase/Diguanylate cyclase domain;Integrase zinc-binding domain;Aspartic peptidase domain superfamily;Reverse transcriptase, RNase H-like domain;Integrase, catalytic core;Ribonuclease H superfamily;Ribonuclease H superfamily;Reverse transcriptase/Diguanylate cyclase domain;Reverse transcriptase domain;Reverse transcriptase domain;Rev…	G3DSA:3.30.70.270 (GENE3D);G3DSA:1.10.340.70 (GENE3D);PF17921 (PFAM);G3DSA:2.40.70.10 (GENE3D);PF17917 (PFAM);PF00665 (PFAM);G3DSA:3.30.420.10 (GENE3D);G3DSA:3.10.10.10 (GENE3D);G3DSA:3.30.70.270 (GENE3D);PF00078 (PFAM);mobidb-lite (MOBIDB_LITE);cd09274 (CDD);cd01647 (CDD);SSF50630 (SUPERFAMILY);SSF53098 (SUPERFAMILY);SSF56672 (SUPERFAMILY)	;;;;;GO:0015074;GO:0003676;;;;;;;;;	;;;;;DNA integration;nucleic acid binding;;;;;;;;;
Sample_M2_DN15241_c1_g1_i3	68.9101	56.9905	70.4017	10.4917	18.9273	36.2049	43.6544	1.59347	3.01775	0.486799	3.27337	0.00106273	0.0096011	[BLASTED, MAPPED]	Putative uncharacterized transposon-derived protein F52C9.6	gb	PZC82686.1	hypothetical protein B5X24_HaOG209784 [Helicoverpa armigera]	1385	20	1.34414e-120	77.84	1	P:GO:0071897	P:DNA biosynthetic process			0	0	0	0	0
Sample_IL_DN9471_c0_g2_i1	86.1377	58.1536	95.9096	17.9858	24.0893	38.0615	53.3896	1.59326	3.0173	0.420208	3.7916	0.000149681	0.00190766	[BLASTED, MAPPED, ANNOTATED]	pol polyprotein	emb	CAB3220776.1	unnamed protein product [Arctia plantaginis]	2524	20	0	73.67	4	P:GO:0006807; P:GO:0044238; P:GO:0044260; F:GO:0016787	P:nitrogen compound metabolic process; P:primary metabolic process; P:cellular macromolecule metabolic process; F:hydrolase activity	EC:3	Hydrolases	IPR041577;noIPR;noIPR;IPR043502	Reverse transcriptase/retrotransposon-derived protein, RNase H-like domain;Reverse transcriptase/retrotransposon-derived protein, RNase H-like domain;Reverse transcriptase/retrotransposon-derived protein, RNase H-like domain;DNA/RNA polymerase superfamily	PF17919 (PFAM);G3DSA:3.10.20.370 (GENE3D);cd09274 (CDD);SSF56672 (SUPERFAMILY)	;;;	;;;
Sample_F_DN5696_c0_g2_i12	26.5039	36.0552	48.9751	15.7376	14.6257	6.49831	24.7326	1.59308	3.01693	0.56692	2.81007	0.00495315	0.0323595	[BLASTED]	PREDICTED: uncharacterized protein LOC105662354	ref	XP_012139330.1	PREDICTED: uncharacterized protein LOC105662354 [Megachile rotundata]	838	2	2.84437e-11	47.65						0	0	0	0	0
Sample_M1_DN8727_c0_g1_i2	53.0078	44.1967	31.6298	5.99527	12.905	24.1366	28.6452	1.5927	3.01613	0.581621	2.73837	0.00617438	0.0384114	[BLASTED, MAPPED, ANNOTATED]	heparan sulfate glucosamine 3-O-sulfotransferase 3A1	ref	XP_013169120.1	PREDICTED: heparan sulfate glucosamine 3-O-sulfotransferase 3A1 [Papilio xuthus]	980	20	6.31165e-146	89.51	2	F:GO:0008146; C:GO:0016021	F:sulfotransferase activity; C:integral component of membrane	EC:2.8.2	Transferring sulfur-containing groups	IPR000863;IPR027417;IPR027417	Sulfotransferase domain;P-loop containing nucleoside triphosphate hydrolase;P-loop containing nucleoside triphosphate hydrolase	PF00685 (PFAM);G3DSA:3.40.50.300 (GENE3D);SSF52540 (SUPERFAMILY)	GO:0008146;;	sulfotransferase activity;;
Sample_IL_DN33370_c0_g1_i13	38.4306	55.8274	39.7923	7.49409	22.3686	14.8533	29.7944	1.59251	3.01574	0.535661	2.97299	0.00294916	0.0215351	[BLASTED, MAPPED]	putative RNA-directed DNA polymerase	emb	CAB3220285.1	unnamed protein product [Arctia plantaginis]emb	1124	20	8.95313e-125	61.39	4	P:GO:0006278; P:GO:0009116; F:GO:0003824; F:GO:0003964	P:RNA-dependent DNA biosynthetic process; P:nucleoside metabolic process; F:catalytic activity; F:RNA-directed DNA polymerase activity			IPR000477;IPR043502	Reverse transcriptase domain;DNA/RNA polymerase superfamily	PF00078 (PFAM);SSF56672 (SUPERFAMILY)	;	;
Sample_i_DN13126_c0_g1_i2	43.7314	45.3598	37.7517	20.234	8.60333	12.9966	28.1128	1.5897	3.00987	0.514545	3.08953	0.00200476	0.0159054	[BLASTED]	putative tick transposon	emb	CAB3230894.1	unnamed protein product [Arctia plantaginis]	1872	20	1.70862e-62	52.03						IPR036691;IPR036691	Endonuclease/exonuclease/phosphatase superfamily;Endonuclease/exonuclease/phosphatase superfamily	G3DSA:3.60.10.10 (GENE3D);SSF56219 (SUPERFAMILY)	;	;
Sample_IL_DN10351_c0_g1_i8	96.7392	118.633	127.539	49.461	34.4133	29.7066	76.0821	1.58934	3.00911	0.335829	4.73257	2.21693e-06	5.10881e-05	[BLASTED]	clavesin-2-like isoform X1	ref	XP_014359259.1	PREDICTED: clavesin-2-like isoform X1 [Papilio machaon]gb	993	20	0	88.61						IPR001251;noIPR;IPR036865;IPR001251;IPR036273;IPR036865	CRAL-TRIO lipid binding domain;CRAL-TRIO lipid binding domain;CRAL-TRIO lipid binding domain superfamily;CRAL-TRIO lipid binding domain;CRAL/TRIO, N-terminal domain superfamily;CRAL-TRIO lipid binding domain superfamily	PF00650 (PFAM);G3DSA:1.10.8.20 (GENE3D);G3DSA:3.40.525.10 (GENE3D);cd00170 (CDD);SSF46938 (SUPERFAMILY);SSF52087 (SUPERFAMILY)	;;;;;	;;;;;
Sample_prefix_DN2483_c0_g1_i8	84.8125	66.2951	71.422	14.9882	22.3686	37.1332	49.5033	1.58812	3.00658	0.428995	3.70196	0.000213939	0.00256253	[BLASTED, MAPPED, ANNOTATED]	anosmin-1	ref	XP_014357372.1	PREDICTED: anosmin-1 [Papilio machaon]	3105	20	0	84.95	4	P:GO:0043086; P:GO:0052547; F:GO:0030414; C:GO:0005576	P:negative regulation of catalytic activity; P:regulation of peptidase activity; F:peptidase inhibitor activity; C:extracellular region			IPR013783;IPR008197;IPR003961;IPR013783;IPR036645;IPR003961;noIPR;IPR003961;IPR036645;IPR036116	Immunoglobulin-like fold;WAP-type 'four-disulfide core' domain;Fibronectin type III;Immunoglobulin-like fold;Elafin-like superfamily;Fibronectin type III;Fibronectin type III;Fibronectin type III;Elafin-like superfamily;Fibronectin type III superfamily	G3DSA:2.60.40.10 (GENE3D);PF00095 (PFAM);PF00041 (PFAM);G3DSA:2.60.40.10 (GENE3D);G3DSA:4.10.75.10 (GENE3D);cd00063 (CDD);cd00199 (CDD);cd00063 (CDD);SSF57256 (SUPERFAMILY);SSF49265 (SUPERFAMILY)	;GO:0030414/GO:0005576;GO:0005515;;;GO:0005515;;GO:0005515;;GO:0005515	;peptidase inhibitor activity/extracellular region;protein binding;;;protein binding;;protein binding;;protein binding
Sample_IL_DN13322_c0_g1_i3	56.9834	48.849	58.1579	30.7258	9.46366	13.925	36.3508	1.5873	3.00486	0.51281	3.09529	0.0019662	0.0156526	[BLASTED, MAPPED, ANNOTATED]	craniofacial development protein 2-like	gb	KAG6448448.1	hypothetical protein O3G_MSEX005472 [Manduca sexta]	1386	20	0	63.88	1	F:GO:0003824	F:catalytic activity			IPR036691;IPR005135;IPR036691	Endonuclease/exonuclease/phosphatase superfamily;Endonuclease/exonuclease/phosphatase;Endonuclease/exonuclease/phosphatase superfamily	G3DSA:3.60.10.10 (GENE3D);PF14529 (PFAM);SSF56219 (SUPERFAMILY)	;GO:0003824;	;catalytic activity;
Sample_M1_DN6636_c0_g3_i2	51.6826	77.9258	74.483	24.7305	14.6257	28.7782	45.371	1.58691	3.00406	0.426616	3.71977	0.000199401	0.00241782	[BLASTED, MAPPED]	Retrovirus-related Pol polyprotein from transposon 17.6-like Protein	ref	XP_026741885.1	uncharacterized protein LOC113503939 [Trichoplusia ni]	1473	20	2.69919e-131	63.79	4	P:GO:0015074; P:GO:0044260; F:GO:0003676; C:GO:0042575	P:DNA integration; P:cellular macromolecule metabolic process; F:nucleic acid binding; C:DNA polymerase complex			noIPR;IPR021109;IPR043502;IPR021109	Homeobox-like domain superfamily;Aspartic peptidase domain superfamily;DNA/RNA polymerase superfamily;Aspartic peptidase domain superfamily	G3DSA:3.10.10.10 (GENE3D);G3DSA:2.40.70.10 (GENE3D);SSF56672 (SUPERFAMILY);SSF50630 (SUPERFAMILY)	;;;	;;;
Sample_prefix_DN15039_c0_g1_i7	62.2842	66.2951	45.9142	22.4823	22.3686	12.9966	38.7235	1.58359	2.99714	0.44176	3.58473	0.000337433	0.00374431	[BLASTED]	uncharacterized protein LOC103309295	ref	XP_008182582.2	uncharacterized protein LOC103309295 [Acyrthosiphon pisum]	1590	20	3.01633e-45	55.6						IPR006578;noIPR;noIPR	MADF domain;MADF domain;MADF domain	PF10545 (PFAM);mobidb-lite (MOBIDB_LITE);mobidb-lite (MOBIDB_LITE)	;;	;;
Sample_M1_DN3889_c0_g1_i1	249.137	204.701	201.002	64.4492	81.7316	72.4098	145.572	1.58285	2.99561	0.245516	6.44704	1.14056e-10	7.12097e-09	[BLASTED]	putative follistatin	ref	XP_026490819.1	follistatin [Vanessa tameamea]	2295	20	1.73324e-149	92.09						IPR002350;IPR036773;noIPR;noIPR;noIPR;noIPR;IPR036058;IPR036058;IPR036058	Kazal domain;TGF-beta binding (TB) domain superfamily;TGF-beta binding (TB) domain superfamily;TGF-beta binding (TB) domain superfamily;TGF-beta binding (TB) domain superfamily;TGF-beta binding (TB) domain superfamily;Kazal domain superfamily;Kazal domain superfamily;Kazal domain superfamily	PF07648 (PFAM);G3DSA:3.90.290.10 (GENE3D);G3DSA:3.30.60.30 (GENE3D);G3DSA:3.30.60.30 (GENE3D);cd00104 (CDD);cd00104 (CDD);SSF100895 (SUPERFAMILY);SSF100895 (SUPERFAMILY);SSF100895 (SUPERFAMILY)	GO:0005515;;;;;;GO:0005515;GO:0005515;GO:0005515	protein binding;;;;;;protein binding;protein binding;protein binding
Sample_prefix_DN15014_c0_g1_i9	2569.55	1721.35	2694.65	927.019	503.295	903.265	1553.19	1.58171	2.99324	0.2445	6.46916	9.85479e-11	6.27397e-09	[BLASTED, MAPPED, ANNOTATED]	cytochrome P450 4C1-like	gb	KPJ03618.1	Cytochrome P450 4V3 [Papilio xuthus]	2425	20	1.58366e-77	74.56	2	F:GO:0016491; F:GO:0046872	F:oxidoreductase activity; F:metal ion binding	EC:1	Oxidoreductases	IPR036396;IPR001128;IPR036396	Cytochrome P450 superfamily;Cytochrome P450;Cytochrome P450 superfamily	G3DSA:1.10.630.10 (GENE3D);PF00067 (PFAM);SSF48264 (SUPERFAMILY)	GO:0005506/GO:0020037/GO:0004497/GO:0016705;GO:0005506/GO:0020037/GO:0004497/GO:0016705;GO:0005506/GO:0020037/GO:0004497/GO:0016705	iron ion binding/heme binding/monooxygenase activity/oxidoreductase activity, acting on paired donors, with incorporation or reduction of molecular oxygen;iron ion binding/heme binding/monooxygenase activity/oxidoreductase activity, acting on paired donors, with incorporation or reduction of molecular oxygen;iron ion binding/heme binding/monooxygenase activity/oxidoreductase activity, acting on p…
Sample_M2_DN7087_c0_g1_i2	192.153	137.242	132.641	59.2033	47.3183	47.3448	102.651	1.58	2.98969	0.295458	5.34762	8.91173e-08	2.90771e-06	[BLASTED]	LIX1-like protein	ref	NP_001298429.1	LIX1-like protein [Papilio polytes]dbj	1047	20	8.62816e-156	83.39						IPR029270;noIPR	Limb expression 1;Limb expression 1	PF14954 (PFAM);cd00048 (CDD)	;	;
Sample_M1_DN978_c0_g4_i1	30.4795	41.8706	33.6704	10.4917	10.324	14.8533	23.6149	1.57824	2.98604	0.527093	2.99423	0.00275142	0.0203963	[BLASTED, MAPPED, ANNOTATED]	RNA-directed DNA polymerase from mobile element jockey-like	ref	XP_014356973.1	PREDICTED: LOW QUALITY PROTEIN: RNA-directed DNA polymerase from mobile element jockey-like [Papilio machaon]	1246	20	3.7272e-153	67.83	2	P:GO:0090304; F:GO:0003824	P:nucleic acid metabolic process; F:catalytic activity			IPR000477	Reverse transcriptase domain	PF00078 (PFAM)	0	0
Sample_i_DN742_c0_g1_i1	557.907	535.013	460.162	116.908	208.2	195.878	345.678	1.57811	2.98578	0.239164	6.59843	4.15534e-11	2.82855e-09	[BLASTED, MAPPED, ANNOTATED]	Sodium-coupled monocarboxylate transporter 2	ref	XP_013165674.1	PREDICTED: sodium-coupled monocarboxylate transporter 1 [Papilio xuthus]gb	4970	20	2.44697e-60	72.53	3	P:GO:0055085; F:GO:0022857; C:GO:0016021	P:transmembrane transport; F:transmembrane transporter activity; C:integral component of membrane	EC:7	Translocases	0	0	0	0	0
Sample_i_DN16864_c0_g1_i13	29.1543	36.0552	43.8735	20.234	8.60333	7.42664	24.2245	1.57721	2.98392	0.582375	2.70824	0.00676415	0.041182	[BLASTED, MAPPED, ANNOTATED]	Putative uncharacterized transposon-derived protein F52C9.6	dbj	GBP68703.1	LINE-1 reverse transcriptase homolog [Eumeta japonica]	2763	20	0	67.2	2	P:GO:0090304; F:GO:0003824	P:nucleic acid metabolic process; F:catalytic activity			IPR000477;IPR043128;noIPR;noIPR;IPR043502	Reverse transcriptase domain;Reverse transcriptase/Diguanylate cyclase domain;Reverse transcriptase/Diguanylate cyclase domain;Reverse transcriptase/Diguanylate cyclase domain;DNA/RNA polymerase superfamily	PF00078 (PFAM);G3DSA:3.30.70.270 (GENE3D);mobidb-lite (MOBIDB_LITE);cd01650 (CDD);SSF56672 (SUPERFAMILY)	;;;;	;;;;
Sample_prefix_DN42708_c0_g1_i1	31.8047	47.6859	41.8329	10.4917	13.7653	16.7099	27.0484	1.57643	2.98231	0.50327	3.13238	0.00173398	0.0141236	[BLASTED]	PiggyBac transposable element-derived protein 4	gb	KAF9409672.1	hypothetical protein HW555_011026, partial [Spodoptera exigua]	971	20	2.1312e-87	64.3						IPR029526;noIPR;noIPR	PiggyBac transposable element-derived protein;PiggyBac transposable element-derived protein;PiggyBac transposable element-derived protein	PF13843 (PFAM);mobidb-lite (MOBIDB_LITE);mobidb-lite (MOBIDB_LITE)	;;	;;
Sample_M1_DN7626_c0_g1_i3	314.071	254.713	221.408	87.6809	87.7539	89.1197	175.791	1.57617	2.98177	0.235177	6.70206	2.05498e-11	1.46495e-09	[BLASTED, MAPPED, ANNOTATED]	uncharacterized protein LOC118281428 isoform X1	ref	XP_035457894.1	uncharacterized protein LOC118281428 isoform X1 [Spodoptera frugiperda]	3686	20	0	79.05	4	P:GO:0015074; F:GO:0003676; C:GO:0016021; C:GO:0042575	P:DNA integration; F:nucleic acid binding; C:integral component of membrane; C:DNA polymerase complex			IPR001584;IPR040676;IPR005312;IPR041588;IPR036397;IPR012337	Integrase, catalytic core;Domain of unknown function DUF5641;Protein of unknown function DUF1759;Integrase zinc-binding domain;Ribonuclease H superfamily;Ribonuclease H-like superfamily	PF00665 (PFAM);PF18701 (PFAM);PF03564 (PFAM);PF17921 (PFAM);G3DSA:3.30.420.10 (GENE3D);SSF53098 (SUPERFAMILY)	GO:0015074;;;;GO:0003676;	DNA integration;;;;nucleic acid binding;
Sample_IL_DN43012_c0_g1_i1	45.0566	74.4366	75.5033	11.9905	20.648	33.4199	43.5092	1.57588	2.98117	0.478992	3.28999	0.00100191	0.00913677	[BLASTED, MAPPED, ANNOTATED]	monocarboxylate transporter 1-like	ref	XP_026739067.1	monocarboxylate transporter 1-like [Trichoplusia ni]	1508	20	8.51177e-127	78.16	3	P:GO:0055085; F:GO:0022857; C:GO:0016021	P:transmembrane transport; F:transmembrane transporter activity; C:integral component of membrane	EC:7	Translocases	IPR036259;IPR036259	MFS transporter superfamily;MFS transporter superfamily	G3DSA:1.20.1250.20 (GENE3D);SSF103473 (SUPERFAMILY)	;	;
Sample_IL_DN8142_c0_g2_i3	58.3086	68.6212	55.097	17.9858	31.8323	11.14	40.4975	1.57556	2.98051	0.471002	3.34512	0.000822474	0.00778277	[BLASTED, MAPPED]	RNA-directed DNA polymerase from mobile element jockey-like isoform X1	gb	PCG77029.1	hypothetical protein B5V51_8207 [Heliothis virescens]	1878	20	6.55563e-136	65.6	3	P:GO:0005975; F:GO:0004553; C:GO:0005634	P:carbohydrate metabolic process; F:hydrolase activity, hydrolyzing O-glycosyl compounds; C:nucleus			IPR000477;IPR043502	Reverse transcriptase domain;DNA/RNA polymerase superfamily	PF00078 (PFAM);SSF56672 (SUPERFAMILY)	;	;
Sample_prefix_DN12915_c0_g1_i1	35.7803	79.0889	57.1376	16.487	13.7653	27.8499	38.3515	1.57502	2.97939	0.491767	3.20277	0.00136112	0.0116929	[BLASTED, MAPPED]	putative RNA-directed DNA polymerase	emb	CAD7472941.1	unnamed protein product [Plutella xylostella]	967	20	2.89742e-52	64	5	P:GO:0006278; P:GO:0048856; F:GO:0003964; C:GO:0016020; C:GO:0016021	P:RNA-dependent DNA biosynthetic process; P:anatomical structure development; F:RNA-directed DNA polymerase activity; C:membrane; C:integral component of membrane			0	0	0	0	0
Sample_IL_DN26339_c0_g1_i1	229.259	191.907	141.824	74.9409	71.4076	41.7749	125.185	1.57428	2.97786	0.31555	4.989	6.06935e-07	1.6223e-05	[BLASTED, MAPPED, ANNOTATED]	PREDICTED: LOW QUALITY PROTEIN: uncharacterized protein LOC106719170	ref	XP_014368926.1	PREDICTED: LOW QUALITY PROTEIN: uncharacterized protein LOC106719170 [Papilio machaon]	2897	20	0	87	1	C:GO:0016021	C:integral component of membrane			IPR005240	Protein of unknown function DUF389	PF04087 (PFAM)	0	0
Sample_IL_DN109550_c0_g1_i1	71.5605	97.698	74.483	29.9764	11.1843	40.8465	54.2915	1.57419	2.97768	0.463391	3.39711	0.000681023	0.00667834	[BLASTED, MAPPED]	piggyBac transposable element-derived protein 3-like	gb	KOB72988.1	Uncharacterized protein OBRU01_11452 [Operophtera brumata]	2160	20	8.26494e-71	63.06	2	F:GO:0008270; F:GO:0046872	F:zinc ion binding; F:metal ion binding			0	0	0	0	0
Sample_prefix_DN33144_c0_g3_i2	254.437	198.885	161.21	41.2175	99.7986	65.9115	136.91	1.57172	2.97259	0.342068	4.59475	4.33263e-06	9.14582e-05	[BLASTED, MAPPED, ANNOTATED]	Atrial natriuretic peptide-converting enzyme	gb	KPJ01821.1	Atrial natriuretic peptide-converting enzyme [Papilio xuthus]	1675	20	0	87.1	4	P:GO:0006508; F:GO:0004252; C:GO:0005886; C:GO:0016021	P:proteolysis; F:serine-type endopeptidase activity; C:plasma membrane; C:integral component of membrane	EC:3.4.21	Acting on peptide bonds (peptidases)	IPR043504;IPR001254;IPR001254;IPR009003	Peptidase S1, PA clan, chymotrypsin-like fold;Serine proteases, trypsin domain;Serine proteases, trypsin domain;Peptidase S1, PA clan	G3DSA:2.40.10.10 (GENE3D);PF00089 (PFAM);cd00190 (CDD);SSF50494 (SUPERFAMILY)	;GO:0006508/GO:0004252;GO:0006508/GO:0004252;	;proteolysis/serine-type endopeptidase activity;proteolysis/serine-type endopeptidase activity;
Sample_prefix_DN132_c0_g1_i1	2719.3	1942.33	2034.51	864.818	554.054	837.354	1492.06	1.56889	2.96677	0.206411	7.60083	2.94231e-14	3.25747e-12	[BLASTED, MAPPED, ANNOTATED]	heat shock protein 68-like	ref	XP_028165103.1	heat shock protein 68-like [Ostrinia furnacalis]	2356	20	0	97.22	2	F:GO:0005524; F:GO:0016887	F:ATP binding; F:ATP hydrolysis activity	EC:3.6.1	Acting on acid anhydrides	noIPR;noIPR;noIPR;IPR029048;IPR013126;noIPR;IPR029047;noIPR;noIPR;IPR043129;IPR029047;IPR043129;IPR029048	MFS transporter superfamily;MFS transporter superfamily;MFS transporter superfamily;Heat shock protein 70kD, C-terminal domain superfamily;Heat shock protein 70 family;Heat shock protein 70 family;Heat shock protein 70kD, peptide-binding domain superfamily;Heat shock protein 70kD, peptide-binding domain superfamily;Heat shock protein 70kD, peptide-binding domain superfamily;ATPase, nucleotide bin…	G3DSA:3.30.420.40 (GENE3D);G3DSA:3.30.30.30 (GENE3D);G3DSA:3.90.640.10 (GENE3D);G3DSA:1.20.1270.10 (GENE3D);PF00012 (PFAM);G3DSA:3.30.420.40 (GENE3D);G3DSA:2.60.34.10 (GENE3D);mobidb-lite (MOBIDB_LITE);cd10233 (CDD);SSF53067 (SUPERFAMILY);SSF100920 (SUPERFAMILY);SSF53067 (SUPERFAMILY);SSF100934 (SUPERFAMILY)	;;;;GO:0005524/GO:0016887;;;;;;;;	;;;;ATP binding/ATP hydrolysis activity;;;;;;;;
Sample_prefix_DN6483_c0_g1_i3	34.4551	25.5876	41.8329	11.2411	12.0447	11.14	22.7169	1.56769	2.9643	0.53738	2.91729	0.00353089	0.0248617	[BLASTED]	uncharacterized transmembrane protein DDB_G0289901-like	ref	XP_039755843.1	uncharacterized transmembrane protein DDB_G0289901-like [Pararge aegeria]	901	1	3.22326e-06	51.02						0	0	0	0	0
Sample_prefix_DN5990_c0_g1_i4	33.1299	67.4582	61.2189	14.9882	23.229	16.7099	36.1223	1.56566	2.96013	0.476423	3.28628	0.00101519	0.00923427	[BLASTED, MAPPED, ANNOTATED]	hypothetical protein evm_008160	gb	RVE47192.1	hypothetical protein evm_008160 [Chilo suppressalis]	963	20	2.68481e-13	85.82	1	C:GO:0016021	C:integral component of membrane			0	0	0	0	0
Sample_M2_DN6350_c0_g1_i10	64.9345	59.3167	42.8532	17.2364	6.88266	32.4916	37.2858	1.56555	2.9599	0.548618	2.85362	0.00432238	0.0291535	[BLASTED]	Uncharacterized protein OBRU01_02174	gb	KOB78515.1	Uncharacterized protein OBRU01_02174 [Operophtera brumata]	3111	20	0	61.3						noIPR;noIPR;noIPR;noIPR;noIPR	Thrombospondin type-1 (TSP1) repeat superfamily;Thrombospondin type-1 (TSP1) repeat superfamily;Thrombospondin type-1 (TSP1) repeat superfamily;Thrombospondin type-1 (TSP1) repeat superfamily;Thrombospondin type-1 (TSP1) repeat superfamily	mobidb-lite (MOBIDB_LITE);mobidb-lite (MOBIDB_LITE);mobidb-lite (MOBIDB_LITE);mobidb-lite (MOBIDB_LITE);mobidb-lite (MOBIDB_LITE)	;;;;	;;;;
Sample_IL_DN57947_c0_g1_i1	38.4306	40.7075	31.6298	15.7376	10.324	11.14	24.6616	1.5652	2.95919	0.51658	3.02993	0.00244612	0.0185858	[BLASTED, MAPPED]	reverse transcriptase	gb	RVE41561.1	hypothetical protein evm_013795 [Chilo suppressalis]	816	20	3.86918e-15	52.94	4	P:GO:0006278; F:GO:0003964; C:GO:0016020; C:GO:0016021	P:RNA-dependent DNA biosynthetic process; F:RNA-directed DNA polymerase activity; C:membrane; C:integral component of membrane			0	0	0	0	0
Sample_IL_DN7264_c0_g3_i1	41.081	36.0552	30.6094	16.487	10.324	9.2833	23.9733	1.56449	2.95773	0.534103	2.9292	0.00339837	0.02413	[BLASTED, MAPPED, ANNOTATED]	ATP-dependent DNA helicase pif1	dbj	GBO98901.1	hypothetical protein EVAR_87049_1 [Eumeta japonica]	1212	20	3.64368e-24	83.75	7	P:GO:0000723; P:GO:0006281; P:GO:0006310; P:GO:0032508; F:GO:0003678; F:GO:0005524; F:GO:0016887	P:telomere maintenance; P:DNA repair; P:DNA recombination; P:DNA duplex unwinding; F:DNA helicase activity; F:ATP binding; F:ATP hydrolysis activity	EC:3.6.1; EC:3.6.4.12	Acting on acid anhydrides; DNA helicase	0	0	0	0	0
Sample_prefix_DN9508_c0_g1_i1	58.3086	46.5229	30.6094	11.9905	18.9273	14.8533	30.202	1.56279	2.95425	0.50002	3.12546	0.0017753	0.0144014	[BLASTED, MAPPED, ANNOTATED]	enzymatic polyprotein; Endonuclease; Reverse transcriptase, putative	ref	XP_026743752.1	uncharacterized protein LOC113505319 [Trichoplusia ni]	1226	20	6.13353e-111	76.21	4	P:GO:0015074; F:GO:0003676; F:GO:0016740; C:GO:0042575	P:DNA integration; F:nucleic acid binding; F:transferase activity; C:DNA polymerase complex	EC:2	Transferases	IPR036397;IPR001584;IPR036691;IPR036691;IPR012337	Ribonuclease H superfamily;Integrase, catalytic core;Endonuclease/exonuclease/phosphatase superfamily;Endonuclease/exonuclease/phosphatase superfamily;Ribonuclease H-like superfamily	G3DSA:3.30.420.10 (GENE3D);PF00665 (PFAM);G3DSA:3.60.10.10 (GENE3D);SSF56219 (SUPERFAMILY);SSF53098 (SUPERFAMILY)	GO:0003676;GO:0015074;;;	nucleic acid binding;DNA integration;;;
Sample_prefix_DN10158_c0_g1_i2	84.8125	73.2735	53.0564	25.4799	19.7876	25.9932	47.0672	1.56224	2.95312	0.39917	3.91372	9.08854e-05	0.00125443	[BLASTED]	protein tramtrack, beta isoform isoform X15	ref	XP_039750416.1	protein tramtrack, beta isoform isoform X15 [Pararge aegeria]	411	20	4.04606e-23	67.96						0	0	0	0	0
Sample_IL_DN40917_c0_g1_i5	74.2109	69.7843	68.3611	26.2293	23.229	22.2799	47.3491	1.56185	2.95232	0.371464	4.20458	2.61568e-05	0.000434237	[BLASTED]	RNA-directed DNA polymerase from mobile element jockey-like	emb	CAF4862608.1	unnamed protein product [Pieris macdunnoughi]	2151	20	0	65.71						IPR000477;noIPR;IPR043502	Reverse transcriptase domain;Reverse transcriptase domain;DNA/RNA polymerase superfamily	PF00078 (PFAM);cd01650 (CDD);SSF56672 (SUPERFAMILY)	;;	;;
Sample_i_DN23121_c3_g2_i2	26.5039	37.2183	40.8126	10.4917	10.324	14.8533	23.3673	1.56121	2.95102	0.535462	2.91564	0.00354963	0.0249636	[BLASTED, MAPPED, ANNOTATED]	histone-lysine N-methyltransferase SETMAR-like	dbj	GBP16805.1	Histone-lysine N-methyltransferase SETMAR [Eumeta japonica]	352	20	9.68382e-23	84.06	5	P:GO:0006313; P:GO:0015074; P:GO:0032259; F:GO:0003677; F:GO:0008168	P:transposition, DNA-mediated; P:DNA integration; P:methylation; F:DNA binding; F:methyltransferase activity	EC:2.1.1	Transferring one-carbon groups	0	0	0	0	0
Sample_prefix_DN16329_c0_g2_i5	343.225	247.734	250.997	102.669	92.9159	89.1197	187.777	1.56038	2.94932	0.236038	6.61074	3.82415e-11	2.62151e-09	[BLASTED, MAPPED, ANNOTATED]	endonuclease-reverse transcriptase	gb	ADI61831.1	endonuclease-reverse transcriptase [Bombyx mori]	4863	20	0	68.02	2	P:GO:0006278; F:GO:0003964	P:RNA-dependent DNA biosynthetic process; F:RNA-directed DNA polymerase activity	EC:2.7.7.49	RNA-directed DNA polymerase	0	0	0	0	0
Sample_IL_DN2574_c0_g2_i4	11399.3	8906.8	10675.6	4430.51	4770.54	1313.59	6916.05	1.55897	2.94643	0.546886	2.85063	0.00436328	0.0293361	[BLASTED, MAPPED, ANNOTATED]	larval cuticle protein LCP-14-like	ref	XP_013144018.1	PREDICTED: larval cuticle protein LCP-14-like [Papilio polytes]	4128	14	5.30598e-13	70.08	1	F:GO:0005198	F:structural molecule activity			0	0	0	0	0
Sample_i_DN7106_c0_g1_i1	507.55	384.977	368.334	125.901	146.257	155.959	281.496	1.55837	2.94521	0.214128	7.27773	3.39478e-13	3.25409e-11	[BLASTED, MAPPED]	Histone-lysine N-methyltransferase SETMAR	ref	XP_037968023.1	histone-lysine N-methyltransferase SETMAR-like [Plutella xylostella]	2335	20	6.46017e-47	61.15	6	P:GO:0032259; F:GO:0003676; F:GO:0008168; F:GO:0016740; C:GO:0016020; C:GO:0016021	P:methylation; F:nucleic acid binding; F:methyltransferase activity; F:transferase activity; C:membrane; C:integral component of membrane			IPR036397;IPR001888	Ribonuclease H superfamily;Transposase, type 1	G3DSA:3.30.420.10 (GENE3D);PF01359 (PFAM)	GO:0003676;	nucleic acid binding;
Sample_prefix_DN8043_c0_g1_i3	45.0566	33.7291	31.6298	7.49409	18.9273	11.14	24.6628	1.5582	2.94486	0.556965	2.79766	0.00514737	0.0333363	[BLASTED, MAPPED, ANNOTATED]	gustatory receptor 2	ref	XP_037875862.1	uncharacterized protein LOC119630444 isoform X1 [Bombyx mori]ref	2414	20	0	70.62	6	P:GO:0044260; P:GO:0090304; F:GO:0004672; F:GO:0097159; F:GO:0140640; F:GO:1901363	P:cellular macromolecule metabolic process; P:nucleic acid metabolic process; F:protein kinase activity; F:organic cyclic compound binding; F:catalytic activity, acting on a nucleic acid; F:heterocyclic compound binding	EC:2.7.1	Transferring phosphorus-containing groups	IPR000477;noIPR;IPR043502	Reverse transcriptase domain;Reverse transcriptase domain;DNA/RNA polymerase superfamily	PF00078 (PFAM);cd01650 (CDD);SSF56672 (SUPERFAMILY)	;;	;;
Sample_prefix_DN27388_c0_g1_i1	41.081	34.8922	36.7313	7.49409	19.7876	11.14	25.1877	1.55762	2.94367	0.549179	2.83627	0.00456442	0.0304501	[BLASTED, MAPPED, ANNOTATED]	fumarate hydratase, mitochondrial-like isoform X1	ref	XP_014371626.1	PREDICTED: fumarate hydratase, mitochondrial-like, partial [Papilio machaon]	827	20	4.98098e-15	96.11	4	P:GO:0006099; P:GO:0006106; F:GO:0004333; C:GO:0045239	P:tricarboxylic acid cycle; P:fumarate metabolic process; F:fumarate hydratase activity; C:tricarboxylic acid cycle enzyme complex	EC:4.2.1.2	Fumarate hydratase	noIPR;IPR022761;noIPR;IPR008948	Peptidyl-prolyl cis-trans isomerase domain superfamily;Fumarate lyase, N-terminal;Fumarate lyase, N-terminal;L-Aspartase-like	G3DSA:1.20.200.10 (GENE3D);PF00206 (PFAM);mobidb-lite (MOBIDB_LITE);SSF48557 (SUPERFAMILY)	;;;GO:0003824	;;;catalytic activity
Sample_prefix_DN3008_c0_g2_i11	128.544	75.5997	184.677	41.9669	41.296	49.2015	86.8808	1.55732	2.94306	0.372501	4.1807	2.90613e-05	0.000474675	[BLASTED, MAPPED, ANNOTATED]	Transposon Tf2-9 polyprotein	emb	CAB3232197.1	unnamed protein product [Arctia plantaginis]	3785	20	1.08718e-83	73.63	1	F:GO:0005488	F:binding			0	0	0	0	0
Sample_IL_DN541_c0_g1_i4	703.678	803.683	466.284	247.305	326.066	96.5463	440.594	1.55715	2.94273	0.350301	4.44519	8.78152e-06	0.000169646	[BLASTED, MAPPED, ANNOTATED]	uncharacterized protein LOC118281306	ref	XP_035457776.1	uncharacterized protein LOC118281306 [Spodoptera frugiperda]	7359	20	0	71.34	2	P:GO:0009987; P:GO:0043170	P:cellular process; P:macromolecule metabolic process			IPR000477;IPR021109;IPR008042;IPR008737;noIPR;IPR043502	Reverse transcriptase domain;Aspartic peptidase domain superfamily;Retrotransposon, Pao;Peptidase aspartic, putative;Peptidase aspartic, putative;DNA/RNA polymerase superfamily	PF00078 (PFAM);G3DSA:2.40.70.10 (GENE3D);PF05380 (PFAM);PF05585 (PFAM);cd00303 (CDD);SSF56672 (SUPERFAMILY)	;;;;;	;;;;;
Sample_IL_DN20580_c0_g1_i2	193.478	104.676	112.235	42.7163	30.1116	66.8398	91.6762	1.55536	2.93908	0.384921	4.04074	5.3283e-05	0.000798962	[BLASTED, MAPPED]	uncharacterized protein LOC111362683	ref	XP_022835168.1	uncharacterized protein LOC111362683 [Spodoptera litura]	1368	20	1.32583e-40	57.77	1	F:GO:0046872	F:metal ion binding			IPR019787;IPR013083;noIPR;IPR011011	Zinc finger, PHD-finger;Zinc finger, RING/FYVE/PHD-type;Zinc finger, RING/FYVE/PHD-type;Zinc finger, FYVE/PHD-type	PF00628 (PFAM);G3DSA:3.30.40.10 (GENE3D);cd15489 (CDD);SSF57903 (SUPERFAMILY)	;;;	;;;
Sample_M1_DN3568_c0_g1_i3	109.991	98.8611	80.6049	35.2222	38.715	24.1366	64.5885	1.55463	2.93758	0.351774	4.4194	9.89751e-06	0.000188205	[BLASTED, MAPPED, ANNOTATED]	histone-lysine N-methyltransferase SETMAR-like	emb	CAD7476390.1	unnamed protein product [Plutella xylostella]	850	20	1.06844e-39	74.72	1	F:GO:0016740	F:transferase activity	EC:2	Transferases	0	0	0	0	0
Sample_IL_DN18984_c0_g1_i9	416.111	353.574	383.638	121.404	108.402	163.386	257.753	1.55446	2.93723	0.220764	7.04124	1.90531e-12	1.62854e-10	[BLASTED, MAPPED, ANNOTATED]	ATP-binding cassette sub-family G member 1	ref	XP_013172502.1	PREDICTED: ATP-binding cassette sub-family G member 4 [Papilio xuthus]	2682	20	0	89.6	2	F:GO:0005524; C:GO:0016021	F:ATP binding; C:integral component of membrane			IPR027417;IPR013525;IPR003439;noIPR;IPR027417	P-loop containing nucleoside triphosphate hydrolase;ABC-2 type transporter;ABC transporter-like, ATP-binding domain;ABC transporter-like, ATP-binding domain;P-loop containing nucleoside triphosphate hydrolase	G3DSA:3.40.50.300 (GENE3D);PF01061 (PFAM);PF00005 (PFAM);cd03213 (CDD);SSF52540 (SUPERFAMILY)	;GO:0016020;GO:0005524;;	;membrane;ATP binding;;
Sample_prefix_DN19436_c0_g1_i1	95.414	118.633	103.052	29.9764	28.391	50.1298	70.9327	1.55427	2.93685	0.350831	4.43025	9.41233e-06	0.000180191	[BLASTED, MAPPED, ANNOTATED]	protein ALP1-like	gb	KAE9522789.1	hypothetical protein AGLY_016830 [Aphis glycines]	731	20	1.58102e-28	72.15	1	F:GO:0046872	F:metal ion binding			0	0	0	0	0
Sample_prefix_DN5667_c0_g1_i3	42.4062	31.4029	40.8126	10.4917	12.0447	16.7099	25.6447	1.55307	2.9344	0.510852	3.04015	0.00236461	0.0181084	[BLASTED, MAPPED, ANNOTATED]	Aprataxin	gb	KPI97314.1	Aprataxin [Papilio xuthus]	570	20	1.1264e-68	81.73	5	P:GO:0006281; P:GO:0090305; F:GO:0003677; F:GO:0033699; F:GO:0046872	P:DNA repair; P:nucleic acid phosphodiester bond hydrolysis; F:DNA binding; F:DNA 5'-adenosine monophosphate hydrolase activity; F:metal ion binding	EC:3.1.11; EC:3.1.15	Acting on ester bonds; Acting on ester bonds	noIPR;IPR036265;IPR036265	null;HIT-like superfamily;HIT-like superfamily	PF11969 (PFAM);G3DSA:3.30.428.10 (GENE3D);SSF54197 (SUPERFAMILY)	;;	;;
Sample_IL_DN11272_c0_g1_i2	41.081	52.3382	58.1579	17.9858	19.7876	13.925	33.8793	1.55247	2.9332	0.448579	3.46087	0.000538426	0.00551061	[BLASTED]	unnamed protein product	emb	CAD7476650.1	unnamed protein product [Plutella xylostella]	336	20	1.12826e-29	67.97						0	0	0	0	0
Sample_IL_DN13511_c0_g2_i1	29.1543	27.9137	35.711	12.74	6.88266	12.0683	20.745	1.54951	2.92718	0.566899	2.73331	0.00627013	0.0388837	[BLASTED]	uncharacterized protein LOC111364281, partial	ref	XP_022836903.1	uncharacterized protein LOC111364281, partial [Spodoptera litura]	316	20	6.39977e-44	69.72						0	0	0	0	0
Sample_prefix_DN23860_c0_g1_i2	88.788	65.132	80.6049	23.2317	29.2513	27.8499	52.4763	1.54753	2.92317	0.366942	4.21738	2.47161e-05	0.000413039	[BLASTED, MAPPED, ANNOTATED]	GATA zinc finger domain-containing protein 10	gb	KPJ07099.1	hypothetical protein RR48_07946 [Papilio machaon]	1648	20	9.14165e-80	83.34	3	F:GO:0008061; F:GO:0016763; C:GO:0005576	F:chitin binding; F:pentosyltransferase activity; C:extracellular region	EC:2.4.2	Glycosyltransferases	IPR002557;noIPR;noIPR;IPR036508	Chitin binding domain;Chitin binding domain;Chitin binding domain;Chitin binding domain superfamily	PF01607 (PFAM);mobidb-lite (MOBIDB_LITE);mobidb-lite (MOBIDB_LITE);SSF57625 (SUPERFAMILY)	GO:0008061/GO:0005576;;;GO:0008061	chitin binding/extracellular region;;;chitin binding
Sample_prefix_DN3442_c0_g1_i5	51.6826	74.4366	78.5642	17.9858	29.2513	23.2083	45.8548	1.54667	2.92143	0.410734	3.76563	0.000166127	0.00207707	[BLASTED]	gelsolin, cytoplasmic-like isoform X1	ref	XP_039756922.1	uncharacterized protein LOC120631415 [Pararge aegeria]ref	2173	20	1.50239e-81	61.57						noIPR	Papain-like cysteine peptidase superfamily	mobidb-lite (MOBIDB_LITE)	0	0
Sample_M2_DN4339_c0_g1_i4	104.69	129.101	131.621	47.2128	22.3686	55.6998	81.7822	1.54662	2.92132	0.370026	4.17976	2.9182e-05	0.000476189	[BLASTED]	uncharacterized protein LOC115444195	ref	XP_030025731.1	uncharacterized protein LOC115444195 [Manduca sexta]gb	1931	20	1.3737e-73	57.81						IPR006578	MADF domain	PF10545 (PFAM)	0	0
Sample_IL_DN5366_c0_g2_i7	49.0322	48.849	63.2595	19.4846	17.2067	18.5666	36.0664	1.54594	2.91993	0.427174	3.61898	0.000295766	0.00335604	[BLASTED, MAPPED]	uncharacterized protein LOC113504312	ref	XP_026742368.1	uncharacterized protein LOC113504312 [Trichoplusia ni]	1551	20	5.05197e-65	62.17	4	P:GO:0015074; P:GO:0044260; F:GO:0003676; C:GO:0042575	P:DNA integration; P:cellular macromolecule metabolic process; F:nucleic acid binding; C:DNA polymerase complex			0	0	0	0	0
Sample_prefix_DN2220_c0_g1_i13	1257.61	1120.04	747.891	254.799	372.524	443.742	699.434	1.54574	2.91953	0.246274	6.2765	3.46286e-10	1.96169e-08	[BLASTED, MAPPED, ANNOTATED]	fatty-acid amide hydrolase 2-like isoform X2	ref	XP_013166811.1	PREDICTED: fatty-acid amide hydrolase 2-like isoform X1 [Papilio xuthus]	2392	20	0	84.89	2	F:GO:0016787; C:GO:0016021	F:hydrolase activity; C:integral component of membrane	EC:3	Hydrolases	IPR036928;IPR023631;IPR036928	Amidase signature (AS) superfamily;Amidase signature domain;Amidase signature (AS) superfamily	G3DSA:3.90.1300.10 (GENE3D);PF01425 (PFAM);SSF75304 (SUPERFAMILY)	;;	;;
Sample_IL_DN11066_c0_g1_i3	68.9101	40.7075	33.6704	14.2388	18.9273	15.7816	32.0393	1.54444	2.9169	0.493723	3.12814	0.00175914	0.0142874	[BLASTED, MAPPED]	tigger transposable element-derived protein 6-like	emb	CAB3252707.1	unnamed protein product [Arctia plantaginis]	381	16	2.02021e-60	79.79	1	F:GO:0003676	F:nucleic acid binding			0	0	0	0	0
Sample_prefix_DN44005_c0_g1_i1	70.2353	75.5997	76.5236	12.74	10.324	53.8432	49.8776	1.54225	2.91248	0.569727	2.70699	0.00678954	0.0413181	[BLASTED, MAPPED, ANNOTATED]	intraflagellar transport protein 172 homolog	ref	XP_028155914.1	intraflagellar transport protein 172 homolog isoform X1 [Ostrinia furnacalis]	630	20	6.60023e-92	94.76	1	C:GO:0031514	C:motile cilium			IPR019734;IPR011990;IPR011990	Tetratricopeptide repeat;Tetratricopeptide-like helical domain superfamily;Tetratricopeptide-like helical domain superfamily	PF13181 (PFAM);G3DSA:1.25.40.10 (GENE3D);SSF48452 (SUPERFAMILY)	GO:0005515;GO:0005515;GO:0005515	protein binding;protein binding;protein binding
Sample_i_DN3874_c0_g1_i8	777.889	696.68	714.22	157.376	264.982	330.486	490.272	1.5422	2.91237	0.247279	6.23666	4.47001e-10	2.46636e-08	[BLASTED, MAPPED, ANNOTATED]	sodium-coupled monocarboxylate transporter 1	ref	XP_013165674.1	PREDICTED: sodium-coupled monocarboxylate transporter 1 [Papilio xuthus]gb	7817	20	0	86.18	3	P:GO:0055085; F:GO:0022857; C:GO:0016021	P:transmembrane transport; F:transmembrane transporter activity; C:integral component of membrane	EC:7	Translocases	IPR001734;IPR038377	Sodium/solute symporter;Sodium/glucose symporter superfamily	PF00474 (PFAM);G3DSA:1.20.1730.10 (GENE3D)	GO:0022857/GO:0016020/GO:0055085;	transmembrane transporter activity/membrane/transmembrane transport;
Sample_i_DN12502_c0_g2_i2	45.0566	55.8274	37.7517	29.227	8.60333	9.2833	30.9582	1.54118	2.91033	0.575721	2.67697	0.00742923	0.0443402	[BLASTED, MAPPED, ANNOTATED]	atrial natriuretic peptide receptor 1	ref	XP_021206683.1	receptor-type guanylate cyclase gcy-28 [Bombyx mori]	2536	20	0	91.74	10	P:GO:0006182; P:GO:0006468; P:GO:0006935; P:GO:0007635; P:GO:0010038; P:GO:0035556; F:GO:0004383; F:GO:0004672; F:GO:0005524; C:GO:0016021	P:cGMP biosynthetic process; P:protein phosphorylation; P:chemotaxis; P:chemosensory behavior; P:response to metal ion; P:intracellular signal transduction; F:guanylate cyclase activity; F:protein kinase activity; F:ATP binding; C:integral component of membrane	EC:2.7.1; EC:4.6.1.2	Transferring phosphorus-containing groups; Guanylate cyclase	noIPR;IPR001054;IPR011645;noIPR;IPR001245;IPR029787;IPR001054;IPR011009;IPR029787	Trimeric LpxA-like superfamily;Adenylyl cyclase class-3/4/guanylyl cyclase;Haem NO binding associated;Haem NO binding associated;Serine-threonine/tyrosine-protein kinase, catalytic domain;Nucleotide cyclase;Adenylyl cyclase class-3/4/guanylyl cyclase;Protein kinase-like domain superfamily;Nucleotide cyclase	G3DSA:6.10.250.780 (GENE3D);PF00211 (PFAM);PF07701 (PFAM);G3DSA:1.10.510.10 (GENE3D);PF07714 (PFAM);G3DSA:3.30.70.1230 (GENE3D);cd07302 (CDD);SSF56112 (SUPERFAMILY);SSF55073 (SUPERFAMILY)	;GO:0009190/GO:0035556;GO:0006182/GO:0004383;;GO:0004672/GO:0006468;;GO:0009190/GO:0035556;;	;cyclic nucleotide biosynthetic process/intracellular signal transduction;cGMP biosynthetic process/guanylate cyclase activity;;protein kinase activity/protein phosphorylation;;cyclic nucleotide biosynthetic process/intracellular signal transduction;;
Sample_prefix_DN2288_c0_g2_i1	58.3086	44.1967	70.4017	14.9882	18.9273	25.9932	38.8026	1.53872	2.90536	0.444512	3.46159	0.000536993	0.00550008	[BLASTED, MAPPED, ANNOTATED]	putative nuclease HARBI1	ref	XP_028173906.1	putative nuclease HARBI1 [Ostrinia furnacalis]	993	20	4.5346e-42	81.27	3	F:GO:0016787; F:GO:0046872; C:GO:0005737	F:hydrolase activity; F:metal ion binding; C:cytoplasm	EC:3	Hydrolases	0	0	0	0	0
Sample_prefix_DN10457_c0_g1_i4	83.4873	112.818	99.9909	43.4657	10.324	48.2732	66.3932	1.53813	2.90418	0.48109	3.19718	0.0013878	0.011874	[BLASTED, MAPPED, ANNOTATED]	glutamate receptor 1-like	gb	KPJ04095.1	Glutamate receptor, ionotropic kainate 4 [Papilio xuthus]	2243	20	0	83.71	7	P:GO:0006435; P:GO:0034220; F:GO:0004829; F:GO:0005524; F:GO:0015276; C:GO:0005737; C:GO:0016021	P:threonyl-tRNA aminoacylation; P:ion transmembrane transport; F:threonine-tRNA ligase activity; F:ATP binding; F:ligand-gated ion channel activity; C:cytoplasm; C:integral component of membrane	EC:6.1.1.3; EC:7	Threonine--tRNA ligase; Translocases	noIPR;noIPR;IPR001320;noIPR	DNA/RNA polymerase superfamily;DNA/RNA polymerase superfamily;Ionotropic glutamate receptor;Ionotropic glutamate receptor	G3DSA:3.40.190.10 (GENE3D);G3DSA:1.10.287.70 (GENE3D);PF00060 (PFAM);SSF53850 (SUPERFAMILY)	;;GO:0016020/GO:0015276;	;;membrane/ligand-gated ion channel activity;
Sample_prefix_DN12981_c0_g1_i6	169.625	158.178	128.56	54.7069	46.458	55.6998	102.204	1.53802	2.90396	0.279121	5.51023	3.58367e-08	1.29367e-06	[BLASTED, MAPPED, ANNOTATED]	hypothetical protein HW555_010825	gb	KAF9409934.1	hypothetical protein HW555_010825 [Spodoptera exigua]	1527	20	4.18426e-147	80.92	3	F:GO:0003676; F:GO:0003824; F:GO:0008270	F:nucleic acid binding; F:catalytic activity; F:zinc ion binding			noIPR;noIPR;noIPR	Nucleophile aminohydrolases, N-terminal;Nucleophile aminohydrolases, N-terminal;Nucleophile aminohydrolases, N-terminal	mobidb-lite (MOBIDB_LITE);mobidb-lite (MOBIDB_LITE);mobidb-lite (MOBIDB_LITE)	;;	;;
Sample_i_DN114_c0_g2_i2	4397	4191.71	3703.74	1250.76	1019.49	1968.06	2755.13	1.53651	2.90091	0.219616	6.99634	2.6273e-12	2.20401e-10	[BLASTED, MAPPED, ANNOTATED]	cytochrome P450 6B5-like	ref	XP_013148506.1	PREDICTED: cytochrome P450 6B5-like [Papilio polytes]	2562	20	0	80.61	4	F:GO:0004497; F:GO:0005506; F:GO:0016705; F:GO:0020037	F:monooxygenase activity; F:iron ion binding; F:oxidoreductase activity, acting on paired donors, with incorporation or reduction of molecular oxygen; F:heme binding	EC:1.14	Acting on paired donors, with incorporation or reduction of molecular oxygen. The oxygen incorporated need not be derived from O(2)	IPR001128;IPR036396;IPR036396	Cytochrome P450;Cytochrome P450 superfamily;Cytochrome P450 superfamily	PF00067 (PFAM);G3DSA:1.10.630.10 (GENE3D);SSF48264 (SUPERFAMILY)	GO:0005506/GO:0016705/GO:0004497/GO:0020037;GO:0005506/GO:0016705/GO:0004497/GO:0020037;GO:0005506/GO:0016705/GO:0004497/GO:0020037	iron ion binding/oxidoreductase activity, acting on paired donors, with incorporation or reduction of molecular oxygen/monooxygenase activity/heme binding;iron ion binding/oxidoreductase activity, acting on paired donors, with incorporation or reduction of molecular oxygen/monooxygenase activity/heme binding;iron ion binding/oxidoreductase activity, acting on paired donors, with incorporation or …
Sample_i_DN8015_c0_g1_i7	41.081	50.0121	86.7268	16.487	12.905	32.4916	39.9506	1.53531	2.8985	0.509985	3.0105	0.00260822	0.0195569	[BLASTED]	thioredoxin domain-containing protein 3 homolog	ref	XP_030027459.1	thioredoxin domain-containing protein 3 homolog [Manduca sexta]ref	1539	20	0	75.69						IPR031827;noIPR;IPR013766;noIPR;IPR036249	Domain of unknown function DUF4746;Domain of unknown function DUF4746;Thioredoxin domain;Thioredoxin domain;Thioredoxin-like superfamily	PF15928 (PFAM);G3DSA:3.40.30.10 (GENE3D);PF00085 (PFAM);mobidb-lite (MOBIDB_LITE);SSF52833 (SUPERFAMILY)	;;;;	;;;;
Sample_prefix_DN11453_c0_g1_i1	343.225	312.866	286.708	86.182	127.329	112.328	211.44	1.53448	2.89683	0.228694	6.70974	1.94965e-11	1.39426e-09	[BLASTED, MAPPED]	Histone-lysine N-methyltransferase SETMAR	dbj	GBP27309.1	Histone-lysine N-methyltransferase SETMAR [Eumeta japonica]	994	20	5.43606e-61	69.18	6	P:GO:0032259; F:GO:0003676; F:GO:0008168; F:GO:0016740; C:GO:0016020; C:GO:0016021	P:methylation; F:nucleic acid binding; F:methyltransferase activity; F:transferase activity; C:membrane; C:integral component of membrane			IPR001888;IPR036397	Transposase, type 1;Ribonuclease H superfamily	PF01359 (PFAM);G3DSA:3.30.420.10 (GENE3D)	;GO:0003676	;nucleic acid binding
Sample_M1_DN12731_c0_g1_i1	88.788	94.2088	69.3814	19.4846	18.9273	49.2015	56.6653	1.53409	2.89606	0.445483	3.44366	0.000573904	0.00580802	[BLASTED, MAPPED, ANNOTATED]	PREDICTED: uncharacterized protein LOC106102927	ref	XP_013138000.1	PREDICTED: uncharacterized protein LOC106102927 [Papilio polytes]	855	20	8.63221e-72	73.08	1	P:GO:0044260	P:cellular macromolecule metabolic process			IPR040676	Domain of unknown function DUF5641	PF18701 (PFAM)	0	0
Sample_i_DN28102_c0_g1_i2	82.1621	53.5013	84.6861	31.4752	26.6703	17.6383	49.3555	1.53309	2.89405	0.411018	3.72998	0.000191494	0.00234077	[BLASTED]	gelsolin, cytoplasmic-like isoform X1	ref	XP_039756922.1	uncharacterized protein LOC120631415 [Pararge aegeria]ref	1619	20	1.60763e-88	61.46						noIPR	Ribonuclease Z/Hydroxyacylglutathione hydrolase-like	mobidb-lite (MOBIDB_LITE)	0	0
Sample_M2_DN10201_c0_g1_i3	735.483	678.071	842.78	217.329	185.832	378.759	506.376	1.53108	2.89001	0.255454	5.99355	2.05313e-09	9.89614e-08	[BLASTED, MAPPED, ANNOTATED]	fatty-acid amide hydrolase 2-like isoform X2	ref	XP_013166811.1	PREDICTED: fatty-acid amide hydrolase 2-like isoform X1 [Papilio xuthus]	2485	20	0	84.96	2	F:GO:0016787; C:GO:0016021	F:hydrolase activity; C:integral component of membrane	EC:3	Hydrolases	IPR023631;IPR036928;IPR036928	Amidase signature domain;Amidase signature (AS) superfamily;Amidase signature (AS) superfamily	PF01425 (PFAM);G3DSA:3.90.1300.10 (GENE3D);SSF75304 (SUPERFAMILY)	;;	;;
Sample_IL_DN31493_c0_g2_i3	76.8613	90.7196	85.7065	30.7258	30.972	25.9932	56.8297	1.52916	2.88618	0.344917	4.43342	9.27493e-06	0.000177912	[BLASTED, MAPPED]	Kynurenine formamidase	dbj	GBP67308.1	hypothetical protein EVAR_97926_1 [Eumeta japonica]	2175	20	3.09589e-148	69.72	2	P:GO:0019441; F:GO:0004061	P:tryptophan catabolic process to kynurenine; F:arylformamidase activity			0	0	0	0	0
Sample_prefix_DN5006_c0_g1_i9	82.1621	40.7075	84.6861	18.7352	15.486	38.0615	46.6397	1.52898	2.88582	0.487318	3.13754	0.00170373	0.0139375	[BLASTED, MAPPED, ANNOTATED]	piggyBac transposable element-derived protein 4-like	gb	KAG6465838.1	hypothetical protein O3G_MSEX015428 [Manduca sexta]	2192	20	2.93477e-146	68.89	1	C:GO:0016020	C:membrane			IPR029526	PiggyBac transposable element-derived protein	PF13843 (PFAM)	0	0
Sample_prefix_DN1754_c1_g1_i10	66.2597	66.2951	98.9705	23.9811	38.715	17.6383	51.9766	1.52895	2.88575	0.422929	3.61514	0.000300187	0.00339649	[BLASTED, MAPPED, ANNOTATED]	jerky protein homolog-like	ref	XP_026483579.1	uncharacterized protein LOC113391735 [Vanessa tameamea]	3345	20	0	68.92	1	F:GO:0003676	F:nucleic acid binding			noIPR;IPR004875;IPR036397;IPR009057	Acyl-CoA desaturase;DDE superfamily endonuclease domain;Ribonuclease H superfamily;Homeobox-like domain superfamily	G3DSA:1.10.10.60 (GENE3D);PF03184 (PFAM);G3DSA:3.30.420.10 (GENE3D);SSF46689 (SUPERFAMILY)	;GO:0003676;GO:0003676;	;nucleic acid binding;nucleic acid binding;
Sample_prefix_DN6182_c0_g1_i1	453.217	445.456	379.557	124.402	139.374	180.096	287.017	1.5281	2.88405	0.212367	7.19555	6.22085e-13	5.78334e-11	[BLASTED, MAPPED]	uncharacterized protein LOC114251406	ref	XP_028041451.1	uncharacterized protein LOC114251406 [Bombyx mandarina]	3802	20	4.52776e-82	64.76	2	F:GO:0003677; C:GO:0005634	F:DNA binding; C:nucleus			IPR006578;IPR004210	MADF domain;BESS motif	PF10545 (PFAM);PF02944 (PFAM)	;GO:0003677	;DNA binding
Sample_IL_DN16700_c0_g1_i4	494.298	551.296	451.999	197.844	160.882	159.673	335.999	1.52789	2.88364	0.19108	7.99606	1.28464e-15	1.64808e-13	[BLASTED, MAPPED, ANNOTATED]	dynein heavy chain 2, axonemal	ref	XP_013179243.1	PREDICTED: dynein heavy chain 2, axonemal [Papilio xuthus]	5792	20	0	95.5	6	P:GO:0007018; F:GO:0005524; F:GO:0008569; C:GO:0005737; C:GO:0005874; C:GO:0030286	P:microtubule-based movement; F:ATP binding; F:minus-end-directed microtubule motor activity; C:cytoplasm; C:microtubule; C:dynein complex			IPR027417;IPR041658;IPR004273;IPR027417;IPR024743;noIPR;noIPR;IPR042219;IPR035706;noIPR;noIPR;noIPR	P-loop containing nucleoside triphosphate hydrolase;Dynein heavy chain AAA lid domain;Dynein heavy chain region D6 P-loop domain;P-loop containing nucleoside triphosphate hydrolase;Dynein heavy chain, coiled coil stalk;Dynein heavy chain, coiled coil stalk;Dynein heavy chain, coiled coil stalk;Dynein heavy chain AAA lid domain superfamily;Dynein heavy chain, ATP-binding dynein motor region;Dynein…	G3DSA:3.40.50.300 (GENE3D);PF18198 (PFAM);PF03028 (PFAM);G3DSA:3.40.50.300 (GENE3D);PF12777 (PFAM);G3DSA:1.20.920.20 (GENE3D);G3DSA:1.10.8.1220 (GENE3D);G3DSA:1.10.8.720 (GENE3D);PF12781 (PFAM);G3DSA:6.10.140.1060 (GENE3D);mobidb-lite (MOBIDB_LITE);mobidb-lite (MOBIDB_LITE)	;;GO:0008569/GO:0007018/GO:0030286;;;;;;;;;	;;minus-end-directed microtubule motor activity/microtubule-based movement/dynein complex;;;;;;;;;
Sample_F_DN5890_c0_g1_i3	108.666	116.307	108.153	36.721	32.6926	46.4165	74.8261	1.52713	2.88211	0.312805	4.88204	1.04996e-06	2.63717e-05	[BLASTED]	suppressor of Mek1	ref	XP_013163108.1	PREDICTED: uncharacterized protein LOC106114436 [Papilio xuthus]ref	1100	20	1.62754e-105	83.01						IPR032150;noIPR	Protein of unknown function DUF4820;Protein of unknown function DUF4820	PF16091 (PFAM);mobidb-lite (MOBIDB_LITE)	;	;
Sample_prefix_DN13159_c0_g2_i3	495.623	410.564	365.273	110.913	181.53	149.461	285.561	1.52555	2.87896	0.236964	6.43791	1.21131e-10	7.54189e-09	[BLASTED]	alpha-tocopherol transfer protein-like	ref	XP_013141821.1	PREDICTED: uncharacterized protein LOC106105908 [Papilio polytes]	1672	20	2.32544e-46	76.8						IPR001251;IPR036865;IPR001251;IPR036865	CRAL-TRIO lipid binding domain;CRAL-TRIO lipid binding domain superfamily;CRAL-TRIO lipid binding domain;CRAL-TRIO lipid binding domain superfamily	PF00650 (PFAM);G3DSA:3.40.525.10 (GENE3D);cd00170 (CDD);SSF52087 (SUPERFAMILY)	;;;	;;;
Sample_prefix_DN3984_c0_g1_i1	129.869	202.374	243.855	102.669	65.3853	31.5632	129.286	1.52526	2.87838	0.398647	3.82609	0.000130197	0.00169595	[BLASTED]	microtubule-associated protein futsch-like	ref	XP_035447668.1	titin-like [Spodoptera frugiperda]	5643	20	0	88.86						noIPR;noIPR;noIPR	HAD-like superfamily;HAD-like superfamily;HAD-like superfamily	mobidb-lite (MOBIDB_LITE);mobidb-lite (MOBIDB_LITE);mobidb-lite (MOBIDB_LITE)	;;	;;
Sample_IL_DN15681_c0_g1_i3	84.8125	91.8827	91.8283	27.7281	22.3686	43.6315	60.3753	1.52489	2.87765	0.370556	4.11514	3.86943e-05	0.000606054	[BLASTED]	hypothetical protein HW555_012814, partial	gb	KAF9407033.1	hypothetical protein HW555_012814, partial [Spodoptera exigua]	1612	20	6.11889e-31	49.38						noIPR;noIPR	Enolase-like, C-terminal domain superfamily;Enolase-like, C-terminal domain superfamily	mobidb-lite (MOBIDB_LITE);mobidb-lite (MOBIDB_LITE)	;	;
Sample_i_DN17167_c0_g1_i3	936.913	970.002	827.475	318.499	374.245	257.147	614.047	1.52418	2.87623	0.183285	8.3159	9.10561e-17	1.30372e-14	[BLASTED]	MATH and LRR domain-containing protein PFE0570w-like	ref	XP_013146279.1	PREDICTED: MATH and LRR domain-containing protein PFE0570w-like [Papilio polytes]	5041	20	0	64.82						noIPR;noIPR;noIPR;noIPR;noIPR;noIPR;noIPR;noIPR;noIPR;noIPR;noIPR;noIPR;noIPR;noIPR;noIPR;noIPR;noIPR;noIPR;noIPR;noIPR	Putative 5-3 exonuclease;Putative 5-3 exonuclease;Putative 5-3 exonuclease;Putative 5-3 exonuclease;Putative 5-3 exonuclease;Putative 5-3 exonuclease;Putative 5-3 exonuclease;Putative 5-3 exonuclease;Putative 5-3 exonuclease;Putative 5-3 exonuclease;Putative 5-3 exonuclease;Putative 5-3 exonuclease;Putative 5-3 exonuclease;Putative 5-3 exonuclease;Putative 5-3 exonuclease;Putative 5-3 exonuclease…	mobidb-lite (MOBIDB_LITE);mobidb-lite (MOBIDB_LITE);mobidb-lite (MOBIDB_LITE);mobidb-lite (MOBIDB_LITE);mobidb-lite (MOBIDB_LITE);mobidb-lite (MOBIDB_LITE);mobidb-lite (MOBIDB_LITE);mobidb-lite (MOBIDB_LITE);mobidb-lite (MOBIDB_LITE);mobidb-lite (MOBIDB_LITE);mobidb-lite (MOBIDB_LITE);mobidb-lite (MOBIDB_LITE);mobidb-lite (MOBIDB_LITE);mobidb-lite (MOBIDB_LITE);mobidb-lite (MOBIDB_LITE);mobidb-li…	;;;;;;;;;;;;;;;;;;;	;;;;;;;;;;;;;;;;;;;
Sample_IL_DN39925_c3_g1_i1	33.1299	27.9137	31.6298	14.2388	10.324	7.42664	20.7771	1.52354	2.87495	0.563308	2.70463	0.00683809	0.0415357	[BLASTED, MAPPED, ANNOTATED]	unnamed protein product	emb	CAF4763426.1	unnamed protein product [Pieris macdunnoughi]	439	20	2.82706e-10	77.78	1	C:GO:0016021	C:integral component of membrane			0	0	0	0	0
Sample_i_DN2760_c1_g2_i13	243.836	170.972	186.718	62.9504	101.519	44.5599	135.092	1.52235	2.87258	0.327931	4.64227	3.44594e-06	7.51003e-05	[BLASTED, MAPPED, ANNOTATED]	Rho guanine nucleotide exchange factor 17	ref	XP_014355421.1	PREDICTED: uncharacterized protein LOC106708429 isoform X2 [Papilio machaon]	4395	20	0	57.49	2	P:GO:0043170; F:GO:0003824	P:macromolecule metabolic process; F:catalytic activity			IPR021109;IPR008737;IPR005312;IPR008042;IPR043502	Aspartic peptidase domain superfamily;Peptidase aspartic, putative;Protein of unknown function DUF1759;Retrotransposon, Pao;DNA/RNA polymerase superfamily	G3DSA:2.40.70.10 (GENE3D);PF05585 (PFAM);PF03564 (PFAM);PF05380 (PFAM);SSF56672 (SUPERFAMILY)	;;;;	;;;;
Sample_IL_DN17587_c0_g1_i10	98.0644	125.612	70.4017	32.974	24.9496	44.5599	66.0936	1.52182	2.87153	0.381752	3.98641	6.70796e-05	0.000970252	[BLASTED, MAPPED]	retrovirus-related Pol polyprotein from transposon TNT 1-94	emb	CAB0020139.1	unnamed protein product [Nesidiocoris tenuis]	2701	20	0	59.85	5	P:GO:0015074; P:GO:0044260; F:GO:0003676; F:GO:0008270; C:GO:0042575	P:DNA integration; P:cellular macromolecule metabolic process; F:nucleic acid binding; F:zinc ion binding; C:DNA polymerase complex			IPR036875	Zinc finger, CCHC-type superfamily	SSF57756 (SUPERFAMILY)	GO:0008270/GO:0003676	zinc ion binding/nucleic acid binding
Sample_prefix_DN1834_c2_g1_i1	41.081	79.0889	58.1579	20.234	18.9273	23.2083	40.1162	1.52018	2.86827	0.438173	3.46937	0.000521686	0.0053782	[BLASTED, MAPPED, ANNOTATED]	endonuclease-reverse transcriptase	ref	XP_023935730.1	uncharacterized protein LOC112044210 [Bicyclus anynana]	946	20	2.29629e-18	48.4	1	P:GO:0009987	P:cellular process			0	0	0	0	0
Sample_IL_DN1737_c0_g2_i14	909.084	1002.57	816.252	345.478	266.703	338.841	613.154	1.51952	2.86695	0.174882	8.68878	3.66354e-18	6.09387e-16	[BLASTED, MAPPED, ANNOTATED]	dynein heavy chain 2, axonemal	ref	XP_038214645.1	dynein heavy chain 2, axonemal [Zerene cesonia]	8301	20	0	92.69	6	P:GO:0007018; F:GO:0005524; F:GO:0008569; C:GO:0005737; C:GO:0005874; C:GO:0030286	P:microtubule-based movement; F:ATP binding; F:minus-end-directed microtubule motor activity; C:cytoplasm; C:microtubule; C:dynein complex			IPR043160;IPR035706;IPR042219;IPR041658;noIPR;IPR004273;IPR024743;noIPR;IPR027417;noIPR;IPR027417;IPR041228;noIPR;noIPR;noIPR	Dynein heavy chain, C-terminal domain, barrel region;Dynein heavy chain, ATP-binding dynein motor region;Dynein heavy chain AAA lid domain superfamily;Dynein heavy chain AAA lid domain;Dynein heavy chain AAA lid domain;Dynein heavy chain region D6 P-loop domain;Dynein heavy chain, coiled coil stalk;Dynein heavy chain, coiled coil stalk;P-loop containing nucleoside triphosphate hydrolase;P-loop co…	G3DSA:3.10.490.20 (GENE3D);PF12781 (PFAM);G3DSA:1.10.8.720 (GENE3D);PF18198 (PFAM);G3DSA:1.20.920.20 (GENE3D);PF03028 (PFAM);PF12777 (PFAM);G3DSA:6.10.140.1060 (GENE3D);G3DSA:3.40.50.300 (GENE3D);G3DSA:1.20.1270.280 (GENE3D);G3DSA:3.40.50.300 (GENE3D);PF18199 (PFAM);G3DSA:1.10.8.1220 (GENE3D);mobidb-lite (MOBIDB_LITE);mobidb-lite (MOBIDB_LITE)	;;;;;GO:0030286/GO:0007018/GO:0008569;;;;;;;;;	;;;;;dynein complex/microtubule-based movement/minus-end-directed microtubule motor activity;;;;;;;;;
Sample_prefix_DN12024_c0_g1_i8	70.2353	46.5229	35.711	6.74468	18.9273	27.8499	34.3319	1.51788	2.8637	0.565158	2.68576	0.00723642	0.0434185	[BLASTED, MAPPED, ANNOTATED]	transposase	gb	ADV17599.1	transposase [Agrotis ipsilon]	1872	20	8.41107e-169	84.92	1	C:GO:0016021	C:integral component of membrane			IPR029526	PiggyBac transposable element-derived protein	PF13843 (PFAM)	0	0
Sample_prefix_DN7325_c0_g1_i9	1945.39	1260.77	1554.96	646.74	397.474	620.125	1070.91	1.51576	2.8595	0.22303	6.79623	1.07392e-11	8.03554e-10	[BLASTED, MAPPED, ANNOTATED]	cytochrome P450 4C1-like	ref	XP_026498826.1	cytochrome P450 4C1-like [Vanessa tameamea]	2359	20	1.91428e-80	73.3	2	F:GO:0016491; F:GO:0046872	F:oxidoreductase activity; F:metal ion binding	EC:1	Oxidoreductases	IPR001128;IPR036396;IPR036396	Cytochrome P450;Cytochrome P450 superfamily;Cytochrome P450 superfamily	PF00067 (PFAM);G3DSA:1.10.630.10 (GENE3D);SSF48264 (SUPERFAMILY)	GO:0005506/GO:0020037/GO:0004497/GO:0016705;GO:0005506/GO:0020037/GO:0004497/GO:0016705;GO:0005506/GO:0020037/GO:0004497/GO:0016705	iron ion binding/heme binding/monooxygenase activity/oxidoreductase activity, acting on paired donors, with incorporation or reduction of molecular oxygen;iron ion binding/heme binding/monooxygenase activity/oxidoreductase activity, acting on paired donors, with incorporation or reduction of molecular oxygen;iron ion binding/heme binding/monooxygenase activity/oxidoreductase activity, acting on p…
Sample_IL_DN298_c0_g2_i10	606.939	443.13	242.835	88.4303	113.564	250.649	290.925	1.51548	2.85893	0.386853	3.91744	8.94936e-05	0.00123771	[BLASTED, MAPPED, ANNOTATED]	zinc finger BED domain-containing protein 4-like	dbj	GBP85051.1	Zinc finger BED domain-containing protein 4 [Eumeta japonica]	2055	20	0	62.48	1	F:GO:0005488	F:binding			noIPR;noIPR;IPR012337	NTF2-like domain superfamily;NTF2-like domain superfamily;Ribonuclease H-like superfamily	mobidb-lite (MOBIDB_LITE);SSF140996 (SUPERFAMILY);SSF53098 (SUPERFAMILY)	;;	;;
Sample_IL_DN10908_c0_g1_i3	62.2842	80.252	68.3611	32.2246	17.2067	24.1366	47.4108	1.51461	2.85721	0.403955	3.74944	0.000177227	0.00219523	[BLASTED, MAPPED, ANNOTATED]	protein ANTAGONIST OF LIKE HETEROCHROMATIN PROTEIN 1-like	gb	KOB67483.1	Uncharacterized protein OBRU01_14415 [Operophtera brumata]	2018	20	6.55302e-26	80.7	2	F:GO:0046872; C:GO:0016020	F:metal ion binding; C:membrane			noIPR	Zinc finger C2H2 superfamily	mobidb-lite (MOBIDB_LITE)	0	0
Sample_IL_DN17393_c0_g2_i11	178.901	193.07	180.596	68.1962	46.458	78.9081	124.355	1.5145	2.857	0.276762	5.47221	4.44454e-08	1.56937e-06	[BLASTED, MAPPED, ANNOTATED]	RNA-directed DNA polymerase from mobile element jockey-like	ref	XP_026726622.1	uncharacterized protein LOC113493040 [Trichoplusia ni]	2072	20	2.19514e-64	76.2	3	P:GO:0006810; F:GO:0008236; C:GO:0016020	P:transport; F:serine-type peptidase activity; C:membrane	EC:3.4	Acting on peptide bonds (peptidases)	IPR036691;IPR036691	Endonuclease/exonuclease/phosphatase superfamily;Endonuclease/exonuclease/phosphatase superfamily	G3DSA:3.60.10.10 (GENE3D);SSF56219 (SUPERFAMILY)	;	;
Sample_IL_DN11136_c0_g1_i6	78.1865	41.8706	34.6907	23.2317	13.7653	16.7099	34.7425	1.5144	2.8568	0.504412	3.00231	0.00267936	0.0199887	[BLASTED]	uncharacterized protein LOC114252280	ref	XP_028042580.1	uncharacterized protein LOC114252280 [Bombyx mandarina]	2815	20	0	73.75						noIPR;noIPR;noIPR;noIPR	High mobility group box domain superfamily;High mobility group box domain superfamily;High mobility group box domain superfamily;High mobility group box domain superfamily	mobidb-lite (MOBIDB_LITE);mobidb-lite (MOBIDB_LITE);mobidb-lite (MOBIDB_LITE);mobidb-lite (MOBIDB_LITE)	;;;	;;;
Sample_i_DN7723_c0_g1_i3	316.722	198.885	294.871	67.4468	109.262	107.686	182.479	1.51394	2.85588	0.282925	5.35102	8.74615e-08	2.8647e-06	[BLASTED, MAPPED, ANNOTATED]	facilitated trehalose transporter Tret1-like	ref	XP_013168669.1	PREDICTED: facilitated trehalose transporter Tret1-like [Papilio xuthus]	1951	20	0	80.15	3	P:GO:0055085; F:GO:0022857; C:GO:0016021	P:transmembrane transport; F:transmembrane transporter activity; C:integral component of membrane	EC:7	Translocases	IPR005828;IPR036259;IPR036259	Major facilitator, sugar transporter-like;MFS transporter superfamily;MFS transporter superfamily	PF00083 (PFAM);G3DSA:1.20.1250.20 (GENE3D);SSF103473 (SUPERFAMILY)	GO:0022857/GO:0016021/GO:0055085;;	transmembrane transporter activity/integral component of membrane/transmembrane transport;;
[truncated: 3,900 more rows]

## Sheet: L1 vs L2
Differentially expressed genes between L1 and L2 stage
[truncated: 12,852 more rows]

## Sheet: L2 vs L3
Table S3 : Differentially expressed genes between L2 and L3 stage
[truncated: 1,167 more rows]

## Sheet: L3 vs L4
Differentially expressed genes between L3 and L4 stage
[truncated: 990 more rows]

## Sheet: L4 vs L5
Differentially expressed genes between L4 and L5 stage
[truncated: 3,081 more rows]

## Sheet: L5 vs AM
Differentially expressed genes between L5 and AM stage
[truncated: 9,817 more rows]

## Sheet: L5 vs AF
Differentially expressed genes between L5 and AF stage
[truncated: 2,339 more rows]

[truncated: 7 more sheets: AM vs AF, AMF vs AFF, AMH vs AFH, AML vs AFL, AMW vs AFW, AMR vs AFR, AMB vs AFB]
