# Supplementary material for: Developmental Transcriptome Analysis of Red-Spotted Apollo Butterfly, Parnassius bremeri
Source: Int J Mol Sci. 2022 Sep 29;23(19):11533. doi: 10.3390/ijms231911533 (PMC9569764; doi:10.3390/ijms231911533)
Supplement: Supplementary file 1 [file ijms-23-11533-s001.zip › Table S3.xlsx]

## Sheet: PB vs L1
GO terms enriched from DEGs in PB vs L1 comparison
(Cells highlighted with green with bold text indicate top 30 enriched GO terms)
Tags	GO ID	GO Name	GO Category	FDR	P-Value	Nr Test	Nr Reference	Non Annot Test	Non Annot Reference	Regulation
[UNDER]	GO:0005622	intracellular anatomical structure	CELLULAR_COMPONENT	4.25164e-23	6.4079e-27	63	8468	1478	62153	UP
[UNDER]	GO:0005737	cytoplasm	CELLULAR_COMPONENT	2.54309e-14	1.14985e-17	35	5119	1506	65502	UP
[UNDER]	GO:0043231	intracellular membrane-bounded organelle	CELLULAR_COMPONENT	2.54309e-14	1.08311e-17	20	3938	1521	66683	UP
[UNDER]	GO:0043229	intracellular organelle	CELLULAR_COMPONENT	7.95699e-14	4.79698e-17	52	6240	1489	64381	UP
[UNDER]	GO:1901564	organonitrogen compound metabolic process	BIOLOGICAL_PROCESS	6.85209e-12	5.16359e-15	71	7159	1470	63462	UP
[UNDER]	GO:0006793	phosphorus metabolic process	BIOLOGICAL_PROCESS	1.64575e-10	1.48824e-13	18	3212	1523	67409	UP
[UNDER]	GO:0043226	organelle	CELLULAR_COMPONENT	1.92734e-10	2.03336e-13	64	6424	1477	64197	UP
[UNDER]	GO:0006796	phosphate-containing compound metabolic process	BIOLOGICAL_PROCESS	2.34236e-10	2.82425e-13	18	3170	1523	67451	UP
[UNDER]	GO:0043227	membrane-bounded organelle	CELLULAR_COMPONENT	2.40797e-10	3.26627e-13	32	4237	1509	66384	UP
[UNDER]	GO:0010467	gene expression	BIOLOGICAL_PROCESS	7.02823e-09	1.05927e-11	30	3859	1511	66762	UP
[UNDER]	GO:0044267	cellular protein metabolic process	BIOLOGICAL_PROCESS	1.85075e-08	3.06832e-11	39	4407	1502	66214	UP
[UNDER]	GO:0043412	macromolecule modification	BIOLOGICAL_PROCESS	5.32123e-08	9.62393e-11	25	3348	1516	67273	UP
[UNDER]	GO:0019538	protein metabolic process	BIOLOGICAL_PROCESS	2.7843e-07	5.45529e-10	66	5895	1475	64726	UP
[OVER]	GO:0005212	structural constituent of eye lens	MOLECULAR_FUNCTION	2.85547e-07	6.45547e-10	6	1	1535	70620	UP
[UNDER]	GO:0005515	protein binding	MOLECULAR_FUNCTION	2.85547e-07	6.17376e-10	70	6141	1471	64480	UP
[UNDER]	GO:0006464	cellular protein modification process	BIOLOGICAL_PROCESS	4.83671e-07	1.23925e-09	23	3027	1518	67594	UP
[UNDER]	GO:0036211	protein modification process	BIOLOGICAL_PROCESS	4.83671e-07	1.23925e-09	23	3027	1518	67594	UP
[UNDER]	GO:0110165	cellular anatomical entity	CELLULAR_COMPONENT	6.08698e-07	1.65133e-09	356	21228	1185	49393	UP
[UNDER]	GO:0006629	lipid metabolic process	BIOLOGICAL_PROCESS	6.11982e-07	1.75247e-09	2	1228	1539	69393	UP
[UNDER]	GO:0009056	catabolic process	BIOLOGICAL_PROCESS	8.21276e-07	2.47559e-09	3	1337	1538	69284	UP
[UNDER]	GO:0044248	cellular catabolic process	BIOLOGICAL_PROCESS	1.56476e-06	4.9525e-09	1	1055	1540	69566	UP
[UNDER]	GO:0016070	RNA metabolic process	BIOLOGICAL_PROCESS	1.6664e-06	5.52535e-09	27	3220	1514	67401	UP
[OVER]	GO:0006259	DNA metabolic process	BIOLOGICAL_PROCESS	2.0321e-06	7.04421e-09	128	3389	1413	67232	UP
[UNDER]	GO:0032501	multicellular organismal process	BIOLOGICAL_PROCESS	3.83779e-06	1.3882e-08	3	1230	1538	69391	UP
[OVER]	GO:0003964	RNA-directed DNA polymerase activity	MOLECULAR_FUNCTION	4.25755e-06	1.6042e-08	45	778	1496	69843	UP
[OVER]	GO:0006278	RNA-dependent DNA biosynthetic process	BIOLOGICAL_PROCESS	5.06571e-06	1.98505e-08	45	784	1496	69837	UP
[UNDER]	GO:0016310	phosphorylation	BIOLOGICAL_PROCESS	7.29673e-06	2.96928e-08	12	2004	1529	68617	UP
[OVER]	GO:0034061	DNA polymerase activity	MOLECULAR_FUNCTION	8.05014e-06	3.39719e-08	46	821	1495	69800	UP
[UNDER]	GO:1901575	organic substance catabolic process	BIOLOGICAL_PROCESS	9.13264e-06	4.06052e-08	3	1178	1538	69443	UP
[OVER]	GO:0003824	catalytic activity	MOLECULAR_FUNCTION	1.56e-115	2.36e-119	1385	17714	1648	51414	DOWN
[OVER]	GO:0016491	oxidoreductase activity	MOLECULAR_FUNCTION	1.56e-93	4.7e-97	359	2095	2674	67033	DOWN
[OVER]	GO:0044281	small molecule metabolic process	BIOLOGICAL_PROCESS	5.26e-87	2.38e-90	306	1638	2727	67490	DOWN
[OVER]	GO:1901564	organonitrogen compound metabolic process	BIOLOGICAL_PROCESS	1.74e-75	1.05e-78	645	6585	2388	62543	DOWN
[OVER]	GO:0110165	cellular anatomical entity	CELLULAR_COMPONENT	2.8e-70	2.11e-73	1370	20214	1663	48914	DOWN
[OVER]	GO:0005215	transporter activity	MOLECULAR_FUNCTION	5.82e-66	5.26e-69	335	2431	2698	66697	DOWN
[OVER]	GO:0022857	transmembrane transporter activity	MOLECULAR_FUNCTION	6.84e-65	7.22e-68	326	2346	2707	66782	DOWN
[OVER]	GO:0006082	organic acid metabolic process	BIOLOGICAL_PROCESS	3.58e-60	4.32e-63	189	889	2844	68239	DOWN
[OVER]	GO:0055085	transmembrane transport	BIOLOGICAL_PROCESS	1.77e-58	2.4e-61	324	2494	2709	66634	DOWN
[OVER]	GO:0019752	carboxylic acid metabolic process	BIOLOGICAL_PROCESS	8.29e-57	1.37e-59	183	884	2850	68244	DOWN
[OVER]	GO:0043436	oxoacid metabolic process	BIOLOGICAL_PROCESS	8.29e-57	1.37e-59	183	884	2850	68244	DOWN
[OVER]	GO:0016787	hydrolase activity	MOLECULAR_FUNCTION	3.85e-53	6.96e-56	576	6492	2457	62636	DOWN
[OVER]	GO:0009056	catabolic process	BIOLOGICAL_PROCESS	2.66e-52	5.21e-55	200	1140	2833	67988	DOWN
[OVER]	GO:1901575	organic substance catabolic process	BIOLOGICAL_PROCESS	2.04e-51	4.31e-54	185	996	2848	68132	DOWN
[OVER]	GO:0031224	intrinsic component of membrane	CELLULAR_COMPONENT	2.62e-51	5.92e-54	754	9676	2279	59452	DOWN
[OVER]	GO:0016021	integral component of membrane	CELLULAR_COMPONENT	7.81e-51	1.88e-53	751	9653	2282	59475	DOWN
[OVER]	GO:0008152	metabolic process	BIOLOGICAL_PROCESS	5.24e-49	1.34e-51	1155	17512	1878	51616	DOWN
[OVER]	GO:0016020	membrane	CELLULAR_COMPONENT	3.3e-48	8.94e-51	928	13118	2105	56010	DOWN
[OVER]	GO:0006810	transport	BIOLOGICAL_PROCESS	2.24e-46	6.41e-49	412	4186	2621	64942	DOWN
[OVER]	GO:0051234	establishment of localization	BIOLOGICAL_PROCESS	8.21e-45	2.47e-47	412	4254	2621	64874	DOWN
[OVER]	GO:0071704	organic substance metabolic process	BIOLOGICAL_PROCESS	2.71e-43	8.57e-46	1069	16268	1964	52860	DOWN
[OVER]	GO:0051179	localization	BIOLOGICAL_PROCESS	3.03e-43	1.01e-45	424	4514	2609	64614	DOWN
[OVER]	GO:1901605	alpha-amino acid metabolic process	BIOLOGICAL_PROCESS	7.37e-41	2.56e-43	82	214	2951	68914	DOWN
[OVER]	GO:0044238	primary metabolic process	BIOLOGICAL_PROCESS	1.94e-38	7.03e-41	991	15135	2042	53993	DOWN
[OVER]	GO:0016053	organic acid biosynthetic process	BIOLOGICAL_PROCESS	2.57e-38	9.67e-41	85	258	2948	68870	DOWN
[OVER]	GO:0004497	monooxygenase activity	MOLECULAR_FUNCTION	6.89e-38	2.7e-40	102	400	2931	68728	DOWN
[OVER]	GO:0044283	small molecule biosynthetic process	BIOLOGICAL_PROCESS	4.22e-37	1.72e-39	99	384	2934	68744	DOWN
[OVER]	GO:0055086	nucleobase-containing small molecule metabolic process	BIOLOGICAL_PROCESS	9.54e-37	4.02e-39	118	564	2915	68564	DOWN
[OVER]	GO:0044248	cellular catabolic process	BIOLOGICAL_PROCESS	2.68e-35	1.17e-37	148	908	2885	68220	DOWN
[OVER]	GO:0046394	carboxylic acid biosynthetic process	BIOLOGICAL_PROCESS	4.97e-35	2.25e-37	80	253	2953	68875	DOWN

## Sheet: L1 vs L2
GO terms enriched from DEGs in L1 vs L2 comparison
(Cells highlighted with green with bold text indicate top 30 enriched GO terms)
Tags	GO ID	GO Name	GO Category	FDR	P-Value	Nr Test	Nr Reference	Non Annot Test	Non Annot Reference	Reg
[OVER]	GO:0110165	cellular anatomical entity	CELLULAR_COMPONENT	6.52708e-148	9.83735e-152	3052	18532	3875	46702	UP
[OVER]	GO:1901564	organonitrogen compound metabolic process	BIOLOGICAL_PROCESS	6.17237e-138	1.86055e-141	1355	5875	5572	59359	UP
[OVER]	GO:0005622	intracellular anatomical structure	CELLULAR_COMPONENT	1.12805e-135	5.10046e-139	1516	7015	5411	58219	UP
[OVER]	GO:0008152	metabolic process	BIOLOGICAL_PROCESS	2.66981e-125	1.60953e-128	2659	16008	4268	49226	UP
[OVER]	GO:0043229	intracellular organelle	CELLULAR_COMPONENT	8.02355e-122	6.04638e-125	1189	5103	5738	60131	UP
[OVER]	GO:0010467	gene expression	BIOLOGICAL_PROCESS	4.59243e-121	4.15292e-124	854	3035	6073	62199	UP
[OVER]	GO:0043226	organelle	CELLULAR_COMPONENT	1.94365e-117	2.05057e-120	1203	5285	5724	59949	UP
[OVER]	GO:0071704	organic substance metabolic process	BIOLOGICAL_PROCESS	2.35443e-116	2.8388e-119	2481	14856	4446	50378	UP
[OVER]	GO:0016491	oxidoreductase activity	MOLECULAR_FUNCTION	1.07139e-111	1.45328e-114	616	1838	6311	63396	UP
[OVER]	GO:0044238	primary metabolic process	BIOLOGICAL_PROCESS	8.27333e-109	1.24692e-111	2320	13806	4607	51428	UP
[OVER]	GO:0044281	small molecule metabolic process	BIOLOGICAL_PROCESS	1.47614e-96	2.44725e-99	505	1439	6422	63795	UP
[OVER]	GO:0006807	nitrogen compound metabolic process	BIOLOGICAL_PROCESS	3.84505e-92	6.95412e-95	2093	12552	4834	52682	UP
[OVER]	GO:0043603	cellular amide metabolic process	BIOLOGICAL_PROCESS	1.61077e-89	3.15599e-92	380	904	6547	64330	UP
[OVER]	GO:0003824	catalytic activity	MOLECULAR_FUNCTION	1.69114e-84	3.56835e-87	2545	16554	4382	48680	UP
[OVER]	GO:0009058	biosynthetic process	BIOLOGICAL_PROCESS	6.48032e-84	1.46503e-86	997	4628	5930	60606	UP
[OVER]	GO:0005198	structural molecule activity	MOLECULAR_FUNCTION	1.57863e-83	3.80679e-86	283	534	6644	64700	UP
[OVER]	GO:1901566	organonitrogen compound biosynthetic process	BIOLOGICAL_PROCESS	3.6182e-83	9.27044e-86	501	1581	6426	63653	UP
[OVER]	GO:0005840	ribosome	CELLULAR_COMPONENT	8.18665e-83	2.22094e-85	211	275	6716	64959	UP
[OVER]	GO:0006082	organic acid metabolic process	BIOLOGICAL_PROCESS	2.28079e-82	6.53127e-85	331	747	6596	64487	UP
[OVER]	GO:0006518	peptide metabolic process	BIOLOGICAL_PROCESS	1.04468e-81	3.14901e-84	350	839	6577	64395	UP
[OVER]	GO:0043231	intracellular membrane-bounded organelle	CELLULAR_COMPONENT	1.50614e-79	4.76699e-82	764	3194	6163	62040	UP
[OVER]	GO:0044249	cellular biosynthetic process	BIOLOGICAL_PROCESS	1.60126e-78	5.30938e-81	953	4457	5974	60777	UP
[OVER]	GO:0019752	carboxylic acid metabolic process	BIOLOGICAL_PROCESS	4.72856e-78	1.7104e-80	322	745	6605	64489	UP
[OVER]	GO:0043436	oxoacid metabolic process	BIOLOGICAL_PROCESS	4.72856e-78	1.7104e-80	322	745	6605	64489	UP
[OVER]	GO:1901576	organic substance biosynthetic process	BIOLOGICAL_PROCESS	4.80691e-78	1.81119e-80	959	4510	5968	60724	UP
[OVER]	GO:0009987	cellular process	BIOLOGICAL_PROCESS	6.54224e-76	2.56365e-78	3021	21042	3906	44192	UP
[OVER]	GO:0044237	cellular metabolic process	BIOLOGICAL_PROCESS	1.00246e-73	4.07935e-76	2129	13542	4798	51692	UP
[OVER]	GO:0043604	amide biosynthetic process	BIOLOGICAL_PROCESS	6.05893e-72	2.5569e-74	315	769	6612	64465	UP
[OVER]	GO:0043227	membrane-bounded organelle	CELLULAR_COMPONENT	1.14889e-71	5.02152e-74	784	3485	6143	61749	UP
[OVER]	GO:0006412	translation	BIOLOGICAL_PROCESS	3.34139e-71	1.5108e-73	305	730	6622	64504	UP
[OVER]	GO:0034220	ion transmembrane transport	BIOLOGICAL_PROCESS	2.31293e-36	3.48595e-40	242	944	5682	65293	DOWN
[OVER]	GO:0005216	ion channel activity	MOLECULAR_FUNCTION	3.39493e-34	1.70507e-37	180	598	5744	65639	DOWN
[OVER]	GO:0015267	channel activity	MOLECULAR_FUNCTION	3.39493e-34	2.55835e-37	187	642	5737	65595	DOWN
[OVER]	GO:0015075	ion transmembrane transporter activity	MOLECULAR_FUNCTION	3.39493e-34	1.40282e-37	241	980	5683	65257	DOWN
[OVER]	GO:0022803	passive transmembrane transporter activity	MOLECULAR_FUNCTION	3.39493e-34	2.55835e-37	187	642	5737	65595	DOWN
[OVER]	GO:0022836	gated channel activity	MOLECULAR_FUNCTION	6.46599e-34	5.84717e-37	134	349	5790	65888	DOWN
[OVER]	GO:0015318	inorganic molecular entity transmembrane transporter activity	MOLECULAR_FUNCTION	1.64873e-33	1.73943e-36	227	906	5697	65331	DOWN
[OVER]	GO:0022857	transmembrane transporter activity	MOLECULAR_FUNCTION	3.08369e-33	3.71808e-36	412	2260	5512	63977	DOWN
[OVER]	GO:0006811	ion transport	BIOLOGICAL_PROCESS	1.03037e-32	1.39763e-35	274	1242	5650	64995	DOWN
[OVER]	GO:0005215	transporter activity	MOLECULAR_FUNCTION	3.51891e-32	5.30355e-35	419	2347	5505	63890	DOWN
[OVER]	GO:0055085	transmembrane transport	BIOLOGICAL_PROCESS	2.08233e-30	3.45223e-33	419	2399	5505	63838	DOWN
[OVER]	GO:0016021	integral component of membrane	CELLULAR_COMPONENT	4.15672e-26	7.5178e-29	1153	9251	4771	56986	DOWN
[OVER]	GO:0006310	DNA recombination	BIOLOGICAL_PROCESS	4.50415e-26	9.50385e-29	173	680	5751	65557	DOWN
[OVER]	GO:0031224	intrinsic component of membrane	CELLULAR_COMPONENT	4.50415e-26	8.89638e-29	1155	9275	4769	56962	DOWN
[OVER]	GO:0005261	cation channel activity	MOLECULAR_FUNCTION	5.49184e-26	1.24156e-28	115	333	5809	65904	DOWN
[OVER]	GO:0006259	DNA metabolic process	BIOLOGICAL_PROCESS	4.48752e-24	1.08214e-26	471	3046	5453	63191	DOWN
[OVER]	GO:0016020	membrane	CELLULAR_COMPONENT	3.17208e-23	8.12741e-26	1467	12579	4457	53658	DOWN
[OVER]	GO:0008324	cation transmembrane transporter activity	MOLECULAR_FUNCTION	7.38966e-23	2.00473e-25	153	604	5771	65633	DOWN
[OVER]	GO:0005886	plasma membrane	CELLULAR_COMPONENT	3.74613e-22	1.07274e-24	241	1240	5683	64997	DOWN
[OVER]	GO:0030001	metal ion transport	BIOLOGICAL_PROCESS	4.156e-21	1.25275e-23	133	504	5791	65733	DOWN
[OVER]	GO:0071944	cell periphery	CELLULAR_COMPONENT	6.4002e-21	2.02568e-23	271	1504	5653	64733	DOWN
[OVER]	GO:0022890	inorganic cation transmembrane transporter activity	MOLECULAR_FUNCTION	1.93276e-20	6.40854e-23	143	580	5781	65657	DOWN
[OVER]	GO:0046873	metal ion transmembrane transporter activity	MOLECULAR_FUNCTION	9.32755e-20	3.23336e-22	109	376	5815	65861	DOWN
[OVER]	GO:0098655	cation transmembrane transport	BIOLOGICAL_PROCESS	2.79928e-19	1.01255e-21	142	594	5782	65643	DOWN
[OVER]	GO:0005230	extracellular ligand-gated ion channel activity	MOLECULAR_FUNCTION	4.22411e-19	1.5916e-21	64	140	5860	66097	DOWN
[OVER]	GO:0051234	establishment of localization	BIOLOGICAL_PROCESS	6.77022e-19	2.65299e-21	564	4102	5360	62135	DOWN
[OVER]	GO:0051179	localization	BIOLOGICAL_PROCESS	9.41077e-19	3.82955e-21	590	4348	5334	61889	DOWN
[OVER]	GO:0006812	cation transport	BIOLOGICAL_PROCESS	1.23323e-18	5.20429e-21	157	710	5767	65527	DOWN
[OVER]	GO:0006810	transport	BIOLOGICAL_PROCESS	2.82537e-18	1.2349e-20	554	4044	5370	62193	DOWN
[OVER]	GO:0004803	transposase activity	MOLECULAR_FUNCTION	3.7836e-17	1.71074e-19	89	293	5835	65944	DOWN

## Sheet: L2 vs L3
GO terms enriched from DEGs in L2 vs L3 comparison
(Cells highlighted with green with bold text indicate top 30 enriched GO terms)
Tags	GO ID	GO Name	GO Category	FDR	P-Value	Nr Test	Nr Reference	Non Annot Test	Non Annot Reference
[OVER]	GO:0016491	oxidoreductase activity	MOLECULAR_FUNCTION	3.72244e-26	5.61031e-30	76	2378	386	69321	UP
[OVER]	GO:0004503	tyrosinase activity	MOLECULAR_FUNCTION	5.20357e-19	2.35278e-22	11	3	451	71696	UP
[OVER]	GO:0016716	oxidoreductase activity, acting on paired donors, with incorporation or reduction of molecular oxygen, another compound as one donor, and incorporation of one atom of oxygen	MOLECULAR_FUNCTION	5.20357e-19	2.35278e-22	11	3	451	71696	UP
[OVER]	GO:0004252	serine-type endopeptidase activity	MOLECULAR_FUNCTION	5.69005e-13	3.43032e-16	28	558	434	71141	UP
[OVER]	GO:0006583	melanin biosynthetic process from tyrosine	BIOLOGICAL_PROCESS	5.72094e-13	4.31118e-16	8	3	454	71696	UP
[OVER]	GO:0034637	cellular carbohydrate biosynthetic process	BIOLOGICAL_PROCESS	9.5717e-13	8.65564e-16	12	41	450	71658	UP
[OVER]	GO:0042438	melanin biosynthetic process	BIOLOGICAL_PROCESS	1.21906e-12	1.28612e-15	8	4	454	71695	UP
[OVER]	GO:0003824	catalytic activity	MOLECULAR_FUNCTION	1.44218e-12	1.73888e-15	201	18898	261	52801	UP
[OVER]	GO:0004175	endopeptidase activity	MOLECULAR_FUNCTION	3.71015e-12	5.03261e-15	34	964	428	70735	UP
[OVER]	GO:0005978	glycogen biosynthetic process	BIOLOGICAL_PROCESS	5.13948e-12	8.52062e-15	10	23	452	71676	UP
[OVER]	GO:0051537	2 iron, 2 sulfur cluster binding	MOLECULAR_FUNCTION	5.13948e-12	8.17232e-15	12	51	450	71648	UP
[OVER]	GO:0017171	serine hydrolase activity	MOLECULAR_FUNCTION	1.30843e-11	2.56362e-14	28	669	434	71030	UP
[OVER]	GO:0008236	serine-type peptidase activity	MOLECULAR_FUNCTION	1.30843e-11	2.56362e-14	28	669	434	71030	UP
[OVER]	GO:0016051	carbohydrate biosynthetic process	BIOLOGICAL_PROCESS	1.98437e-11	4.18707e-14	13	80	449	71619	UP
[OVER]	GO:0044550	secondary metabolite biosynthetic process	BIOLOGICAL_PROCESS	2.71667e-11	6.14168e-14	8	9	454	71690	UP
[OVER]	GO:0009250	glucan biosynthetic process	BIOLOGICAL_PROCESS	3.84817e-11	9.85967e-14	10	31	452	71668	UP
[OVER]	GO:0033692	cellular polysaccharide biosynthetic process	BIOLOGICAL_PROCESS	3.84817e-11	9.85967e-14	10	31	452	71668	UP
[OVER]	GO:0046189	phenol-containing compound biosynthetic process	BIOLOGICAL_PROCESS	4.05222e-11	1.09932e-13	8	10	454	71689	UP
[OVER]	GO:0102500	beta-maltose 4-alpha-glucanotransferase activity	MOLECULAR_FUNCTION	4.74962e-11	1.3601e-13	7	4	455	71695	UP
[OVER]	GO:0000271	polysaccharide biosynthetic process	BIOLOGICAL_PROCESS	5.5306e-11	1.6671e-13	10	33	452	71666	UP
[OVER]	GO:0004135	amylo-alpha-1,6-glucosidase activity	MOLECULAR_FUNCTION	3.84617e-10	1.39123e-12	7	7	455	71692	UP
[OVER]	GO:0009251	glucan catabolic process	BIOLOGICAL_PROCESS	3.84617e-10	1.39123e-12	7	7	455	71692	UP
[OVER]	GO:0005980	glycogen catabolic process	BIOLOGICAL_PROCESS	3.84617e-10	1.39123e-12	7	7	455	71692	UP
[OVER]	GO:0044247	cellular polysaccharide catabolic process	BIOLOGICAL_PROCESS	3.84617e-10	1.39123e-12	7	7	455	71692	UP
[OVER]	GO:0016757	glycosyltransferase activity	MOLECULAR_FUNCTION	5.67031e-10	2.13651e-12	25	633	437	71066	UP
[OVER]	GO:0004133	glycogen debranching enzyme activity	MOLECULAR_FUNCTION	6.37494e-10	2.59417e-12	7	8	455	71691	UP
[OVER]	GO:0004134	4-alpha-glucanotransferase activity	MOLECULAR_FUNCTION	6.37494e-10	2.59417e-12	7	8	455	71691	UP
[OVER]	GO:0046148	pigment biosynthetic process	BIOLOGICAL_PROCESS	1.67672e-09	7.07585e-12	10	51	452	71648	UP
[OVER]	GO:0005977	glycogen metabolic process	BIOLOGICAL_PROCESS	1.83968e-09	8.38863e-12	10	52	452	71647	UP
[OVER]	GO:0006112	energy reserve metabolic process	BIOLOGICAL_PROCESS	1.83968e-09	8.38863e-12	10	52	452	71647	UP
[OVER]	GO:0031224	intrinsic component of membrane	CELLULAR_COMPONENT	1.12887e-32	1.70138e-36	234	10196	470	61261	DOWN
[OVER]	GO:0016021	integral component of membrane	CELLULAR_COMPONENT	1.14373e-32	3.44756e-36	233	10171	471	61286	DOWN
[OVER]	GO:0016020	membrane	CELLULAR_COMPONENT	3.65627e-31	1.65318e-34	277	13769	427	57688	DOWN
[OVER]	GO:0110165	cellular anatomical entity	CELLULAR_COMPONENT	1.10213e-28	6.64434e-32	359	21225	345	50232	DOWN
[OVER]	GO:0055085	transmembrane transport	BIOLOGICAL_PROCESS	3.32807e-14	2.50797e-17	80	2738	624	68719	DOWN
[OVER]	GO:0051179	localization	BIOLOGICAL_PROCESS	5.32837e-13	5.62149e-16	110	4828	594	66629	DOWN
[OVER]	GO:0022857	transmembrane transporter activity	MOLECULAR_FUNCTION	5.32837e-13	4.92662e-16	75	2597	629	68860	DOWN
[OVER]	GO:0006810	transport	BIOLOGICAL_PROCESS	1.2476e-12	1.50427e-15	104	4494	600	66963	DOWN
[OVER]	GO:0005215	transporter activity	MOLECULAR_FUNCTION	2.17677e-12	2.95266e-15	75	2691	629	68766	DOWN
[OVER]	GO:0051234	establishment of localization	BIOLOGICAL_PROCESS	2.57311e-12	3.87809e-15	104	4562	600	66895	DOWN
[OVER]	GO:0006811	ion transport	BIOLOGICAL_PROCESS	8.87935e-11	1.47209e-13	50	1466	654	69991	DOWN
[OVER]	GO:0004497	monooxygenase activity	MOLECULAR_FUNCTION	1.3768e-10	2.49006e-13	28	474	676	70983	DOWN
[OVER]	GO:0034220	ion transmembrane transport	BIOLOGICAL_PROCESS	2.43017e-09	5.71105e-12	41	1145	663	70312	DOWN
[OVER]	GO:0015229	L-ascorbic acid transmembrane transporter activity	MOLECULAR_FUNCTION	2.43017e-09	5.86024e-12	6	1	698	71456	DOWN
[OVER]	GO:0016705	oxidoreductase activity, acting on paired donors, with incorporation or reduction of molecular oxygen	MOLECULAR_FUNCTION	2.43017e-09	5.17741e-12	27	502	677	70955	DOWN
[OVER]	GO:0015882	L-ascorbic acid transmembrane transport	BIOLOGICAL_PROCESS	2.43017e-09	5.86024e-12	6	1	698	71456	DOWN
[OVER]	GO:0005506	iron ion binding	MOLECULAR_FUNCTION	9.19547e-09	2.35604e-11	25	458	679	70999	DOWN
[OVER]	GO:0005886	plasma membrane	CELLULAR_COMPONENT	1.36721e-08	3.70909e-11	45	1436	659	70021	DOWN
[OVER]	GO:0071944	cell periphery	CELLULAR_COMPONENT	1.47685e-08	4.22912e-11	50	1725	654	69732	DOWN
[OVER]	GO:0015145	monosaccharide transmembrane transporter activity	MOLECULAR_FUNCTION	2.18518e-08	6.91618e-11	6	3	698	71454	DOWN
[OVER]	GO:0015749	monosaccharide transmembrane transport	BIOLOGICAL_PROCESS	2.18518e-08	6.91618e-11	6	3	698	71454	DOWN
[OVER]	GO:0007218	neuropeptide signaling pathway	BIOLOGICAL_PROCESS	2.79865e-08	9.27961e-11	12	78	692	71379	DOWN
[OVER]	GO:0005576	extracellular region	CELLULAR_COMPONENT	6.8672e-08	2.38049e-10	31	785	673	70672	DOWN
[OVER]	GO:0016491	oxidoreductase activity	MOLECULAR_FUNCTION	9.59654e-08	3.47124e-10	59	2395	645	69062	DOWN
[OVER]	GO:0015075	ion transmembrane transporter activity	MOLECULAR_FUNCTION	1.74665e-07	6.58122e-10	38	1183	666	70274	DOWN
[OVER]	GO:0035461	vitamin transmembrane transport	BIOLOGICAL_PROCESS	1.89359e-07	7.42024e-10	6	6	698	71451	DOWN
[OVER]	GO:0005216	ion channel activity	MOLECULAR_FUNCTION	1.39478e-06	5.6758e-09	28	750	676	70707	DOWN
[OVER]	GO:0090482	vitamin transmembrane transporter activity	MOLECULAR_FUNCTION	2.25919e-06	9.53388e-09	6	11	698	71446	DOWN
[OVER]	GO:0015276	ligand-gated ion channel activity	MOLECULAR_FUNCTION	3.81264e-06	1.72388e-08	16	258	688	71199	DOWN
[OVER]	GO:0022834	ligand-gated channel activity	MOLECULAR_FUNCTION	3.81264e-06	1.72388e-08	16	258	688	71199	DOWN

## Sheet: L3 vs L4
GO terms enriched from DEGs in L3 vs L4 comparison
(Cells highlighted with green with bold text indicate top 30 enriched GO terms)
Tags	GO ID	GO Name	GO Category	FDR	P-Value	Nr Test	Nr Reference	Non Annot Test	Non Annot Reference
[OVER]	GO:0042302	structural constituent of cuticle	MOLECULAR_FUNCTION	1.21229e-31	1.82711e-35	31	90	643	71397	UP
[OVER]	GO:0016021	integral component of membrane	CELLULAR_COMPONENT	3.98755e-26	1.28207e-29	212	10192	462	61295	UP
[OVER]	GO:0031224	intrinsic component of membrane	CELLULAR_COMPONENT	3.98755e-26	1.80296e-29	212	10218	462	61269	UP
[OVER]	GO:0016020	membrane	CELLULAR_COMPONENT	2.81966e-17	1.69987e-20	233	13813	441	57674	UP
[OVER]	GO:0110165	cellular anatomical entity	CELLULAR_COMPONENT	2.85136e-17	2.14872e-20	315	21269	359	50218	UP
[OVER]	GO:0005198	structural molecule activity	MOLECULAR_FUNCTION	8.12229e-16	9.79327e-19	42	775	632	70712	UP
[OVER]	GO:0008061	chitin binding	MOLECULAR_FUNCTION	8.12229e-16	7.46209e-19	22	145	652	71342	UP
[OVER]	GO:0005576	extracellular region	CELLULAR_COMPONENT	8.12229e-16	9.37053e-19	42	774	632	70713	UP
[OVER]	GO:0004601	peroxidase activity	MOLECULAR_FUNCTION	6.07757e-13	8.24387e-16	17	97	657	71390	UP
[OVER]	GO:0006979	response to oxidative stress	BIOLOGICAL_PROCESS	6.7202e-13	1.11413e-15	17	99	657	71388	UP
[OVER]	GO:0016684	oxidoreductase activity, acting on peroxide as acceptor	MOLECULAR_FUNCTION	6.7202e-13	1.11413e-15	17	99	657	71388	UP
[OVER]	GO:0098869	cellular oxidant detoxification	BIOLOGICAL_PROCESS	2.92301e-12	5.28653e-15	17	110	657	71377	UP
[OVER]	GO:0097237	cellular response to toxic substance	BIOLOGICAL_PROCESS	4.25004e-12	8.96769e-15	17	114	657	71373	UP
[OVER]	GO:1990748	cellular detoxification	BIOLOGICAL_PROCESS	4.25004e-12	8.96769e-15	17	114	657	71373	UP
[OVER]	GO:0098754	detoxification	BIOLOGICAL_PROCESS	4.514e-12	1.0205e-14	17	115	657	71372	UP
[OVER]	GO:0009636	response to toxic substance	BIOLOGICAL_PROCESS	6.1953e-12	1.49397e-14	17	118	657	71369	UP
[OVER]	GO:0016209	antioxidant activity	MOLECULAR_FUNCTION	1.00109e-10	2.56497e-13	17	143	657	71344	UP
[OVER]	GO:0006629	lipid metabolic process	BIOLOGICAL_PROCESS	1.66721e-09	4.52294e-12	41	1189	633	70298	UP
[OVER]	GO:0062129	chitin-based extracellular matrix	CELLULAR_COMPONENT	4.61331e-08	1.32107e-10	6	4	668	71483	UP
[OVER]	GO:0070887	cellular response to chemical stimulus	BIOLOGICAL_PROCESS	8.33639e-08	2.51285e-10	17	229	657	71258	UP
[OVER]	GO:0030312	external encapsulating structure	CELLULAR_COMPONENT	1.49891e-07	4.97002e-10	11	74	663	71413	UP
[OVER]	GO:0016491	oxidoreductase activity	MOLECULAR_FUNCTION	1.49891e-07	4.90244e-10	57	2397	617	69090	UP
[OVER]	GO:0004100	chitin synthase activity	MOLECULAR_FUNCTION	5.27893e-07	1.82992e-09	6	8	668	71479	UP
[OVER]	GO:0006633	fatty acid biosynthetic process	BIOLOGICAL_PROCESS	6.79291e-07	2.45712e-09	13	139	661	71348	UP
[OVER]	GO:0072330	monocarboxylic acid biosynthetic process	BIOLOGICAL_PROCESS	7.65256e-07	2.88341e-09	13	141	661	71346	UP
[OVER]	GO:0006631	fatty acid metabolic process	BIOLOGICAL_PROCESS	1.75957e-06	6.89506e-09	16	252	658	71235	UP
[OVER]	GO:0006432	phenylalanyl-tRNA aminoacylation	BIOLOGICAL_PROCESS	2.59665e-06	1.0958e-08	6	12	668	71475	UP
[OVER]	GO:0004826	phenylalanine-tRNA ligase activity	MOLECULAR_FUNCTION	2.59665e-06	1.0958e-08	6	12	668	71475	UP
[OVER]	GO:0020037	heme binding	MOLECULAR_FUNCTION	2.83606e-06	1.23957e-08	22	516	652	70971	UP
[OVER]	GO:0046906	tetrapyrrole binding	MOLECULAR_FUNCTION	3.23062e-06	1.50941e-08	22	522	652	70965	UP
[OVER]	GO:0003824	catalytic activity	MOLECULAR_FUNCTION	6.36484e-31	9.59282e-35	187	18912	128	52934	DOWN
[OVER]	GO:0016491	oxidoreductase activity	MOLECULAR_FUNCTION	2.86848e-22	8.64652e-26	58	2396	257	69450	DOWN
[OVER]	GO:0044281	small molecule metabolic process	BIOLOGICAL_PROCESS	1.73708e-20	7.85417e-24	50	1894	265	69952	DOWN
[OVER]	GO:0016787	hydrolase activity	MOLECULAR_FUNCTION	3.49639e-20	2.10785e-23	94	6974	221	64872	DOWN
[OVER]	GO:0044282	small molecule catabolic process	BIOLOGICAL_PROCESS	1.10635e-17	8.33723e-21	21	226	294	71620	DOWN
[OVER]	GO:0005975	carbohydrate metabolic process	BIOLOGICAL_PROCESS	7.65126e-14	6.919e-17	29	854	286	70992	DOWN
[OVER]	GO:0016798	hydrolase activity, acting on glycosyl bonds	MOLECULAR_FUNCTION	8.67949e-13	9.15696e-16	22	472	293	71374	DOWN
[OVER]	GO:0006082	organic acid metabolic process	BIOLOGICAL_PROCESS	9.56858e-12	1.15371e-14	29	1049	286	70797	DOWN
[OVER]	GO:0016054	organic acid catabolic process	BIOLOGICAL_PROCESS	4.36284e-11	7.23304e-14	14	163	301	71683	DOWN
[OVER]	GO:0046395	carboxylic acid catabolic process	BIOLOGICAL_PROCESS	4.36284e-11	7.23304e-14	14	163	301	71683	DOWN
[OVER]	GO:0009063	cellular amino acid catabolic process	BIOLOGICAL_PROCESS	4.36284e-11	6.64413e-14	12	95	303	71751	DOWN
[OVER]	GO:1901606	alpha-amino acid catabolic process	BIOLOGICAL_PROCESS	1.20862e-10	2.18589e-13	11	77	304	71769	DOWN
[OVER]	GO:0071704	organic substance metabolic process	BIOLOGICAL_PROCESS	1.78836e-10	3.50394e-13	134	17203	181	54643	DOWN
[OVER]	GO:0019752	carboxylic acid metabolic process	BIOLOGICAL_PROCESS	1.80296e-10	4.11292e-13	27	1040	288	70806	DOWN
[OVER]	GO:0043436	oxoacid metabolic process	BIOLOGICAL_PROCESS	1.80296e-10	4.11292e-13	27	1040	288	70806	DOWN
[OVER]	GO:1901605	alpha-amino acid metabolic process	BIOLOGICAL_PROCESS	1.80296e-10	4.34776e-13	16	280	299	71566	DOWN
[OVER]	GO:1901575	organic substance catabolic process	BIOLOGICAL_PROCESS	2.7482e-10	7.04134e-13	28	1153	287	70693	DOWN
[OVER]	GO:0017171	serine hydrolase activity	MOLECULAR_FUNCTION	3.23919e-10	9.27576e-13	22	675	293	71171	DOWN
[OVER]	GO:0008236	serine-type peptidase activity	MOLECULAR_FUNCTION	3.23919e-10	9.27576e-13	22	675	293	71171	DOWN
[OVER]	GO:1901564	organonitrogen compound metabolic process	BIOLOGICAL_PROCESS	3.25161e-10	9.80138e-13	75	7155	240	64691	DOWN
[OVER]	GO:0009056	catabolic process	BIOLOGICAL_PROCESS	7.81639e-10	2.47391e-12	29	1311	286	70535	DOWN
[OVER]	GO:0008152	metabolic process	BIOLOGICAL_PROCESS	1.15577e-09	3.83224e-12	138	18529	177	53317	DOWN
[OVER]	GO:0008233	peptidase activity	MOLECULAR_FUNCTION	4.96449e-09	1.72092e-11	32	1733	283	70113	DOWN
[OVER]	GO:0006520	cellular amino acid metabolic process	BIOLOGICAL_PROCESS	6.90964e-09	2.49934e-11	19	572	296	71274	DOWN
[OVER]	GO:0052689	carboxylic ester hydrolase activity	MOLECULAR_FUNCTION	1.9166e-08	7.22155e-11	14	281	301	71565	DOWN
[OVER]	GO:0044248	cellular catabolic process	BIOLOGICAL_PROCESS	1.96996e-08	7.71952e-11	24	1032	291	70814	DOWN
[OVER]	GO:0006508	proteolysis	BIOLOGICAL_PROCESS	3.85404e-08	1.62642e-10	34	2126	281	69720	DOWN
[OVER]	GO:0016616	oxidoreductase activity, acting on the CH-OH group of donors, NAD or NADP as acceptor	MOLECULAR_FUNCTION	3.85404e-08	1.58543e-10	13	244	302	71602	DOWN
[OVER]	GO:0004252	serine-type endopeptidase activity	MOLECULAR_FUNCTION	3.05539e-07	1.33544e-09	17	569	298	71277	DOWN
[OVER]	GO:0044238	primary metabolic process	BIOLOGICAL_PROCESS	4.13375e-07	1.86907e-09	117	16009	198	55837	DOWN

## Sheet: L4 vs L5
GO terms enriched from DEGs in L4 vs L5 comparison
(Cells highlighted with green with bold text indicate top 30 enriched GO terms)
Tags	GO ID	GO Name	GO Category	FDR	P-Value	Nr Test	Nr Reference	Non Annot Test	Non Annot Reference
[OVER]	GO:0003824	catalytic activity	MOLECULAR_FUNCTION	1.88412e-27	2.83967e-31	543	18556	780	52282	UP
[OVER]	GO:0044281	small molecule metabolic process	BIOLOGICAL_PROCESS	3.50961e-27	1.05791e-30	120	1824	1203	69014	UP
[OVER]	GO:0006082	organic acid metabolic process	BIOLOGICAL_PROCESS	1.88049e-20	8.50258e-24	77	1001	1246	69837	UP
[OVER]	GO:0016053	organic acid biosynthetic process	BIOLOGICAL_PROCESS	1.01724e-19	6.1326e-23	43	300	1280	70538	UP
[OVER]	GO:0016491	oxidoreductase activity	MOLECULAR_FUNCTION	2.02328e-18	1.52471e-21	119	2335	1204	68503	UP
[OVER]	GO:0044283	small molecule biosynthetic process	BIOLOGICAL_PROCESS	3.01467e-17	2.72615e-20	47	436	1276	70402	UP
[OVER]	GO:0019752	carboxylic acid metabolic process	BIOLOGICAL_PROCESS	8.3626e-17	1.0083e-19	70	997	1253	69841	UP
[OVER]	GO:0043436	oxoacid metabolic process	BIOLOGICAL_PROCESS	8.3626e-17	1.0083e-19	70	997	1253	69841	UP
[OVER]	GO:0046394	carboxylic acid biosynthetic process	BIOLOGICAL_PROCESS	3.79974e-16	5.15414e-19	38	295	1285	70543	UP
[OVER]	GO:0008483	transaminase activity	MOLECULAR_FUNCTION	1.20427e-14	1.99652e-17	20	60	1303	70778	UP
[OVER]	GO:0016769	transferase activity, transferring nitrogenous groups	MOLECULAR_FUNCTION	1.20427e-14	1.99652e-17	20	60	1303	70778	UP
[OVER]	GO:0008652	cellular amino acid biosynthetic process	BIOLOGICAL_PROCESS	2.10487e-13	3.80685e-16	25	136	1298	70702	UP
[OVER]	GO:0019318	hexose metabolic process	BIOLOGICAL_PROCESS	7.17362e-13	1.40553e-15	21	90	1302	70748	UP
[OVER]	GO:0071704	organic substance metabolic process	BIOLOGICAL_PROCESS	8.68329e-13	1.83219e-15	444	16893	879	53945	UP
[OVER]	GO:1901607	alpha-amino acid biosynthetic process	BIOLOGICAL_PROCESS	2.13109e-12	4.81784e-15	23	124	1300	70714	UP
[OVER]	GO:0004331	fructose-2,6-bisphosphate 2-phosphatase activity	MOLECULAR_FUNCTION	3.83107e-12	1.21255e-14	9	2	1314	70836	UP
[OVER]	GO:0019203	carbohydrate phosphatase activity	MOLECULAR_FUNCTION	3.83107e-12	1.14651e-14	10	5	1313	70833	UP
[OVER]	GO:0050308	sugar-phosphatase activity	MOLECULAR_FUNCTION	3.83107e-12	1.14651e-14	10	5	1313	70833	UP
[OVER]	GO:0006003	fructose 2,6-bisphosphate metabolic process	BIOLOGICAL_PROCESS	3.83107e-12	1.21255e-14	9	2	1314	70836	UP
[OVER]	GO:0006000	fructose metabolic process	BIOLOGICAL_PROCESS	3.83107e-12	1.21255e-14	9	2	1314	70836	UP
[OVER]	GO:0003873	6-phosphofructo-2-kinase activity	MOLECULAR_FUNCTION	3.83107e-12	1.21255e-14	9	2	1314	70836	UP
[OVER]	GO:0005996	monosaccharide metabolic process	BIOLOGICAL_PROCESS	9.81985e-12	3.25602e-14	21	108	1302	70730	UP
[OVER]	GO:0005975	carbohydrate metabolic process	BIOLOGICAL_PROCESS	2.97851e-11	1.03249e-13	53	830	1270	70008	UP
[OVER]	GO:0008152	metabolic process	BIOLOGICAL_PROCESS	3.28073e-11	1.1867e-13	462	18205	861	52633	UP
[OVER]	GO:0016787	hydrolase activity	MOLECULAR_FUNCTION	5.15705e-11	1.94312e-13	214	6854	1109	63984	UP
[OVER]	GO:0006564	L-serine biosynthetic process	BIOLOGICAL_PROCESS	1.29041e-10	5.4456e-13	8	2	1315	70836	UP
[OVER]	GO:0004587	ornithine-oxo-acid transaminase activity	MOLECULAR_FUNCTION	1.29041e-10	5.4456e-13	8	2	1315	70836	UP
[OVER]	GO:0050155	ornithine(lysine) transaminase activity	MOLECULAR_FUNCTION	1.29041e-10	5.4456e-13	8	2	1315	70836	UP
[OVER]	GO:1901605	alpha-amino acid metabolic process	BIOLOGICAL_PROCESS	5.18704e-10	2.26713e-12	28	268	1295	70570	UP
[OVER]	GO:0036424	L-phosphoserine phosphatase activity	MOLECULAR_FUNCTION	1.19356e-09	5.39667e-12	7	1	1316	70837	UP
[OVER]	GO:0110165	cellular anatomical entity	CELLULAR_COMPONENT	8.07949e-76	1.21771e-79	900	20684	857	49720	DOWN
[OVER]	GO:0016021	integral component of membrane	CELLULAR_COMPONENT	5.13556e-63	1.54802e-66	532	9872	1225	60532	DOWN
[OVER]	GO:0031224	intrinsic component of membrane	CELLULAR_COMPONENT	7.95978e-63	3.599e-66	532	9898	1225	60506	DOWN
[OVER]	GO:0042302	structural constituent of cuticle	MOLECULAR_FUNCTION	2.42169e-55	1.53053e-58	57	64	1700	70340	DOWN
[OVER]	GO:0016020	membrane	CELLULAR_COMPONENT	2.42169e-55	1.82493e-58	627	13419	1130	56985	DOWN
[OVER]	GO:0005576	extracellular region	CELLULAR_COMPONENT	4.03109e-40	3.64529e-43	104	712	1653	69692	DOWN
[OVER]	GO:0008061	chitin binding	MOLECULAR_FUNCTION	6.25237e-32	6.59632e-35	46	121	1711	70283	DOWN
[OVER]	GO:0022857	transmembrane transporter activity	MOLECULAR_FUNCTION	2.17853e-26	2.62671e-29	169	2503	1588	67901	DOWN
[OVER]	GO:0005215	transporter activity	MOLECULAR_FUNCTION	3.33376e-25	4.52206e-28	170	2596	1587	67808	DOWN
[OVER]	GO:0016491	oxidoreductase activity	MOLECULAR_FUNCTION	4.085e-23	6.15675e-26	153	2301	1604	68103	DOWN
[OVER]	GO:0055085	transmembrane transport	BIOLOGICAL_PROCESS	1.18916e-22	1.97147e-25	166	2652	1591	67752	DOWN
[OVER]	GO:0005198	structural molecule activity	MOLECULAR_FUNCTION	5.6393e-21	1.01992e-23	77	740	1680	69664	DOWN
[OVER]	GO:0006629	lipid metabolic process	BIOLOGICAL_PROCESS	2.51604e-18	4.9297e-21	92	1138	1665	69266	DOWN
[OVER]	GO:0051234	establishment of localization	BIOLOGICAL_PROCESS	4.68495e-17	9.88534e-20	216	4450	1541	65954	DOWN
[OVER]	GO:0051179	localization	BIOLOGICAL_PROCESS	8.92932e-17	2.01869e-19	224	4714	1533	65690	DOWN
[OVER]	GO:0006810	transport	BIOLOGICAL_PROCESS	1.29568e-15	3.12448e-18	209	4389	1548	66015	DOWN
[OVER]	GO:0009636	response to toxic substance	BIOLOGICAL_PROCESS	1.30426e-14	3.34174e-17	27	108	1730	70296	DOWN
[OVER]	GO:0004601	peroxidase activity	MOLECULAR_FUNCTION	1.7817e-14	4.83355e-17	25	89	1732	70315	DOWN
[OVER]	GO:0098869	cellular oxidant detoxification	BIOLOGICAL_PROCESS	2.3742e-14	6.98284e-17	26	101	1731	70303	DOWN
[OVER]	GO:0006979	response to oxidative stress	BIOLOGICAL_PROCESS	2.3742e-14	7.51442e-17	25	91	1732	70313	DOWN
[OVER]	GO:0016684	oxidoreductase activity, acting on peroxide as acceptor	MOLECULAR_FUNCTION	2.3742e-14	7.51442e-17	25	91	1732	70313	DOWN
[OVER]	GO:0016747	acyltransferase activity, transferring groups other than amino-acyl groups	MOLECULAR_FUNCTION	2.44943e-14	8.1217e-17	48	418	1709	69986	DOWN
[OVER]	GO:0097237	cellular response to toxic substance	BIOLOGICAL_PROCESS	4.31018e-14	1.55907e-16	26	105	1731	70299	DOWN
[OVER]	GO:1990748	cellular detoxification	BIOLOGICAL_PROCESS	4.31018e-14	1.55907e-16	26	105	1731	70299	DOWN
[OVER]	GO:0098754	detoxification	BIOLOGICAL_PROCESS	5.03391e-14	1.89672e-16	26	106	1731	70298	DOWN
[OVER]	GO:0005216	ion channel activity	MOLECULAR_FUNCTION	5.10275e-14	1.99957e-16	63	715	1694	69689	DOWN
[OVER]	GO:0005230	extracellular ligand-gated ion channel activity	MOLECULAR_FUNCTION	1.37414e-13	5.59183e-16	31	173	1726	70231	DOWN
[OVER]	GO:0015267	channel activity	MOLECULAR_FUNCTION	2.56426e-13	1.12078e-15	64	765	1693	69639	DOWN
[OVER]	GO:0022803	passive transmembrane transporter activity	MOLECULAR_FUNCTION	2.56426e-13	1.12078e-15	64	765	1693	69639	DOWN
[OVER]	GO:0022836	gated channel activity	MOLECULAR_FUNCTION	1.47965e-12	6.69023e-15	46	437	1711	69967	DOWN

## Sheet: L5 vs AM
GO terms enriched from DEGs in L5 vs AM comparison
(Cells highlighted with green with bold text indicate top 30 enriched GO terms)
Tags	GO ID	GO Name	GO Category	FDR	P-Value	Nr Test	Nr Reference	Non Annot Test	Non Annot Reference
[OVER]	GO:0031224	intrinsic component of membrane	CELLULAR_COMPONENT	9.5411e-132	1.438e-135	1433	8997	3884	57847	UP
[OVER]	GO:0016021	integral component of membrane	CELLULAR_COMPONENT	3.06739e-129	9.24608e-133	1423	8981	3894	57863	UP
[OVER]	GO:0016020	membrane	CELLULAR_COMPONENT	1.37844e-123	6.23259e-127	1743	12303	3574	54541	UP
[OVER]	GO:0055085	transmembrane transport	BIOLOGICAL_PROCESS	2.66604e-100	1.60726e-103	553	2265	4764	64579	UP
[OVER]	GO:0022857	transmembrane transporter activity	MOLECULAR_FUNCTION	8.46557e-98	6.37948e-101	530	2142	4787	64702	UP
[OVER]	GO:0005215	transporter activity	MOLECULAR_FUNCTION	1.5661e-96	1.41622e-99	539	2227	4778	64617	UP
[OVER]	GO:0110165	cellular anatomical entity	CELLULAR_COMPONENT	6.08077e-86	6.41528e-89	2251	19333	3066	47511	UP
[OVER]	GO:0051179	localization	BIOLOGICAL_PROCESS	2.51134e-85	3.02799e-88	759	4179	4558	62665	UP
[OVER]	GO:0005216	ion channel activity	MOLECULAR_FUNCTION	8.19063e-85	1.11101e-87	244	534	5073	66310	UP
[OVER]	GO:0034220	ion transmembrane transport	BIOLOGICAL_PROCESS	2.77921e-83	4.18871e-86	306	880	5011	65964	UP
[OVER]	GO:0015267	channel activity	MOLECULAR_FUNCTION	1.61419e-81	2.91942e-84	248	581	5069	66263	UP
[OVER]	GO:0022803	passive transmembrane transporter activity	MOLECULAR_FUNCTION	1.61419e-81	2.91942e-84	248	581	5069	66263	UP
[OVER]	GO:0051234	establishment of localization	BIOLOGICAL_PROCESS	1.1178e-80	2.19011e-83	718	3948	4599	62896	UP
[OVER]	GO:0015318	inorganic molecular entity transmembrane transporter activity	MOLECULAR_FUNCTION	5.09023e-80	1.07405e-82	293	840	5024	66004	UP
[OVER]	GO:0006811	ion transport	BIOLOGICAL_PROCESS	5.11924e-78	1.15733e-80	344	1172	4973	65672	UP
[OVER]	GO:0015075	ion transmembrane transporter activity	MOLECULAR_FUNCTION	1.41617e-77	3.41504e-80	302	919	5015	65925	UP
[OVER]	GO:0022836	gated channel activity	MOLECULAR_FUNCTION	9.63944e-77	2.46979e-79	181	302	5136	66542	UP
[OVER]	GO:0006810	transport	BIOLOGICAL_PROCESS	5.13341e-75	1.39264e-77	696	3902	4621	62942	UP
[OVER]	GO:0065007	biological regulation	BIOLOGICAL_PROCESS	2.17949e-69	6.24118e-72	856	5478	4461	61366	UP
[OVER]	GO:0005261	cation channel activity	MOLECULAR_FUNCTION	1.38552e-68	4.1764e-71	165	283	5152	66561	UP
[OVER]	GO:0071944	cell periphery	CELLULAR_COMPONENT	4.79722e-66	1.51834e-68	356	1419	4961	65425	UP
[OVER]	GO:0050794	regulation of cellular process	BIOLOGICAL_PROCESS	5.67924e-65	1.88309e-67	752	4665	4565	62179	UP
[OVER]	GO:0030001	metal ion transport	BIOLOGICAL_PROCESS	5.02458e-62	1.74175e-64	190	447	5127	66397	UP
[OVER]	GO:0005886	plasma membrane	CELLULAR_COMPONENT	4.54915e-61	1.64551e-63	309	1172	5008	65672	UP
[OVER]	GO:0098660	inorganic ion transmembrane transport	BIOLOGICAL_PROCESS	1.13727e-60	4.28511e-63	202	522	5115	66322	UP
[OVER]	GO:0098655	cation transmembrane transport	BIOLOGICAL_PROCESS	4.44215e-60	1.74071e-62	203	533	5114	66311	UP
[OVER]	GO:0098662	inorganic cation transmembrane transport	BIOLOGICAL_PROCESS	5.246e-60	2.13477e-62	192	475	5125	66369	UP
[OVER]	GO:0050789	regulation of biological process	BIOLOGICAL_PROCESS	1.43287e-58	6.04679e-61	771	5038	4546	61806	UP
[OVER]	GO:0006812	cation transport	BIOLOGICAL_PROCESS	2.9003e-58	1.26765e-60	220	647	5097	66197	UP
[OVER]	GO:0046873	metal ion transmembrane transporter activity	MOLECULAR_FUNCTION	4.57756e-58	2.06973e-60	159	326	5158	66518	UP
[OVER]	GO:0003824	catalytic activity	MOLECULAR_FUNCTION	1.44722e-146	2.18119e-150	1976	17123	2523	50539	DOWN
[OVER]	GO:0016491	oxidoreductase activity	MOLECULAR_FUNCTION	6.21949e-114	1.87475e-117	484	1970	4015	65692	DOWN
[OVER]	GO:0044281	small molecule metabolic process	BIOLOGICAL_PROCESS	1.17814e-87	5.32693e-91	381	1563	4118	66099	DOWN
[OVER]	GO:0008152	metabolic process	BIOLOGICAL_PROCESS	5.91042e-73	3.56318e-76	1709	16958	2790	50704	DOWN
[OVER]	GO:0071704	organic substance metabolic process	BIOLOGICAL_PROCESS	1.21602e-70	9.16364e-74	1606	15731	2893	51931	DOWN
[OVER]	GO:0110165	cellular anatomical entity	CELLULAR_COMPONENT	2.23507e-69	2.02116e-72	1896	19688	2603	47974	DOWN
[OVER]	GO:0006082	organic acid metabolic process	BIOLOGICAL_PROCESS	1.75182e-68	1.84818e-71	245	833	4254	66829	DOWN
[OVER]	GO:1901564	organonitrogen compound metabolic process	BIOLOGICAL_PROCESS	3.45706e-67	4.16827e-70	828	6402	3671	61260	DOWN
[OVER]	GO:0019752	carboxylic acid metabolic process	BIOLOGICAL_PROCESS	5.495e-63	8.28184e-66	235	832	4264	66830	DOWN
[OVER]	GO:0043436	oxoacid metabolic process	BIOLOGICAL_PROCESS	5.495e-63	8.28184e-66	235	832	4264	66830	DOWN
[OVER]	GO:0005622	intracellular anatomical structure	CELLULAR_COMPONENT	6.24047e-61	1.03459e-63	913	7618	3586	60044	DOWN
[OVER]	GO:0043231	intracellular membrane-bounded organelle	CELLULAR_COMPONENT	4.17511e-60	7.55106e-63	526	3432	3973	64230	DOWN
[OVER]	GO:0044238	primary metabolic process	BIOLOGICAL_PROCESS	1.34733e-58	2.63983e-61	1471	14655	3028	53007	DOWN
[OVER]	GO:0043227	membrane-bounded organelle	CELLULAR_COMPONENT	1.16832e-52	2.46519e-55	534	3735	3965	63927	DOWN
[OVER]	GO:0043229	intracellular organelle	CELLULAR_COMPONENT	3.33591e-48	7.54162e-51	691	5601	3808	62061	DOWN
[OVER]	GO:0043226	organelle	CELLULAR_COMPONENT	2.71198e-45	6.53981e-48	697	5791	3802	61871	DOWN
[OVER]	GO:0005737	cytoplasm	CELLULAR_COMPONENT	1.87112e-43	4.79412e-46	582	4572	3917	63090	DOWN
[OVER]	GO:0016787	hydrolase activity	MOLECULAR_FUNCTION	9.64964e-43	2.61784e-45	734	6334	3765	61328	DOWN
[OVER]	GO:0006807	nitrogen compound metabolic process	BIOLOGICAL_PROCESS	1.44556e-38	4.13952e-41	1277	13368	3222	54294	DOWN
[OVER]	GO:0009987	cellular process	BIOLOGICAL_PROCESS	1.86045e-38	5.60797e-41	1917	22146	2582	45516	DOWN
[OVER]	GO:0006520	cellular amino acid metabolic process	BIOLOGICAL_PROCESS	3.26242e-38	1.03257e-40	136	455	4363	67207	DOWN
[OVER]	GO:0005576	extracellular region	CELLULAR_COMPONENT	3.96737e-37	1.31548e-39	162	654	4337	67008	DOWN
[OVER]	GO:0009058	biosynthetic process	BIOLOGICAL_PROCESS	1.10575e-34	3.83305e-37	590	5035	3909	62627	DOWN
[OVER]	GO:0044237	cellular metabolic process	BIOLOGICAL_PROCESS	2.68417e-34	9.70914e-37	1327	14344	3172	53318	DOWN
[OVER]	GO:0012505	endomembrane system	CELLULAR_COMPONENT	3.32114e-34	1.25137e-36	208	1077	4291	66585	DOWN
[OVER]	GO:0036094	small molecule binding	MOLECULAR_FUNCTION	2.86775e-32	1.12376e-34	588	5127	3911	62535	DOWN
[OVER]	GO:0043167	ion binding	MOLECULAR_FUNCTION	1.17317e-31	4.77403e-34	1015	10434	3484	57228	DOWN
[OVER]	GO:1901605	alpha-amino acid metabolic process	BIOLOGICAL_PROCESS	4.69727e-31	1.98227e-33	85	211	4414	67451	DOWN
[OVER]	GO:0005783	endoplasmic reticulum	CELLULAR_COMPONENT	5.88009e-30	2.57005e-32	125	484	4374	67178	DOWN
[OVER]	GO:1901566	organonitrogen compound biosynthetic process	BIOLOGICAL_PROCESS	7.36711e-30	3.33102e-32	275	1807	4224	65855	DOWN

## Sheet: L5 vs AF
GO terms enriched from DEGs in L5 vs AF comparison
(Cells highlighted with green with bold text indicate top 30 enriched GO terms)
Tags	GO ID	GO Name	GO Category	FDR	P-Value	Nr Test	Nr Reference	Non Annot Test	Non Annot Reference
[OVER]	GO:0031224	intrinsic component of membrane	CELLULAR_COMPONENT	1.85371e-54	2.79383e-58	397	10033	824	60907	UP
[OVER]	GO:0016021	integral component of membrane	CELLULAR_COMPONENT	4.10249e-54	1.23662e-57	395	10009	826	60931	UP
[OVER]	GO:0016020	membrane	CELLULAR_COMPONENT	1.29431e-48	5.85219e-52	464	13582	757	57358	UP
[OVER]	GO:0022857	transmembrane transporter activity	MOLECULAR_FUNCTION	6.83945e-47	5.15407e-50	170	2502	1051	68438	UP
[OVER]	GO:0055085	transmembrane transport	BIOLOGICAL_PROCESS	6.83945e-47	4.53365e-50	175	2643	1046	68297	UP
[OVER]	GO:0005215	transporter activity	MOLECULAR_FUNCTION	5.9381e-45	5.3698e-48	170	2596	1051	68344	UP
[OVER]	GO:0051234	establishment of localization	BIOLOGICAL_PROCESS	3.50283e-35	3.69552e-38	209	4457	1012	66483	UP
[OVER]	GO:0006810	transport	BIOLOGICAL_PROCESS	1.1146e-34	1.34391e-37	206	4392	1015	66548	UP
[OVER]	GO:0051179	localization	BIOLOGICAL_PROCESS	1.23741e-34	1.67847e-37	215	4723	1006	66217	UP
[OVER]	GO:0110165	cellular anatomical entity	CELLULAR_COMPONENT	3.1337e-30	4.72298e-33	562	21022	659	49918	UP
[OVER]	GO:0022836	gated channel activity	MOLECULAR_FUNCTION	2.03117e-29	3.36742e-32	59	424	1162	70516	UP
[OVER]	GO:0034220	ion transmembrane transport	BIOLOGICAL_PROCESS	1.16562e-28	2.10813e-31	89	1097	1132	69843	UP
[OVER]	GO:0005216	ion channel activity	MOLECULAR_FUNCTION	1.80417e-28	3.53492e-31	72	706	1149	70234	UP
[OVER]	GO:0071944	cell periphery	CELLULAR_COMPONENT	5.2019e-28	1.09761e-30	109	1666	1112	69274	UP
[OVER]	GO:0006811	ion transport	BIOLOGICAL_PROCESS	5.35332e-28	1.21025e-30	100	1416	1121	69524	UP
[OVER]	GO:0015267	channel activity	MOLECULAR_FUNCTION	7.32735e-27	1.87739e-29	72	757	1149	70183	UP
[OVER]	GO:0022803	passive transmembrane transporter activity	MOLECULAR_FUNCTION	7.32735e-27	1.87739e-29	72	757	1149	70183	UP
[OVER]	GO:0005886	plasma membrane	CELLULAR_COMPONENT	2.64569e-26	7.17745e-29	96	1385	1125	69555	UP
[OVER]	GO:0015318	inorganic molecular entity transmembrane transporter activity	MOLECULAR_FUNCTION	2.11545e-25	6.05782e-28	82	1051	1139	69889	UP
[OVER]	GO:0015075	ion transmembrane transporter activity	MOLECULAR_FUNCTION	3.03481e-25	9.14789e-28	85	1136	1136	69804	UP
[OVER]	GO:0030001	metal ion transport	BIOLOGICAL_PROCESS	2.7923e-23	8.83771e-26	59	578	1162	70362	UP
[OVER]	GO:0006812	cation transport	BIOLOGICAL_PROCESS	2.02468e-21	6.71334e-24	66	801	1155	70139	UP
[OVER]	GO:0046873	metal ion transmembrane transporter activity	MOLECULAR_FUNCTION	8.28399e-21	2.87162e-23	49	436	1172	70504	UP
[OVER]	GO:0098662	inorganic cation transmembrane transport	BIOLOGICAL_PROCESS	8.79785e-21	3.18234e-23	57	610	1164	70330	UP
[OVER]	GO:0098660	inorganic ion transmembrane transport	BIOLOGICAL_PROCESS	8.25549e-20	3.15685e-22	58	666	1163	70274	UP
[OVER]	GO:0005261	cation channel activity	MOLECULAR_FUNCTION	8.25549e-20	3.23501e-22	46	402	1175	70538	UP
[OVER]	GO:0098655	cation transmembrane transport	BIOLOGICAL_PROCESS	8.94195e-19	3.63878e-21	57	679	1164	70261	UP
[OVER]	GO:0004497	monooxygenase activity	MOLECULAR_FUNCTION	7.86532e-18	3.3192e-20	46	456	1175	70484	UP
[OVER]	GO:0022890	inorganic cation transmembrane transporter activity	MOLECULAR_FUNCTION	4.66441e-17	2.0387e-19	54	669	1167	70271	UP
[OVER]	GO:0020037	heme binding	MOLECULAR_FUNCTION	1.15112e-16	5.20474e-19	46	492	1175	70448	UP
[OVER]	GO:0016491	oxidoreductase activity	MOLECULAR_FUNCTION	1.02522e-49	1.54517e-53	160	2294	957	68750	DOWN
[OVER]	GO:0003824	catalytic activity	MOLECULAR_FUNCTION	2.3577e-40	7.10686e-44	510	18589	607	52455	DOWN
[OVER]	GO:0005506	iron ion binding	MOLECULAR_FUNCTION	1.50282e-22	6.79498e-26	50	433	1067	70611	DOWN
[OVER]	GO:0020037	heme binding	MOLECULAR_FUNCTION	2.68245e-17	1.61715e-20	46	492	1071	70552	DOWN
[OVER]	GO:0046906	tetrapyrrole binding	MOLECULAR_FUNCTION	3.34728e-17	2.52244e-20	46	498	1071	70546	DOWN
[OVER]	GO:0006082	organic acid metabolic process	BIOLOGICAL_PROCESS	1.40018e-16	1.26617e-19	64	1014	1053	70030	DOWN
[OVER]	GO:0005777	peroxisome	CELLULAR_COMPONENT	4.32379e-16	5.21331e-19	27	149	1090	70895	DOWN
[OVER]	GO:0042579	microbody	CELLULAR_COMPONENT	4.32379e-16	5.21331e-19	27	149	1090	70895	DOWN
[OVER]	GO:0005576	extracellular region	CELLULAR_COMPONENT	6.40741e-16	8.69129e-19	54	762	1063	70282	DOWN
[OVER]	GO:0004497	monooxygenase activity	MOLECULAR_FUNCTION	1.09661e-15	1.65277e-18	42	460	1075	70584	DOWN
[OVER]	GO:0071949	FAD binding	MOLECULAR_FUNCTION	3.96901e-15	6.58011e-18	23	106	1094	70938	DOWN
[OVER]	GO:0044281	small molecule metabolic process	BIOLOGICAL_PROCESS	1.31556e-14	2.37932e-17	85	1859	1032	69185	DOWN
[OVER]	GO:0016705	oxidoreductase activity, acting on paired donors, with incorporation or reduction of molecular oxygen	MOLECULAR_FUNCTION	3.18812e-14	6.2465e-17	41	488	1076	70556	DOWN
[OVER]	GO:0042555	MCM complex	CELLULAR_COMPONENT	1.48467e-13	3.35646e-16	11	7	1106	71037	DOWN
[OVER]	GO:0071162	CMG complex	CELLULAR_COMPONENT	1.48467e-13	3.35646e-16	11	7	1106	71037	DOWN
[OVER]	GO:0031261	DNA replication preinitiation complex	CELLULAR_COMPONENT	3.2593e-13	7.85964e-16	11	8	1106	71036	DOWN
[OVER]	GO:0019752	carboxylic acid metabolic process	BIOLOGICAL_PROCESS	1.81959e-12	4.93634e-15	56	1011	1061	70033	DOWN
[OVER]	GO:0043436	oxoacid metabolic process	BIOLOGICAL_PROCESS	1.81959e-12	4.93634e-15	56	1011	1061	70033	DOWN
[OVER]	GO:0006270	DNA replication initiation	BIOLOGICAL_PROCESS	4.17339e-12	1.19509e-14	12	18	1105	71026	DOWN
[OVER]	GO:0000255	allantoin metabolic process	BIOLOGICAL_PROCESS	9.84728e-12	2.96828e-14	10	8	1107	71036	DOWN
[OVER]	GO:0051537	2 iron, 2 sulfur cluster binding	MOLECULAR_FUNCTION	1.23592e-11	3.91172e-14	15	48	1102	70996	DOWN
[OVER]	GO:0042302	structural constituent of cuticle	MOLECULAR_FUNCTION	1.63932e-11	5.43556e-14	19	102	1098	70942	DOWN
[OVER]	GO:0004503	tyrosinase activity	MOLECULAR_FUNCTION	2.55165e-11	9.22977e-14	9	5	1108	71039	DOWN
[OVER]	GO:0016716	oxidoreductase activity, acting on paired donors, with incorporation or reduction of molecular oxygen, another compound as one donor, and incorporation of one atom of oxygen	MOLECULAR_FUNCTION	2.55165e-11	9.22977e-14	9	5	1108	71039	DOWN
[OVER]	GO:0005198	structural molecule activity	MOLECULAR_FUNCTION	3.14949e-11	1.1867e-13	46	771	1071	70273	DOWN
[OVER]	GO:0016787	hydrolase activity	MOLECULAR_FUNCTION	3.8709e-11	1.51686e-13	188	6880	929	64164	DOWN
[OVER]	GO:0044282	small molecule catabolic process	BIOLOGICAL_PROCESS	4.86886e-11	1.9813e-13	25	222	1092	70822	DOWN
[OVER]	GO:0110165	cellular anatomical entity	CELLULAR_COMPONENT	6.45471e-11	2.72392e-13	447	21137	670	49907	DOWN
[OVER]	GO:0050660	flavin adenine dinucleotide binding	MOLECULAR_FUNCTION	2.86552e-10	1.25245e-12	29	337	1088	70707	DOWN
[OVER]	GO:0008484	sulfuric ester hydrolase activity	MOLECULAR_FUNCTION	5.32296e-10	2.40677e-12	11	23	1106	71021	DOWN

## Sheet: AM vs AF
GO terms enriched from DEGs in AM vs AF comparison
(Cells highlighted with green with bold text indicate top 30 enriched GO terms)
Tags	GO ID	GO Name	GO Category	FDR	P-Value	Nr Test	Nr Reference	Non Annot Test	Non Annot Reference
[OVER]	GO:0016580	Sin3 complex	CELLULAR_COMPONENT	1.13987e-12	3.43594e-16	10	9	653	71489	UP
[OVER]	GO:0070822	Sin3-type complex	CELLULAR_COMPONENT	1.13987e-12	3.43594e-16	10	9	653	71489	UP
[OVER]	GO:0000118	histone deacetylase complex	CELLULAR_COMPONENT	2.38888e-12	1.08013e-15	11	18	652	71480	UP
[OVER]	GO:0003714	transcription corepressor activity	MOLECULAR_FUNCTION	7.51669e-11	4.53154e-14	10	18	653	71480	UP
[OVER]	GO:0003712	transcription coregulator activity	MOLECULAR_FUNCTION	1.24244e-08	9.36276e-12	16	158	647	71340	UP
[OVER]	GO:0009881	photoreceptor activity	MOLECULAR_FUNCTION	3.57521e-08	3.23305e-11	7	8	656	71490	UP
[OVER]	GO:0009583	detection of light stimulus	BIOLOGICAL_PROCESS	9.58399e-07	1.15557e-09	7	16	656	71482	UP
[OVER]	GO:0007602	phototransduction	BIOLOGICAL_PROCESS	9.58399e-07	1.15557e-09	7	16	656	71482	UP
[OVER]	GO:0009581	detection of external stimulus	BIOLOGICAL_PROCESS	1.07383e-06	1.61844e-09	7	17	656	71481	UP
[OVER]	GO:0009582	detection of abiotic stimulus	BIOLOGICAL_PROCESS	1.07383e-06	1.61844e-09	7	17	656	71481	UP
[OVER]	GO:0006887	exocytosis	BIOLOGICAL_PROCESS	4.63187e-06	9.04287e-09	11	102	652	71396	UP
[OVER]	GO:0051234	establishment of localization	BIOLOGICAL_PROCESS	4.63187e-06	8.0054e-09	83	4583	580	66915	UP
[OVER]	GO:0009416	response to light stimulus	BIOLOGICAL_PROCESS	4.63187e-06	9.07526e-09	7	23	656	71475	UP
[OVER]	GO:0051179	localization	BIOLOGICAL_PROCESS	5.15702e-06	1.08814e-08	86	4852	577	66646	UP
[OVER]	GO:0004222	metalloendopeptidase activity	MOLECULAR_FUNCTION	6.92589e-06	1.56576e-08	13	167	650	71331	UP
[OVER]	GO:1903507	negative regulation of nucleic acid-templated transcription	BIOLOGICAL_PROCESS	7.4195e-06	2.22471e-08	10	86	653	71412	UP
[OVER]	GO:0009314	response to radiation	BIOLOGICAL_PROCESS	7.4195e-06	2.32295e-08	7	27	656	71471	UP
[OVER]	GO:1902679	negative regulation of RNA biosynthetic process	BIOLOGICAL_PROCESS	7.4195e-06	2.22471e-08	10	86	653	71412	UP
[OVER]	GO:0051253	negative regulation of RNA metabolic process	BIOLOGICAL_PROCESS	7.4195e-06	2.46012e-08	10	87	653	71411	UP
[OVER]	GO:0007601	visual perception	BIOLOGICAL_PROCESS	7.4195e-06	2.32295e-08	7	27	656	71471	UP
[OVER]	GO:0045934	negative regulation of nucleobase-containing compound metabolic process	BIOLOGICAL_PROCESS	7.4195e-06	2.46012e-08	10	87	653	71411	UP
[OVER]	GO:0045892	negative regulation of transcription, DNA-templated	BIOLOGICAL_PROCESS	7.4195e-06	2.22471e-08	10	86	653	71412	UP
[OVER]	GO:0008237	metallopeptidase activity	MOLECULAR_FUNCTION	8.90811e-06	3.08797e-08	20	459	643	71039	UP
[OVER]	GO:0006810	transport	BIOLOGICAL_PROCESS	1.08558e-05	3.92673e-08	80	4518	583	66980	UP
[OVER]	GO:0018298	protein-chromophore linkage	BIOLOGICAL_PROCESS	1.40097e-05	5.27873e-08	7	31	656	71467	UP
[OVER]	GO:0032940	secretion by cell	BIOLOGICAL_PROCESS	1.72303e-05	6.75189e-08	11	126	652	71372	UP
[OVER]	GO:0140352	export from cell	BIOLOGICAL_PROCESS	1.78809e-05	7.27631e-08	11	127	652	71371	UP
[OVER]	GO:0000228	nuclear chromosome	CELLULAR_COMPONENT	1.85699e-05	7.83658e-08	11	128	652	71370	UP
[OVER]	GO:0051020	GTPase binding	MOLECULAR_FUNCTION	4.49467e-05	2.03225e-07	10	111	653	71387	UP
[OVER]	GO:0031267	small GTPase binding	MOLECULAR_FUNCTION	4.49467e-05	2.03225e-07	10	111	653	71387	UP
[OVER]	GO:0016491	oxidoreductase activity	MOLECULAR_FUNCTION	4.16273e-24	6.2739e-28	94	2360	643	69064	DOWN
[OVER]	GO:0070469	respirasome	CELLULAR_COMPONENT	5.57062e-22	1.67916e-25	23	69	714	71355	DOWN
[OVER]	GO:0020037	heme binding	MOLECULAR_FUNCTION	1.14736e-21	5.18776e-25	43	495	694	70929	DOWN
[OVER]	GO:0046906	tetrapyrrole binding	MOLECULAR_FUNCTION	1.33549e-21	8.05121e-25	43	501	694	70923	DOWN
[OVER]	GO:0022900	electron transport chain	BIOLOGICAL_PROCESS	1.55377e-20	1.17089e-23	23	86	714	71338	DOWN
[OVER]	GO:0042302	structural constituent of cuticle	MOLECULAR_FUNCTION	8.49321e-17	7.68037e-20	21	100	716	71324	DOWN
[OVER]	GO:0004497	monooxygenase activity	MOLECULAR_FUNCTION	1.27049e-16	1.34039e-19	36	466	701	70958	DOWN
[OVER]	GO:0005739	mitochondrion	CELLULAR_COMPONENT	5.54835e-16	6.6898e-19	37	524	700	70900	DOWN
[OVER]	GO:0016705	oxidoreductase activity, acting on paired donors, with incorporation or reduction of molecular oxygen	MOLECULAR_FUNCTION	3.98536e-15	5.40591e-18	35	494	702	70930	DOWN
[OVER]	GO:0006091	generation of precursor metabolites and energy	BIOLOGICAL_PROCESS	6.11314e-15	9.21348e-18	30	348	707	71076	DOWN
[OVER]	GO:0022904	respiratory electron transport chain	BIOLOGICAL_PROCESS	2.50043e-14	4.14539e-17	15	45	722	71379	DOWN
[OVER]	GO:0005576	extracellular region	CELLULAR_COMPONENT	3.78774e-13	6.85047e-16	40	776	697	70648	DOWN
[OVER]	GO:0005740	mitochondrial envelope	CELLULAR_COMPONENT	5.36649e-13	1.05146e-15	30	420	707	71004	DOWN
[OVER]	GO:0098803	respiratory chain complex	CELLULAR_COMPONENT	1.32895e-12	2.80411e-15	14	49	723	71375	DOWN
[OVER]	GO:0016709	oxidoreductase activity, acting on paired donors, with incorporation or reduction of molecular oxygen, NAD(P)H as one donor, and incorporation of one atom of oxygen	MOLECULAR_FUNCTION	2.24359e-12	5.07217e-15	12	28	725	71396	DOWN
[OVER]	GO:0005743	mitochondrial inner membrane	CELLULAR_COMPONENT	2.94205e-12	7.09463e-15	25	295	712	71129	DOWN
[OVER]	GO:0003824	catalytic activity	MOLECULAR_FUNCTION	5.21127e-12	1.33522e-14	290	18809	447	52615	DOWN
[OVER]	GO:0019866	organelle inner membrane	CELLULAR_COMPONENT	1.64167e-11	4.48759e-14	25	322	712	71102	DOWN
[OVER]	GO:2001057	reactive nitrogen species metabolic process	BIOLOGICAL_PROCESS	1.64167e-11	5.44337e-14	8	4	729	71420	DOWN
[OVER]	GO:0046209	nitric oxide metabolic process	BIOLOGICAL_PROCESS	1.64167e-11	5.44337e-14	8	4	729	71420	DOWN
[OVER]	GO:0004517	nitric-oxide synthase activity	MOLECULAR_FUNCTION	1.64167e-11	5.44337e-14	8	4	729	71420	DOWN
[OVER]	GO:0006809	nitric oxide biosynthetic process	BIOLOGICAL_PROCESS	1.64167e-11	5.44337e-14	8	4	729	71420	DOWN
[OVER]	GO:0015980	energy derivation by oxidation of organic compounds	BIOLOGICAL_PROCESS	1.65583e-11	5.73989e-14	21	211	716	71213	DOWN
[OVER]	GO:0031975	envelope	CELLULAR_COMPONENT	5.63842e-11	2.1245e-13	31	559	706	70865	DOWN
[OVER]	GO:0031967	organelle envelope	CELLULAR_COMPONENT	5.63842e-11	2.1245e-13	31	559	706	70865	DOWN
[OVER]	GO:0005746	mitochondrial respirasome	CELLULAR_COMPONENT	8.84052e-11	3.46426e-13	12	43	725	71381	DOWN
[OVER]	GO:0006119	oxidative phosphorylation	BIOLOGICAL_PROCESS	1.07345e-10	4.36823e-13	12	44	725	71380	DOWN
[OVER]	GO:0031966	mitochondrial membrane	CELLULAR_COMPONENT	1.61756e-10	6.82616e-13	26	401	711	71023	DOWN
[OVER]	GO:0016020	membrane	CELLULAR_COMPONENT	1.66516e-10	7.27803e-13	224	13822	513	57602	DOWN
[OVER]	GO:0045333	cellular respiration	BIOLOGICAL_PROCESS	6.30213e-10	2.8495e-12	17	153	720	71271	DOWN

## Sheet: AMF vs AFF
GO terms enriched from DEGs in AMF vs AFF comparison
(Cells highlighted with green with bold text indicate top 30 enriched GO terms)
Tags	GO ID	GO Name	GO Category	FDR	P-Value	Nr Test	Nr Reference	Non Annot Test	Non Annot Reference
[OVER]	GO:0005198	structural molecule activity	MOLECULAR_FUNCTION	9.69135e-29	1.46064e-32	55	762	542	70802	UP
[OVER]	GO:0003735	structural constituent of ribosome	MOLECULAR_FUNCTION	2.08814e-25	6.29432e-29	39	371	558	71193	UP
[OVER]	GO:0005840	ribosome	CELLULAR_COMPONENT	1.01583e-18	4.59305e-22	35	451	562	71113	UP
[OVER]	GO:0006412	translation	BIOLOGICAL_PROCESS	6.73884e-11	4.0626e-14	38	997	559	70567	UP
[OVER]	GO:0043043	peptide biosynthetic process	BIOLOGICAL_PROCESS	7.46179e-11	5.62305e-14	38	1008	559	70556	UP
[OVER]	GO:0043604	amide biosynthetic process	BIOLOGICAL_PROCESS	1.84929e-10	1.6723e-13	38	1046	559	70518	UP
[OVER]	GO:0043603	cellular amide metabolic process	BIOLOGICAL_PROCESS	3.48754e-10	3.67939e-13	41	1243	556	70321	UP
[OVER]	GO:0006518	peptide metabolic process	BIOLOGICAL_PROCESS	5.14141e-10	6.19914e-13	39	1150	558	70414	UP
[OVER]	GO:1901566	organonitrogen compound biosynthetic process	BIOLOGICAL_PROCESS	2.02387e-06	2.74527e-09	46	2036	551	69528	UP
[OVER]	GO:0042302	structural constituent of cuticle	MOLECULAR_FUNCTION	4.22895e-06	6.37369e-09	11	110	586	71454	UP
[OVER]	GO:0008061	chitin binding	MOLECULAR_FUNCTION	1.13959e-05	1.8893e-08	12	155	585	71409	UP
[OVER]	GO:0019843	rRNA binding	MOLECULAR_FUNCTION	3.00753e-05	5.4394e-08	8	55	589	71509	UP
[OVER]	GO:0034645	cellular macromolecule biosynthetic process	BIOLOGICAL_PROCESS	0.000149609	2.93131e-07	47	2476	550	69088	UP
[OVER]	GO:0043228	non-membrane-bounded organelle	CELLULAR_COMPONENT	0.00216194	4.88758e-06	42	2339	555	69225	UP
[OVER]	GO:0043232	intracellular non-membrane-bounded organelle	CELLULAR_COMPONENT	0.00216194	4.88758e-06	42	2339	555	69225	UP
[OVER]	GO:0044391	ribosomal subunit	CELLULAR_COMPONENT	0.00819452	1.97607e-05	7	92	590	71472	UP
[OVER]	GO:0005576	extracellular region	CELLULAR_COMPONENT	0.00826282	2.11707e-05	20	796	577	70768	UP
[OVER]	GO:0004650	polygalacturonase activity	MOLECULAR_FUNCTION	0.0226106	6.47478e-05	3	7	594	71557	UP
[OVER]	GO:0005975	carbohydrate metabolic process	BIOLOGICAL_PROCESS	0.0226106	6.28708e-05	20	863	577	70701	UP
[OVER]	GO:0006006	glucose metabolic process	BIOLOGICAL_PROCESS	0.0355433	0.000107139	4	26	593	71538	UP
[OVER]	GO:0071704	organic substance metabolic process	BIOLOGICAL_PROCESS	0.037413	0.000124052	183	17154	414	54410	UP
[OVER]	GO:0044260	cellular macromolecule metabolic process	BIOLOGICAL_PROCESS	0.037413	0.000123107	106	8908	491	62656	UP
[OVER]	GO:0044238	primary metabolic process	BIOLOGICAL_PROCESS	0.0531084	0.000184098	171	15955	426	55609	UP
[OVER]	GO:0044267	cellular protein metabolic process	BIOLOGICAL_PROCESS	0.0745411	0.000269629	59	4387	538	67177	UP
[OVER]	GO:1901576	organic substance biosynthetic process	BIOLOGICAL_PROCESS	0.0901552	0.000339696	69	5400	528	66164	UP
[OVER]	GO:0070180	large ribosomal subunit rRNA binding	MOLECULAR_FUNCTION	0.0993097	0.000405496	2	2	595	71562	UP
[OVER]	GO:0004613	phosphoenolpyruvate carboxykinase (GTP) activity	MOLECULAR_FUNCTION	0.0993097	0.000405496	2	2	595	71562	UP
[OVER]	GO:0003796	lysozyme activity	MOLECULAR_FUNCTION	0.0993097	0.000419091	3	15	594	71549	UP
[OVER]	GO:0046364	monosaccharide biosynthetic process	BIOLOGICAL_PROCESS	0.099448	0.000494617	3	16	594	71548	UP
[OVER]	GO:0009058	biosynthetic process	BIOLOGICAL_PROCESS	0.099448	0.00044882	70	5555	527	66009	UP
[OVER]	GO:0017171	serine hydrolase activity	MOLECULAR_FUNCTION	5.69795e-09	1.71754e-12	25	672	407	71057	DOWN
[OVER]	GO:0008236	serine-type peptidase activity	MOLECULAR_FUNCTION	5.69795e-09	1.71754e-12	25	672	407	71057	DOWN
[OVER]	GO:0008233	peptidase activity	MOLECULAR_FUNCTION	9.87499e-09	4.46496e-12	39	1726	393	70003	DOWN
[OVER]	GO:0004252	serine-type endopeptidase activity	MOLECULAR_FUNCTION	1.77403e-07	1.0695e-10	21	565	411	71164	DOWN
[OVER]	GO:0004180	carboxypeptidase activity	MOLECULAR_FUNCTION	2.39678e-07	1.80616e-10	13	177	419	71552	DOWN
[OVER]	GO:0006508	proteolysis	BIOLOGICAL_PROCESS	5.42825e-06	4.90874e-09	38	2122	394	69607	DOWN
[OVER]	GO:0004175	endopeptidase activity	MOLECULAR_FUNCTION	9.82312e-06	1.34947e-08	24	974	408	70755	DOWN
[OVER]	GO:0004497	monooxygenase activity	MOLECULAR_FUNCTION	9.82312e-06	1.4805e-08	17	485	415	71244	DOWN
[OVER]	GO:0004503	tyrosinase activity	MOLECULAR_FUNCTION	9.82312e-06	1.4389e-08	5	9	427	71720	DOWN
[OVER]	GO:0016716	oxidoreductase activity, acting on paired donors, with incorporation or reduction of molecular oxygen, another compound as one donor, and incorporation of one atom of oxygen	MOLECULAR_FUNCTION	9.82312e-06	1.4389e-08	5	9	427	71720	DOWN
[OVER]	GO:0016705	oxidoreductase activity, acting on paired donors, with incorporation or reduction of molecular oxygen	MOLECULAR_FUNCTION	0.000109456	1.81465e-07	16	513	416	71216	DOWN
[OVER]	GO:0008238	exopeptidase activity	MOLECULAR_FUNCTION	0.000148902	2.69302e-07	13	338	419	71391	DOWN
[OVER]	GO:0005201	extracellular matrix structural constituent	MOLECULAR_FUNCTION	0.000483079	9.465e-07	5	25	427	71704	DOWN
[OVER]	GO:0034012	FAD-AMP lyase (cyclizing) activity	MOLECULAR_FUNCTION	0.000934132	2.11183e-06	3	2	429	71727	DOWN
[OVER]	GO:0004371	glycerone kinase activity	MOLECULAR_FUNCTION	0.000934132	2.11183e-06	3	2	429	71727	DOWN
[OVER]	GO:0006583	melanin biosynthetic process from tyrosine	BIOLOGICAL_PROCESS	0.014068	3.39245e-05	3	8	429	71721	DOWN
[OVER]	GO:0042438	melanin biosynthetic process	BIOLOGICAL_PROCESS	0.0175755	4.50314e-05	3	9	429	71720	DOWN
[OVER]	GO:0016491	oxidoreductase activity	MOLECULAR_FUNCTION	0.0352109	9.55231e-05	31	2423	401	69306	DOWN
[OVER]	GO:0045156	electron transporter, transferring electrons within the cyclic electron transport pathway of photosynthesis activity	MOLECULAR_FUNCTION	0.0354458	0.000106845	2	1	430	71728	DOWN
[OVER]	GO:0009635	response to herbicide	BIOLOGICAL_PROCESS	0.0354458	0.000106845	2	1	430	71728	DOWN
[OVER]	GO:0020037	heme binding	MOLECULAR_FUNCTION	0.0372857	0.00011801	12	526	420	71203	DOWN
[OVER]	GO:0044550	secondary metabolite biosynthetic process	BIOLOGICAL_PROCESS	0.0392682	0.000136122	3	14	429	71715	DOWN
[OVER]	GO:0046906	tetrapyrrole binding	MOLECULAR_FUNCTION	0.0392682	0.000130759	12	532	420	71197	DOWN
[OVER]	GO:0046189	phenol-containing compound biosynthetic process	BIOLOGICAL_PROCESS	0.0449579	0.000162621	3	15	429	71714	DOWN
[OVER]	GO:0004070	aspartate carbamoyltransferase activity	MOLECULAR_FUNCTION	0.0470735	0.000212842	2	2	430	71727	DOWN
[OVER]	GO:0004151	dihydroorotase activity	MOLECULAR_FUNCTION	0.0470735	0.000212842	2	2	430	71727	DOWN
[OVER]	GO:0004088	carbamoyl-phosphate synthase (glutamine-hydrolyzing) activity	MOLECULAR_FUNCTION	0.0470735	0.000212842	2	2	430	71727	DOWN
[OVER]	GO:0004565	beta-galactosidase activity	MOLECULAR_FUNCTION	0.0470735	0.000212842	2	2	430	71727	DOWN
[OVER]	GO:0005506	iron ion binding	MOLECULAR_FUNCTION	0.0470735	0.0001881	11	472	421	71257	DOWN
[OVER]	GO:0015925	galactosidase activity	MOLECULAR_FUNCTION	0.0470735	0.000212842	2	2	430	71727	DOWN

## Sheet: AMH vs AFH
GO terms enriched from DEGs in AMH vs AFH comparison
(Cells highlighted with green with bold text indicate top 30 enriched GO terms)
Tags	GO ID	GO Name	GO Category	FDR	P-Value	Nr Test	Nr Reference	Non Annot Test	Non Annot Reference
[OVER]	GO:0042545	cell wall modification	BIOLOGICAL_PROCESS	0.000168225	6.29792e-08	6	27	455	71673	UP
[OVER]	GO:0030599	pectinesterase activity	MOLECULAR_FUNCTION	0.000168225	6.29792e-08	6	27	455	71673	UP
[OVER]	GO:0071555	cell wall organization	BIOLOGICAL_PROCESS	0.000168225	7.60625e-08	6	28	455	71672	UP
[OVER]	GO:0071554	cell wall organization or biogenesis	BIOLOGICAL_PROCESS	0.000180763	1.08975e-07	6	30	455	71670	UP
[OVER]	GO:0045229	external encapsulating structure organization	BIOLOGICAL_PROCESS	0.000278882	2.1016e-07	6	34	455	71666	UP
[OVER]	GO:0004553	hydrolase activity, hydrolyzing O-glycosyl compounds	MOLECULAR_FUNCTION	0.00167771	1.51714e-06	13	371	448	71329	UP
[OVER]	GO:0016798	hydrolase activity, acting on glycosyl bonds	MOLECULAR_FUNCTION	0.0211984	2.23645e-05	13	481	448	71219	UP
[OVER]	GO:0004650	polygalacturonase activity	MOLECULAR_FUNCTION	0.0249357	3.00656e-05	3	7	458	71693	UP
[OVER]	GO:0006307	DNA dealkylation involved in DNA repair	BIOLOGICAL_PROCESS	0.0300233	4.07249e-05	2	0	459	71700	UP
[OVER]	GO:0007217	tachykinin receptor signaling pathway	BIOLOGICAL_PROCESS	0.0539723	8.94793e-05	3	11	458	71689	UP
[OVER]	GO:0004995	tachykinin receptor activity	MOLECULAR_FUNCTION	0.0539723	8.94793e-05	3	11	458	71689	UP
[OVER]	GO:0019028	viral capsid	CELLULAR_COMPONENT	0.0620916	0.000121657	2	1	459	71699	UP
[OVER]	GO:0044423	virion component	CELLULAR_COMPONENT	0.0620916	0.000121657	2	1	459	71699	UP
[OVER]	GO:0052689	carboxylic ester hydrolase activity	MOLECULAR_FUNCTION	0.0643049	0.000135685	9	286	452	71414	UP
[OVER]	GO:0016652	oxidoreductase activity, acting on NAD(P)H, NAD(P) as acceptor	MOLECULAR_FUNCTION	0.076815	0.000196813	3	15	458	71685	UP
[OVER]	GO:0003796	lysozyme activity	MOLECULAR_FUNCTION	0.076815	0.000196813	3	15	458	71685	UP
[OVER]	GO:0008746	NAD(P)+ transhydrogenase activity	MOLECULAR_FUNCTION	0.076815	0.000196813	3	15	458	71685	UP
[OVER]	GO:0061817	endoplasmic reticulum-plasma membrane tethering	BIOLOGICAL_PROCESS	0.080377	0.000232608	3	16	458	71684	UP
[OVER]	GO:0051643	endoplasmic reticulum localization	BIOLOGICAL_PROCESS	0.080377	0.000232608	3	16	458	71684	UP
[OVER]	GO:0003908	methylated-DNA-[protein]-cysteine S-methyltransferase activity	MOLECULAR_FUNCTION	0.080377	0.000242282	2	2	459	71698	UP
[OVER]	GO:0017147	Wnt-protein binding	MOLECULAR_FUNCTION	0.106715	0.000402092	2	3	459	71697	UP
[OVER]	GO:0042734	presynaptic membrane	CELLULAR_COMPONENT	0.106715	0.000402092	2	3	459	71697	UP
[OVER]	GO:0102965	alcohol-forming fatty acyl-CoA reductase activity	MOLECULAR_FUNCTION	0.106715	0.00035835	5	89	456	71611	UP
[OVER]	GO:0004564	beta-fructofuranosidase activity	MOLECULAR_FUNCTION	0.106715	0.000402092	2	3	459	71697	UP
[OVER]	GO:0080019	fatty-acyl-CoA reductase (alcohol-forming) activity	MOLECULAR_FUNCTION	0.106715	0.00035835	5	89	456	71611	UP
[OVER]	GO:1901568	fatty acid derivative metabolic process	BIOLOGICAL_PROCESS	0.127237	0.000498592	5	96	456	71604	UP
[OVER]	GO:0005212	structural constituent of eye lens	MOLECULAR_FUNCTION	0.205749	0.000837261	2	5	459	71695	UP
[OVER]	GO:0022406	membrane docking	BIOLOGICAL_PROCESS	0.256136	0.00111951	3	29	458	71671	UP
[OVER]	GO:0140056	organelle localization by membrane tethering	BIOLOGICAL_PROCESS	0.256136	0.00111951	3	29	458	71671	UP
[OVER]	GO:0006812	cation transport	BIOLOGICAL_PROCESS	0.354445	0.00160261	14	853	447	70847	UP
[OVER]	GO:0016491	oxidoreductase activity	MOLECULAR_FUNCTION	1.29012e-08	1.94441e-12	56	2398	512	69195	DOWN
[OVER]	GO:0004497	monooxygenase activity	MOLECULAR_FUNCTION	5.06205e-07	1.52586e-10	22	480	546	71113	DOWN
[OVER]	GO:1902222	erythrose 4-phosphate/phosphoenolpyruvate family amino acid catabolic process	BIOLOGICAL_PROCESS	7.27153e-07	7.67155e-10	7	18	561	71575	DOWN
[OVER]	GO:1902221	erythrose 4-phosphate/phosphoenolpyruvate family amino acid metabolic process	BIOLOGICAL_PROCESS	7.27153e-07	7.67155e-10	7	18	561	71575	DOWN
[OVER]	GO:0006558	L-phenylalanine metabolic process	BIOLOGICAL_PROCESS	7.27153e-07	7.67155e-10	7	18	561	71575	DOWN
[OVER]	GO:0006559	L-phenylalanine catabolic process	BIOLOGICAL_PROCESS	7.27153e-07	7.67155e-10	7	18	561	71575	DOWN
[OVER]	GO:0009074	aromatic amino acid family catabolic process	BIOLOGICAL_PROCESS	7.27153e-07	3.4979e-10	8	28	560	71565	DOWN
[OVER]	GO:0004411	homogentisate 1,2-dioxygenase activity	MOLECULAR_FUNCTION	3.02284e-06	3.64472e-09	5	4	563	71589	DOWN
[OVER]	GO:0009072	aromatic amino acid family metabolic process	BIOLOGICAL_PROCESS	4.40016e-06	5.96857e-09	9	63	559	71530	DOWN
[OVER]	GO:0006570	tyrosine metabolic process	BIOLOGICAL_PROCESS	7.84848e-06	1.23605e-08	7	29	561	71564	DOWN
[OVER]	GO:0005576	extracellular region	CELLULAR_COMPONENT	7.84848e-06	1.30118e-08	25	791	543	70802	DOWN
[OVER]	GO:0005506	iron ion binding	MOLECULAR_FUNCTION	8.5277e-06	1.54231e-08	19	464	549	71129	DOWN
[OVER]	GO:0016705	oxidoreductase activity, acting on paired donors, with incorporation or reduction of molecular oxygen	MOLECULAR_FUNCTION	3.28167e-05	6.42979e-08	19	510	549	71083	DOWN
[OVER]	GO:0016702	oxidoreductase activity, acting on single donors with incorporation of molecular oxygen, incorporation of two atoms of oxygen	MOLECULAR_FUNCTION	0.000125144	2.64056e-07	7	48	561	71545	DOWN
[OVER]	GO:0020037	heme binding	MOLECULAR_FUNCTION	0.000176755	3.99597e-07	18	520	550	71073	DOWN
[OVER]	GO:0046906	tetrapyrrole binding	MOLECULAR_FUNCTION	0.000194384	4.68748e-07	18	526	550	71067	DOWN
[OVER]	GO:1901606	alpha-amino acid catabolic process	BIOLOGICAL_PROCESS	0.000202623	5.19155e-07	8	80	560	71513	DOWN
[OVER]	GO:0004446	inositol-hexakisphosphate phosphatase activity	MOLECULAR_FUNCTION	0.000327526	8.8854e-07	5	18	563	71575	DOWN
[OVER]	GO:0016701	oxidoreductase activity, acting on single donors with incorporation of molecular oxygen	MOLECULAR_FUNCTION	0.000403305	1.1549e-06	7	61	561	71532	DOWN
[OVER]	GO:0016054	organic acid catabolic process	BIOLOGICAL_PROCESS	0.000529277	1.67518e-06	10	167	558	71426	DOWN
[OVER]	GO:0046395	carboxylic acid catabolic process	BIOLOGICAL_PROCESS	0.000529277	1.67518e-06	10	167	558	71426	DOWN
[OVER]	GO:0032993	protein-DNA complex	CELLULAR_COMPONENT	0.000666476	2.31032e-06	8	99	560	71494	DOWN
[OVER]	GO:0009063	cellular amino acid catabolic process	BIOLOGICAL_PROCESS	0.000666476	2.31032e-06	8	99	560	71494	DOWN
[OVER]	GO:0000786	nucleosome	CELLULAR_COMPONENT	0.000745121	2.69524e-06	7	70	561	71523	DOWN
[OVER]	GO:0044815	DNA packaging complex	CELLULAR_COMPONENT	0.00148091	5.6659e-06	7	79	561	71514	DOWN
[OVER]	GO:0051213	dioxygenase activity	MOLECULAR_FUNCTION	0.00148091	6.0263e-06	9	152	559	71441	DOWN
[OVER]	GO:0052745	inositol phosphate phosphatase activity	MOLECULAR_FUNCTION	0.00148091	5.87289e-06	5	28	563	71565	DOWN
[OVER]	GO:0005615	extracellular space	CELLULAR_COMPONENT	0.00290796	1.22717e-05	8	126	560	71467	DOWN
[OVER]	GO:0016021	integral component of membrane	CELLULAR_COMPONENT	0.00338486	1.47944e-05	119	10285	449	61308	DOWN
[OVER]	GO:0031224	intrinsic component of membrane	CELLULAR_COMPONENT	0.00366548	1.65734e-05	119	10311	449	61282	DOWN

[truncated: 4 more sheets: AML vs AFL, AMW vs AFW, AMR vs AFR, AMB vs AFB]
