# Supplementary material for: Developmental Transcriptome Analysis of Red-Spotted Apollo Butterfly, Parnassius bremeri
Source: Int J Mol Sci. 2022 Sep 29;23(19):11533. doi: 10.3390/ijms231911533 (PMC9569764; doi:10.3390/ijms231911533)
Supplement: Supplementary file 1 [file ijms-23-11533-s001.zip › Table S4-S7.xlsx]

## Sheet: Table S4
Table S4 : Log2FC values of Cuticular expression across the developmental stages of P.bremeri
Gene ID	Gene Description	PB vs L1	L1 vs L2	L2 vs L3	L3 vs L4	L4 vs L5	L5 vs AM	L5 vs AF	AM vs AF	AMF vs AFF	AMH vs AFH	AML vs AFL	AMW vs AFW	AMR vs AFR	AMB vs AFB
Sample_prefix_DN11462_c0_g1_i3	cuticle collagen 13-like	0	0	0	0	0	0	0	0	0	0	0	0	0	0
Sample_prefix_DN9034_c0_g1_i4	cuticle collagen 13-like	0	0	0	0	0	0	0	0	0	0	0	0	0	0
Sample_prefix_DN10355_c0_g1_i1	cuticle collagen 13-like	0	0	0	0	0	0	0	0	0	0	0	0	0	0
Sample_i_DN4794_c0_g1_i16	cuticle collagen 13-like	0	0	0	0	0	0	0	0	0	0	0	0	0	0
Sample_prefix_DN4858_c0_g1_i4	cuticle collagen 13-like	0	0	0	0	0	0	-6.16772	0	0	0	0	0	0	0
Sample_i_DN21437_c0_g1_i5	cuticle protein	0	0	0	0	0	0	0	0	0	0	0	0	0	0
Sample_prefix_DN3706_c0_g2_i1	Cuticle protein	0	0	0	0	-10.4062	0	0	0	0	0	0	0	0	0
Sample_i_DN17347_c0_g1_i1	Cuticle protein	0	0	0	0	-9.80392	0	0	0	0	0	0	0	0	-7.47743
Sample_prefix_DN18428_c0_g1_i1	Cuticle protein	0	0	0	0	-7.12664	0	0	0	0	0	0	0	0	0
Sample_prefix_DN665_c1_g1_i6	Cuticle protein	0	0	0	0	-9.75938	0	0	0	0	0	0	0	0	0
Sample_M1_DN9975_c0_g1_i1	Cuticle protein	0	0	0	0	0	6.9845	7.9104	0	0	-3.91698	0	0	0	0
Sample_F_DN24888_c0_g1_i1	Cuticle protein	0	0	0	0	0	4.37138	0	0	0	-2.23552	0	0	0	0
Sample_IL_DN7129_c0_g1_i7	cuticle protein 16.5	0	0	0	0	0	0	0	0	0	0	0	0	0	0
Sample_prefix_DN5853_c0_g1_i7	cuticle protein 16.5	0	0	0	0	0	2.32806	0	0	0	0	0	0	0	0
Sample_prefix_DN27761_c0_g1_i1	cuticle protein 16.5, isoform A-like	0	0	0	0	-12.6702	0	0	0	0	0	0	-2.40283	-7.10556	0
Sample_M1_DN3082_c0_g1_i3	cuticle protein 16.5, isoform B-like	0	0	0	0	-9.21214	0	0	-3.08582	0	-2.38726	0	0	0	0
Sample_i_DN5651_c0_g1_i9	cuticle protein 16.5, isoform B-like	0	0	0	0	-8.17286	0	0	-4.74152	0	-1.75857	-2.11404	0	0	0
Sample_prefix_DN995_c0_g2_i3	cuticle protein 16.5-like	2.34637	0	0	0	-10.8878	0	0	0	0	0	0	0	0	0
Sample_F_DN5532_c0_g1_i2	cuticle protein 16.5-like	0	0	0	0	-10.0602	0	0	-4.2576	0	0	-3.96522	2.1233	0	0
Sample_prefix_DN10259_c0_g1_i3	cuticle protein 16.5-like	0	0	0	0	-9.18188	0	0	-3.3945	0	0	0	0	0	0
Sample_F_DN266_c0_g1_i6	cuticle protein 16.5-like	0	0	0	0	-8.74795	0	5.47899	-4.05204	0	-1.16027	0	0	3.78234	0
Sample_F_DN428_c0_g3_i1	cuticle protein 16.5-like	0	0	0	0	-8.32275	0	10.3382	0	0	0	0	2.91243	4.44406	0
Sample_prefix_DN10671_c0_g1_i3	cuticle protein 16.5-like	0	0	0	0	-7.52564	0	0	-3.25239	1.53176	0	0	0	4.58234	0
Sample_i_DN1700_c0_g1_i2	cuticle protein 16.5-like	0	0	0	0	-7.05	0	0	-2.94322	0	0	0	1.16673	4.73791	0
Sample_prefix_DN14842_c0_g1_i1	cuticle protein 16.5-like	0	0	0	0	-6.96589	0	0	-2.6614	1.76436	0	0	0	0	0
Sample_IL_DN244_c0_g1_i4	cuticle protein 16.8-like	0	1.54343	0	0	0	0	0	0	0	-1.06321	0	0	0	0
Sample_IL_DN26547_c0_g1_i1	Cuticle protein 19	-3.18813	0	0	0	0	5.13945	0	0	0	0	0	0	0	0
Sample_prefix_DN28294_c0_g1_i1	Cuticle protein 19	0	0	0	0	-13.4025	0	0	0	0	0	0	0	0	0
Sample_IL_DN1938_c0_g1_i1	Cuticle protein 19	0	0	0	0	0	0	0	0	-5.63219	0	0	0	0	0
Sample_IL_DN3355_c0_g1_i1	Cuticle protein 19	0	0	0	0	0	0	0	0	0	0	0	0	0	0
Sample_IL_DN2869_c0_g1_i1	Cuticle protein 19	0	0	0	0	-7.85391	0	0	0	1.36966	0	0	0	0	0
Sample_M1_DN51478_c0_g1_i1	Cuticle protein 19	0	0	0	0	-7.80161	0	0	0	0	0	0	0	0	0
Sample_F_DN19244_c0_g1_i2	Cuticle protein 19	0	0	0	0	0	0	0	0	0	1.90664	0	0	0	0
Sample_F_DN4296_c0_g1_i1	cuticle protein 19.8-like	0	0	0	0	0	4.00095	5.47426	0	0	0	0	0	-4.65691	0
Sample_i_DN20852_c0_g1_i1	cuticle protein 19-like	0	0	0	0	0	0	0	0	0	0	0	0	0	0
Sample_prefix_DN8071_c0_g1_i1	cuticle protein 19-like	0	4.62244	0	0	-3.56271	0	0	0	0	0	0	0	0	0
Sample_prefix_DN24193_c0_g1_i1	cuticle protein 19-like	0	4.47131	0	0	-3.73119	0	0	0	0	0	0	0	0	0
Sample_prefix_DN5333_c0_g2_i1	cuticle protein 19-like	0	0	0	0	0	0	0	0	0	-7.03767	0	0	0	0
Sample_IL_DN25004_c0_g1_i2	cuticle protein 1-like	0	0	0	0	-9.44478	3.48129	9.04287	-5.58928	0	-1.2811	0	0	0	0
Sample_i_DN160_c0_g2_i1	cuticle protein 1-like	0	0	0	0	-7.65316	0	7.92066	-6.00227	0	0	0	0	0	0
Sample_prefix_DN1327_c0_g1_i1	Cuticle protein 3	-2.19446	0	0	3.44699	-4.66735	0	0	0	0	0	0	0	0	0
Sample_prefix_DN29386_c0_g1_i1	Cuticle protein 3	0	0	0	3.9579	-8.8147	0	0	0	0	0	0	0	0	0
Sample_prefix_DN28122_c0_g1_i1	cuticle protein 3-like	0	0	0	0	0	0	0	0	0	0	0	0	0	0
Sample_prefix_DN6291_c2_g2_i1	cuticle protein 3-like	0	0	0	0	0	0	0	0	0	0	0	0	0	0
Sample_IL_DN33773_c0_g1_i1	cuticle protein 3-like	0	0	0	0	-7.02216	0	0	0	0	0	0	0	0	0
Sample_IL_DN1862_c0_g2_i1	Cuticle protein 6	-1.44997	0	0	0	0	0	0	0	0	0	0	0	0	0
Sample_IL_DN28201_c0_g1_i1	cuticle protein 7-like	-1.46654	0	0	0	-10.8223	7.03597	0	0	0	0	0	0	0	0
Sample_prefix_DN22956_c0_g1_i1	cuticle protein 7-like	0	0	0	0	0	0	0	0	0	0	0	0	0	0
Sample_prefix_DN22176_c0_g1_i1	cuticle protein 7-like	0	3.76987	0	0	-6.67977	5.82978	0	3.11287	0	0	0	0	0	0
Sample_prefix_DN28687_c0_g1_i1	cuticle protein 7-like	0	0	0	0	-10.7987	0	0	0	0	0	0	0	0	0
Sample_prefix_DN43289_c0_g1_i1	cuticle protein 7-like	0	0	0	0	-5.94222	4.83126	0	0	-7.72118	0	0	0	0	0
Sample_i_DN16434_c0_g1_i1	cuticle protein 7-like	0	0	0	0	0	6.09336	0	0	0	0	0	0	0	0
Sample_prefix_DN35904_c0_g1_i1	cuticle protein 8-like	0	3.37218	0	0	0	0	0	0	0	0	0	0	0	0
Sample_IL_DN33343_c0_g1_i1	cuticle protein 8-like	0	0	0	0	-12.8194	0	0	0	0	0	0	0	0	0
Sample_prefix_DN13835_c0_g1_i1	cuticle protein 8-like	0	0	0	0	0	0	0	0	0	0	0	0	-7.53852	0
Sample_M1_DN7084_c0_g1_i5	cuticle protein 8-like	0	0	0	0	0	0	0	0	-4.91599	0	0	0	-6.95356	0
Sample_prefix_DN3722_c0_g3_i1	cuticle protein-like	0	0	0	0	-11.4287	0	0	0	0	0	0	0	0	0
Sample_prefix_DN27685_c0_g1_i1	endocuticle structural glycoprotein ABD-4-like	0	2.41432	0	3.61813	-2.90421	0	0	0	0	0	0	0	0	0
Sample_i_DN2046_c1_g1_i2	endocuticle structural glycoprotein ABD-4-like	0	1.63152	0	2.88431	-3.04763	3.34891	0	-3.59483	0	0	-2.15848	0	0	0
Sample_prefix_DN32079_c0_g1_i1	endocuticle structural glycoprotein ABD-4-like	0	0	0	0	-3.89842	0	0	0	0	0	0	0	0	0
Sample_prefix_DN2102_c0_g3_i2	endocuticle structural glycoprotein ABD-4-like	0	0	0	3.20725	0	0	0	-2.9778	0	0	-2.14907	0	0	0
Sample_IL_DN3503_c0_g1_i5	endocuticle structural glycoprotein ABD-4-like	0	0	0	2.29216	0	0	0	0	0	0	0	0	0	0
Sample_F_DN342_c0_g2_i1	endocuticle structural glycoprotein ABD-4-like	0	0	0	0	-7.24823	7.31303	0	-3.22668	0	0	-2.36048	0	0	0
Sample_i_DN2829_c0_g3_i7	endocuticle structural glycoprotein ABD-4-like	0	0	0	0	0	4.43838	0	-3.22517	1.58224	0	0	0	0	0
Sample_IL_DN18480_c0_g1_i1	endocuticle structural glycoprotein ABD-5-like	1.03286	0	0	0	0	0	0	0	0	0	0	0	0	0
Sample_prefix_DN29621_c0_g1_i1	endocuticle structural glycoprotein ABD-5-like	0	2.04726	0	0	0	0	0	0	0	0	0	0	-3.16004	0
Sample_prefix_DN7558_c0_g1_i5	endocuticle structural glycoprotein ABD-5-like	0	1.65631	0	0	0	0	0	0	0	0	0	0	-2.93891	0
Sample_prefix_DN7373_c1_g1_i1	Endocuticle structural glycoprotein SgAbd-1	0	0	0	0	3.39829	0	-11.1406	0	-7.01068	0	0	0	0	0
Sample_prefix_DN41888_c0_g1_i1	endocuticle structural glycoprotein SgAbd-1-like	0	2.44254	0	0	-3.83617	0	-6.74625	0	0	0	0	0	0	0
Sample_prefix_DN10462_c0_g1_i2	endocuticle structural glycoprotein SgAbd-2-like	0	0	0	0	0	0	0	-3.10266	0	-1.37391	0	0	0	0
Sample_F_DN2211_c0_g1_i1	endocuticle structural glycoprotein SgAbd-2-like	0	0	0	0	0	0	0	-3.1113	0	-1.41029	0	0	0	0
Sample_i_DN41365_c0_g1_i1	Endocuticle structural glycoprotein SgAbd-3	0	2.65077	0	0	-4.33455	0	0	0	0	0	0	0	0	0
Sample_i_DN41292_c0_g1_i1	Endocuticle structural glycoprotein SgAbd-3	0	2.452	0	0	-4.99816	0	0	0	0	0	0	0	0	0
Sample_prefix_DN79_c0_g4_i1	endocuticle structural glycoprotein SgAbd-5-like	-3.85916	2.43564	0	0	0	0	0	0	0	-1.6851	0	0	0	0
Sample_i_DN4154_c0_g1_i1	endocuticle structural glycoprotein SgAbd-5-like	-3.70527	2.09876	0	0	0	0	0	0	0	0	0	0	0	0
Sample_prefix_DN149_c1_g1_i1	endocuticle structural glycoprotein SgAbd-5-like	-3.38759	1.97868	0	0	0	0	0	0	0	-1.94257	0	0	0	0
Sample_prefix_DN29975_c0_g1_i1	endocuticle structural glycoprotein SgAbd-5-like	-1.6753	1.74085	0	0	0	0	0	0	0	-2.57026	0	0	0	0
Sample_prefix_DN29010_c0_g1_i1	endocuticle structural glycoprotein SgAbd-5-like	0	0	0	0	0	0	-7.97931	0	0	0	0	0	0	0
Sample_prefix_DN26730_c0_g2_i1	endocuticle structural glycoprotein SgAbd-5-like	0	4.60489	0	0	0	0	-7.81987	0	0	0	0	0	-8.19303	0
Sample_IL_DN503_c0_g2_i1	endocuticle structural glycoprotein SgAbd-5-like	0	4.4471	0	0	0	0	-8.28449	0	0	0	0	0	-7.73783	0
Sample_prefix_DN1390_c0_g3_i1	endocuticle structural glycoprotein SgAbd-5-like	0	4.04623	0	0	0	0	-4.32628	0	0	0	0	0	0	0
Sample_F_DN3324_c0_g1_i1	endocuticle structural glycoprotein SgAbd-5-like	0	2.19605	0	0	0	0	0	0	0	0	0	0	0	0
Sample_prefix_DN45045_c0_g1_i1	endocuticle structural glycoprotein SgAbd-5-like	0	0	0	0	-11.251	4.50598	6.68312	0	0	0	0	0	-2.99337	0
Sample_prefix_DN70661_c0_g1_i1	endocuticle structural glycoprotein SgAbd-5-like	0	0	0	0	-8.48652	0	0	0	0	0	0	0	-3.55795	0
Sample_prefix_DN15013_c0_g2_i1	endocuticle structural glycoprotein SgAbd-5-like	0	0	0	0	0	0	0	0	0	0	0	0	0	-4.7267
Sample_IL_DN3867_c0_g2_i3	endocuticle structural glycoprotein SgAbd-8-like	-2.00888	0	0	0	-9.39194	0	0	0	0	0	0	0	0	0
Sample_prefix_DN3112_c1_g1_i3	endocuticle structural glycoprotein SgAbd-8-like	0	3.1674	0	0	-5.75905	0	0	0	0	0	0	0	0	0
Sample_i_DN6834_c0_g2_i2	endocuticle structural glycoprotein SgAbd-8-like	0	0	0	0	-10.7029	6.65468	0	3.74423	0	-1.60774	0	0	3.13598	0
Sample_IL_DN4719_c0_g7_i1	flexible cuticle protein 12-like	-2.32007	3.13285	0	0	0	0	-8.22511	0	0	0	0	0	0	0
Sample_prefix_DN5389_c0_g1_i3	flexible cuticle protein 12-like	0	0	0	0	-4.03169	0	-6.91683	0	0	0	0	0	0	0
Sample_IL_DN137_c0_g2_i2	larval cuticle protein 1-like	-3.39649	0	0	-1.87731	0	0	-14.6653	0	0	0	0	0	-8.45606	0
Sample_prefix_DN21210_c0_g2_i1	larval cuticle protein 1-like	-3.20444	0	0	-1.91586	0	0	-16.8224	0	0	0	0	0	0	0
Sample_IL_DN137_c0_g1_i1	larval cuticle protein 1-like	0	3.44245	0	-2.71556	-7.19339	0	-6.73226	0	0	0	0	0	0	0
Sample_prefix_DN206_c0_g2_i3	larval cuticle protein 1-like	0	2.79846	0	-2.90532	-10.1179	0	0	0	0	0	0	0	0	0
Sample_IL_DN137_c0_g3_i2	larval cuticle protein 1-like	0	0	0	-3.07347	-7.19392	0	0	0	0	0	0	0	0	0
Sample_prefix_DN38584_c0_g1_i1	larval cuticle protein A2B-like	0	0	0	0	-6.01216	0	0	0	0	0	0	0	0	0
Sample_prefix_DN4261_c0_g2_i1	larval cuticle protein A2B-like	0	0	0	0	-9.48332	0	0	0	0	-6.84502	0	0	0	0
Sample_prefix_DN43895_c0_g1_i1	larval cuticle protein A2B-like	0	0	0	0	-5.01544	0	0	0	0	0	0	0	0	0
Sample_M2_DN18528_c0_g1_i1	larval cuticle protein A2B-like	0	0	0	3.66013	-3.80218	0	0	0	0	0	0	0	0	0
Sample_M1_DN20192_c0_g1_i1	larval cuticle protein A2B-like	0	0	0	0	-4.5047	0	0	0	0	0	0	0	0	0
Sample_IL_DN13232_c0_g1_i1	larval cuticle protein A2B-like	1.14314	0	0	0	0	0	0	0	0	0	0	4.04689	0	0
Sample_prefix_DN38810_c0_g1_i1	larval cuticle protein A2B-like	0	0	0	0	0	0	0	0	0	0	0	3.33592	0	0
Sample_IL_DN2574_c0_g2_i4	larval cuticle protein LCP-14-like	1.55897	3.60071	0	-1.90009	0	0	-6.16712	0	0	0	0	0	0	0
Sample_prefix_DN646_c0_g4_i2	larval cuticle protein LCP-14-like	-8.44145	0	0	0	0	0	-16.6216	0	0	0	0	0	0	0
Sample_IL_DN62418_c0_g1_i2	larval cuticle protein LCP-14-like	0	0	0	0	0	0	-14.7239	0	0	0	0	0	0	0
Sample_F_DN8447_c0_g1_i1	larval cuticle protein LCP-14-like	0	3.37294	0	-1.90107	0	0	-9.38306	0	0	0	0	0	0	0
Sample_prefix_DN646_c0_g2_i3	larval cuticle protein LCP-14-like	0	3.35935	0	-1.82012	0	0	-7.02346	0	0	0	0	0	0	0
Sample_IL_DN1978_c0_g1_i2	larval cuticle protein LCP-17-like	2.10643	0	0	0	0	0	-10.4023	0	0	0	-7.33966	0	0	-3.28036
Sample_IL_DN16261_c0_g1_i1	larval cuticle protein LCP-17-like	-1.49287	0	0	0	-8.32784	0	0	0	0	0	0	0	0	0
Sample_i_DN19092_c0_g1_i1	larval cuticle protein LCP-17-like	0	4.79383	0	0	0	0	-10.283	0	0	0	0	0	0	-3.60742
Sample_prefix_DN11647_c0_g1_i1	larval cuticle protein LCP-17-like	0	0	0	0	-8.88594	0	0	0	0	0	0	0	0	0
Sample_prefix_DN1883_c0_g4_i1	larval cuticle protein LCP-22-like	-3.92877	1.92003	0	0	0	0	0	-2.18689	0	0	0	0	0	0
Sample_prefix_DN7611_c0_g2_i1	larval cuticle protein LCP-22-like	-3.59759	1.89155	0	0	0	0	0	-2.21295	0	0	0	0	0	0
Sample_prefix_DN72_c0_g2_i1	Larval cuticle protein LCP-30	-6.99668	3.51449	0	0	0	0	-18.5622	0	0	0	0	0	0	0
Sample_IL_DN739_c0_g3_i2	Larval cuticle protein LCP-30	0	0	0	0	0	0	0	0	0	0	0	0	0	0
Sample_prefix_DN935_c0_g1_i7	larval cuticle protein LCP-30-like	-7.16614	0	0	0	0	0	-14.1812	0	0	0	0	0	0	0
Sample_prefix_DN48359_c0_g1_i1	larval cuticle protein LCP-30-like	0	4.05245	0	0	-6.40967	0	0	0	0	0	0	0	0	0
Sample_i_DN32390_c0_g1_i1	larval/pupal cuticle protein H1C	0	0	0	0	-6.98391	0	0	-4.49592	0	0	0	1.47106	5.05126	0
Sample_prefix_DN3643_c0_g1_i1	larval/pupal cuticle protein H1C-like	-1.69398	0	0	0	0	0	-10.8093	0	0	0	0	0	0	0
Sample_F_DN282_c0_g1_i6	larval/pupal cuticle protein H1C-like	0	0	0	0	-9.31582	0	6.11932	-5.84633	0	0	-2.00564	0	5.26776	0
Sample_prefix_DN17338_c0_g1_i1	Larval/pupal rigid cuticle protein 66	0	0	0	0	-6.05304	0	0	0	-4.63219	0	0	0	0	0
Sample_prefix_DN28494_c0_g1_i1	larval/pupal rigid cuticle protein 66-like	0	0	0	0	-7.90142	0	0	0	0	0	0	0	0	0
Sample_prefix_DN22231_c0_g1_i2	larval/pupal rigid cuticle protein 66-like	0	0	0	0	-6.20627	0	0	0	0	0	0	0	0	0
Sample_prefix_DN35075_c0_g1_i1	larval/pupal rigid cuticle protein 66-like	0	4.18289	0	0	0	0	0	0	0	0	0	0	0	0
Sample_IL_DN63137_c0_g1_i1	larval/pupal rigid cuticle protein 66-like	0	0	0	0	-15.1183	0	10.8087	-6.03568	0	0	-4.80082	0	0	0
Sample_i_DN28045_c0_g1_i2	larval/pupal rigid cuticle protein 66-like	0	0	0	0	-14.1472	0	9.19992	-6.03297	2.86288	0	0	0	0	0
Sample_IL_DN22252_c0_g1_i4	larval/pupal rigid cuticle protein 66-like	0	0	0	0	-11.4715	3.72497	7.91674	-4.22774	1.28943	0	0	0	0	0
Sample_M1_DN1472_c0_g1_i6	larval/pupal rigid cuticle protein 66-like	0	0	0	0	-10.709	3.42845	7.88877	-4.49522	1.35587	0	0	0	0	0
Sample_IL_DN5061_c0_g1_i1	larval/pupal rigid cuticle protein 66-like	0	0	0	0	-10.428	0	4.38382	-3.74723	0	0	0	0	4.22501	0
Sample_IL_DN4019_c0_g1_i9	protein naked cuticle homolog	0	0	0	0	0	3.49991	0	2.16885	0	0	0	0	0	0
Sample_prefix_DN5142_c0_g1_i3	protein naked cuticle homolog	0	0	0	0	0	3.17097	0	0	0	0	0	0	0	0
Sample_IL_DN4893_c0_g1_i10	protein naked cuticle homolog	0	0	0	0	0	3.08193	0	0	0	0	0	0	0	0
Sample_prefix_DN19691_c0_g1_i1	pupal cuticle protein 20-like	0	0	0	0	-9.2144	0	0	0	0	0	0	0	3.21968	0
Sample_IL_DN4960_c0_g1_i1	pupal cuticle protein 36-like	-2.06341	0	0	0	-8.82524	0	0	0	0	0	1.89767	0	5.49689	0
Sample_IL_DN41674_c0_g1_i1	pupal cuticle protein C1B-like	0	2.94926	-2.13508	0	-5.32603	0	0	0	3.21327	0	0	0	0	0
Sample_i_DN1307_c0_g1_i1	pupal cuticle protein C1B-like	0	0	0	0	0	0	6.17567	0	2.80241	0	0	0	0	0
Sample_prefix_DN18729_c0_g3_i1	pupal cuticle protein C1B-like	0	0	0	0	-5.41476	0	0	-5.03675	0	0	0	0	0	0
Sample_prefix_DN5139_c0_g1_i1	pupal cuticle protein C1B-like	0	0	0	0	-4.06326	0	5.70096	0	3.02204	0	0	0	0	0
Sample_prefix_DN31907_c0_g1_i1	pupal cuticle protein Edg-84A-like	0	0	0	0	-3.3191	0	0	0	0	0	0	0	0	0
Sample_prefix_DN41905_c0_g1_i1	pupal cuticle protein G1A-like	0	0	0	0	-3.82127	0	0	0	-5.01552	0	0	0	0	0
Sample_i_DN10488_c0_g2_i1	pupal cuticle protein G1A-like	0	0	0	0	0	0	0	0	2.38704	0	0	0	0	0
Sample_F_DN290_c0_g1_i3	pupal cuticle protein PCP52-like	0	4.01065	0	0	0	0	7.14821	-6.11296	0	0	-1.84071	0	0	-2.23121
Sample_i_DN2967_c0_g1_i2	pupal cuticle protein PCP52-like	0	0	0	0	0	0	4.75879	-3.03152	0	-1.67621	0	0	0	0
Sample_prefix_DN26720_c0_g1_i8	pupal cuticle protein PCP52-like	0	1.6832	0	0	0	0	0	0	1.85527	0	0	0	0	0
Sample_prefix_DN26270_c0_g1_i1	pupal cuticle protein-like	0	0	0	0	-6.84555	0	4.37167	-2.66816	0	0	0	0	0	0
Sample_IL_DN11908_c0_g2_i1	putative cuticle protein CPG39	-1.16781	0	0	0	0	0	0	0	0	0	0	0	0	0
Sample_i_DN26945_c0_g1_i1	TPA: putative cuticle protein	0	1.85807	0	0	0	0	0	0	0	-1.62661	0	0	0	0

## Sheet: Table S5
Table S5 : Log2FC values of Phenol oxidase expression across the developmental stages of P.bremeri
Gene Name	PB vs L1	L1 vs L2	L2 vs L3	L3 vs L4	L4 vs L5	L5 vs AM	L5 vs AF	AM vs AF
phenoloxidase-activating factor 2-like	0	4.80141	0	0	2.97996	-4.41258	0	0
Phenoloxidase subunit 1	-4.95491	3.51985	1.64701	0	0	-3.37699	-3.57729	0
phenoloxidase subunit 1	0	3.33733	0	0	0	-3.25243	0	0
phenoloxidase-activating factor 2-like	0	3.14827	1.89586	0	2.944	-6.23398	0	-2.8031
phenoloxidase-activating factor 2-like isoform X2	0	2.94	0	0	0	-3.74383	-3.59072	0
phenoloxidase-activating factor 2-like	0	2.75711	-2.13508	0	0	0	0	6.0392
phenoloxidase-activating factor 2-like	0	2.40119	0	0	0	-5.13799	0	-2.84314
phenoloxidase-activating factor 2-like	0	2.32917	0	0	0	-5.42393	0	-3.01288
phenoloxidase-activating factor 2-like	0	2.30724	0	0	0	-5.3936	0	0
phenoloxidase-activating factor 2-like	0	2.2455	0	0	0	-5.4578	0	-2.96408
phenoloxidase-activating factor 2-like	0	2.21489	0	0	1.90862	-6.78401	-4.19772	-2.61513
phenoloxidase-activating factor 2-like	0	1.91294	0	0	0	-4.61112	0	0
Phenoloxidase subunit 1	0	1.64892	1.15808	0	0	-2.70749	-3.03035	0
phenoloxidase-activating factor 2-like	0	1.53696	0	0	1.6773	-2.74908	0	0
phenoloxidase-activating factor 2-like	0	1.48047	0	0	1.86899	-3.01107	-3.38346	0
Phenoloxidase subunit 1	-4.5164	0	2.75534	0	-2.4039	-2.70915	-2.99997	0
phenoloxidase subunit 1-like	-3.72442	0	3.09421	0	-3.40207	0	0	0
Phenoloxidase subunit 1	-3.61534	0	3.30933	0	-4.38569	0	0	0
Phenoloxidase subunit 1	-3.26757	0	3.22448	0	-3.92993	-2.61104	-3.34941	0
phenoloxidase subunit 2-like	-2.74071	0	2.07749	0	0	-3.86695	-2.64767	0
phenoloxidase subunit 2-like	-2.61639	0	2.38053	0	0	-3.94438	-3.09879	0
phenoloxidase subunit 2-like	-2.48142	0	2.83386	0	0	-3.62924	-2.80704	0
phenoloxidase subunit 2-like	-2.09822	0	3.01168	0	0	-4.01717	-3.10704	0
Phenoloxidase subunit 1	0	0	1.17027	0	0	-2.6719	-2.86266	0
Phenoloxidase subunit 1	0	0	0	0	0	2.85387	0	0

## Sheet: Table S6
Table S6 : Log2FC values of Expression of Juvenile Hormone signaling across the developmental stages of P.bremeri
Gene ID	Gene description	PB vs L1	L1 vs L2	L2 vs L3	L3 vs L4	L4 vs L5	L5 vs AM	L5 vs AF	AM vs AF
Sample_i_DN9016_c0_g1_i3	basic juvenile hormone-suppressible protein 2-like	3.44643	4.82095	0	0	16.0095	-14.4493	-13.1478	0
Sample_prefix_DN2384_c0_g1_i6	basic juvenile hormone-suppressible protein 2-like	3.17648	4.63024	0	0	11.0033	-14.397	-11.8527	0
Sample_IL_DN27995_c0_g1_i1	methyl farnesoate epoxidase-like	-6.40493	0	0	0	0	0	0	0
Sample_IL_DN86853_c0_g1_i1	methyl farnesoate epoxidase	-5.92184	0	0	0	0	0	0	0
Sample_IL_DN12575_c0_g1_i1	farnesyl pyrophosphate synthase-like	-5.14936	2.16415	0	0	0	0	0	0
Sample_prefix_DN14470_c0_g1_i1	putative Juvenile hormone-inducible protein	-3.70657	0	0	-4.83588	0	0	0	0
Sample_prefix_DN1757_c0_g2_i1	farnesyl pyrophosphate synthase-like	-2.71846	3.13987	0	0	0	-6.27603	-5.44816	0		a
Sample_prefix_DN37807_c0_g1_i1	juvenile hormone acid O-methyltransferase	-2.58866	0	0	0	0	0	0	0
Sample_prefix_DN7928_c0_g1_i7	farnesyl pyrophosphate synthase-like	-2.54969	0	0	0	0	-7.15078	-7.34922	0
Sample_IL_DN5131_c0_g1_i1	juvenile hormone acid O-methyltransferase	-2.07626	0	0	0	0	0	0	0
Sample_M2_DN65_c0_g1_i2	putative farnesoic acid O-methyl transferase	-2.05246	0	0	0	0	2.81374	0	0
Sample_M2_DN6040_c0_g1_i1	farnesol dehydrogenase-like	-1.98017	0	0	0	0	6.72059	0	0
Sample_prefix_DN1820_c0_g2_i1	juvenile hormone esterase-like	-1.95639	0	0	0	0	-8.81785	0	0
Sample_prefix_DN3951_c0_g2_i1	farnesyl pyrophosphate synthase-like	-1.77045	4.67967	0	0	0	-12.6318	-6.58932	0
Sample_prefix_DN23017_c0_g2_i3	Farnesyl pyrophosphate synthase	-1.72523	0	0	0	0	0	-6.9965	0
Sample_IL_DN36465_c0_g1_i2	juvenile hormone epoxide hydrolase-like	-1.64312	0	0	0	-2.72319	0	0	0
Sample_prefix_DN6585_c0_g3_i1	farnesyl pyrophosphate synthase-like	-1.6267	0	0	0	0	0	0	0
Sample_prefix_DN7745_c0_g1_i1	juvenile hormone esterase-like	-1.56928	0	0	0	4.31776	-4.49533	0	0
Sample_i_DN23949_c0_g2_i2	Farnesyl pyrophosphate synthase	-1.54637	0	0	0	0	0	0	0
Sample_IL_DN8594_c0_g5_i2	Farnesyl pyrophosphate synthase	-1.53233	0	0	0	0	0	0	0
Sample_IL_DN950_c0_g1_i5	juvenile hormone esterase-like	-1.47517	0	0	-2.05889	0	-8.5531	-7.86512	0
Sample_IL_DN5708_c0_g1_i4	farnesyl pyrophosphate synthase-like	-1.40562	0	0	0	0	0	0	0
Sample_IL_DN19452_c0_g1_i1	farnesyl pyrophosphate synthase-like	-1.3424	3.7747	0	0	0	0	0	0
Sample_IL_DN4721_c0_g2_i6	farnesol dehydrogenase-like	-1.32122	0	0	0	0	5.35721	0	0
Sample_i_DN7658_c2_g1_i1	farnesol dehydrogenase-like	-1.2703	0	0	0	0	0	0	0
Sample_prefix_DN2360_c0_g1_i7	farnesol dehydrogenase-like	-1.21598	0	0	0	0	4.72394	0	0
Sample_prefix_DN601_c0_g1_i20	farnesol dehydrogenase-like	-1.20656	0	0	0	0	4.30238	0	0
Sample_prefix_DN12687_c0_g1_i7	juvenile hormone epoxide hydrolase-like	0	5.93336	0	0	0	0	0	0
Sample_F_DN15081_c0_g3_i1	acidic juvenile hormone-suppressible protein 1-like	0	5.92489	0	0	16.9091	-16.7703	-12.024	-4.78284
Sample_prefix_DN10071_c0_g2_i1	farnesyl pyrophosphate synthase-like	0	5.43948	0	0	-10.6362	0	0	0
Sample_IL_DN23265_c0_g1_i1	juvenile hormone epoxide hydrolase-like	0	4.96991	0	0	0	0	0	0
Sample_prefix_DN7459_c0_g1_i1	juvenile hormone epoxide hydrolase-like	0	4.94386	0	0	0	-4.40365	-8.57371	0
Sample_prefix_DN5713_c0_g2_i1	Juvenile hormone epoxide hydrolase	0	4.85507	0	0	0	0	0	0
Sample_prefix_DN36643_c0_g1_i2	farnesyl pyrophosphate synthase-like	0	4.6737	0	0	0	-5.11794	-6.79358	0
Sample_i_DN1762_c1_g1_i2	farnesyl pyrophosphate synthase 2-like	0	4.64553	0	0	0	-5.90072	-9.55462	0
Sample_prefix_DN253_c1_g1_i7	acidic juvenile hormone-suppressible protein 1-like	0	4.54754	0	0	16.1176	-17.2655	-11.8218	-5.46716
Sample_M1_DN13283_c0_g1_i3	Farnesyl pyrophosphate synthase	0	4.15569	0	0	0	0	-8.86987	0
Sample_i_DN6856_c0_g1_i9	farnesyl pyrophosphate synthase-like	0	3.91016	0	0	0	0	0	0
Sample_prefix_DN6835_c0_g4_i3	juvenile hormone epoxide hydrolase-like	0	3.7792	0	0	0	0	0	0
Sample_prefix_DN8060_c0_g1_i2	farnesyl pyrophosphate synthase-like	0	3.76002	0	0	0	0	0	0
Sample_i_DN2898_c0_g1_i12	farnesyl pyrophosphate synthase-like	0	3.60355	0	0	0	0	0	0
Sample_prefix_DN6654_c0_g3_i1	farnesyl pyrophosphate synthase-like	0	3.31106	0	0	0	0	0	0
Sample_i_DN28304_c0_g1_i2	juvenile hormone esterase-like	0	2.50129	0	0	0	0	0	0
Sample_F_DN664_c0_g2_i1	juvenile hormone esterase-like	0	2.11455	0	0	4.42071	-5.17481	0	-2.65954
Sample_prefix_DN4748_c0_g1_i1	Farnesyl pyrophosphate synthase	0	1.85434	0	0	0	-4.52931	-5.88552	0
Sample_prefix_DN969_c0_g5_i1	juvenile hormone esterase-like	0	1.72775	0	0	3.58852	0	0	0
Sample_prefix_DN8086_c0_g1_i1	juvenile hormone epoxide hydrolase-like	0	1.58514	0	0	0	0	0	0
Sample_prefix_DN3509_c0_g1_i4	farnesoic acid O-methyltransferase	0	1.54488	0	0	0	0	0	0
Sample_prefix_DN1991_c0_g1_i3	juvenile hormone epoxide hydrolase-like	0	0	0	0	0	0	0	0
Sample_prefix_DN3073_c0_g6_i1	juvenile hormone epoxide hydrolase-like	0	0	0	0	0	0	0	0
Sample_prefix_DN2837_c0_g1_i3	juvenile hormone esterase-like	0	0	0	0	3.92669	0	0	0
Sample_F_DN1192_c0_g6_i1	farnesoic acid O-methyltransferase	0	0	0	0	0	0	0	0
Sample_IL_DN3842_c0_g1_i4	juvenile hormone epoxide hydrolase-like	0	0	0	0	0	0	0	0
Sample_prefix_DN4840_c1_g1_i14	juvenile hormone epoxide hydrolase-like	0	0	0	0	0	0	0	0
Sample_prefix_DN3652_c0_g1_i2	juvenile hormone esterase-like isoform X2	0	0	0	0	0	0	-2.79253	0
Sample_prefix_DN1041_c0_g1_i5	farnesyl pyrophosphate synthase-like	0	0	-2.13508	0	0	0	0	0
Sample_M2_DN2112_c0_g1_i12	farnesyl pyrophosphate synthase-like	0	0	-1.81449	0	0	0	0	0
Sample_IL_DN2092_c0_g1_i1	farnesyl pyrophosphate synthase-like	0	0	-1.67347	0	0	0	0	-1.97988
Sample_i_DN537_c1_g1_i3	farnesyl pyrophosphate synthase-like	0	0	-1.60132	1.741	0	0	0	-1.83398
Sample_i_DN45569_c0_g1_i1	farnesyl pyrophosphate synthase-like	0	0	0	6.21087	-7.34731	0	0	0
Sample_prefix_DN6767_c0_g1_i13	juvenile hormone epoxide hydrolase-like	0	0	0	3.12532	0	0	0	0
Sample_prefix_DN6164_c0_g1_i2	Juvenile hormone epoxide hydrolase	0	0	0	-3.07941	0	-5.90572	-8.51475	0
Sample_i_DN21348_c1_g1_i3	farnesyl pyrophosphate synthase-like	0	0	0	0	1.89569	-5.189	-4.06262	0
Sample_IL_DN13887_c0_g1_i4	farnesyl pyrophosphate synthase-like	0	0	0	0	1.66091	-7.71743	-10.3496	0
Sample_IL_DN1414_c0_g1_i1	Farnesyl pyrophosphate synthase	0	0	0	0	-9.48631	0	0	0
Sample_F_DN7296_c0_g1_i2	Farnesyl pyrophosphate synthase	0	0	0	0	-8.14205	0	8.50514	-8.58268
Sample_prefix_DN10071_c0_g1_i1	farnesyl pyrophosphate synthase-like	0	0	0	0	-7.88725	0	0	0
Sample_IL_DN23423_c0_g1_i2	farnesyl pyrophosphate synthase-like	0	0	0	0	-7.85075	0	0	0
Sample_IL_DN14729_c0_g1_i6	farnesyl pyrophosphate synthase-like	0	0	0	0	-5.55548	0	0	0
Sample_i_DN20412_c0_g2_i1	juvenile hormone epoxide hydrolase-like	0	0	0	0	-4.60507	0	0	0
Sample_IL_DN4920_c0_g3_i1	farnesyl pyrophosphate synthase-like	0	0	0	0	-4.5367	0	0	0
Sample_prefix_DN13614_c0_g1_i3	PREDICTED: basic juvenile hormone-suppressible protein 2-like isoform X2 [Papilio polytes]	0	0	0	0	0	3.813	3.53931	0
Sample_i_DN7739_c0_g2_i2	PREDICTED: basic juvenile hormone-suppressible protein 2-like isoform X1 [Papilio polytes]	0	0	0	0	0	3.36904	0	0
Sample_i_DN4262_c1_g2_i4	PREDICTED: basic juvenile hormone-suppressible protein 2-like isoform X2 [Papilio polytes]	0	0	0	0	0	2.66067	0	0
Sample_prefix_DN9592_c0_g1_i2	PREDICTED: farnesyl pyrophosphate synthase-like [Papilio polytes]	0	0	0	0	0	-8.54314	-10.1904	0
Sample_prefix_DN8516_c0_g2_i2	juvenile hormone epoxide hydrolase-like [Vanessa tameamea]	0	0	0	0	0	0	0	0
Sample_F_DN1607_c0_g1_i2	farnesyl pyrophosphate synthase-like	0	0	0	0	0	0	0	-3.14788

## Sheet: Table S7
Table S7 : Log2FC values of Expression of Ecdysteroid Hormone signaling across the developmental stages of P.bremeri
Gene ID	Gene Description	PB vs L1	L1 vs L2	L2 vs L3	L3 vs L4	L4 vs L5	L5 vs AM	L5 vs AF	AM vs AF
Sample_IL_DN14484_c0_g2_i1	ecdysone-inducible protein E75 isoform X1	0	2.35785	0	0	0	0	-2.7285	2.66633
Sample_F_DN14104_c0_g2_i12	ecdysone receptor isoform X1	0	1.39965	0	0	0	0	0	0
Sample_i_DN1470_c0_g1_i17	ecdysone receptor isoform X3	0	1.34879	0	0	0	0	0	0
Sample_prefix_DN3266_c0_g1_i5	ecdysone receptor isoform X1	0	1.15724	0	0	0	0	0	0
Sample_F_DN1934_c0_g1_i2	hepatocyte nuclear factor 4-gamma isoform X1	0	-2.11059	0	0	0	2.35253	0	0
Sample_prefix_DN7952_c0_g1_i6	hepatocyte nuclear factor 4-gamma isoform X1	0	-1.43368	0	0	0	0	0	0
Sample_IL_DN5625_c0_g1_i1	hepatocyte nuclear factor 4-gamma isoform X1	0	-1.39813	0	0	0	0	0	0
Sample_prefix_DN6117_c1_g1_i8	hepatocyte nuclear factor 4-gamma isoform X1	0	-1.04235	0	0	0	1.63606	0	0
Sample_prefix_DN21253_c0_g1_i2	hormone receptor 4 isoform X3	0	0	0	4.52364	0	0	0	0
Sample_prefix_DN390_c0_g1_i11	nuclear hormone receptor FTZ-F1 isoform X2	0	0	0	2.93928	-2.79477	1.19281	0	0
Sample_prefix_DN9933_c0_g1_i1	nuclear hormone receptor FTZ-F1 isoform X2	0	0	0	2.40002	-3.3813	0	0	0
Sample_prefix_DN323_c0_g1_i13	estrogen-related receptor	0	0	0	0	3.56799	-3.07596	0	0
Sample_i_DN5820_c0_g1_i6	steroid hormone receptor ERR1 isoform X1	0	0	0	0	3.3112	-2.82905	0	0
Sample_prefix_DN8980_c0_g1_i2	steroid hormone receptor ERR1 isoform X3	0	0	0	0	2.39043	0	0	0
Sample_prefix_DN9933_c0_g1_i1	nuclear hormone receptor FTZ-F1 isoform X2	0	0	0	2.40002	-3.3813	0	0	0
Sample_prefix_DN2409_c0_g1_i1	nuclear hormone receptor FTZ-F1 isoform X2	0	0	0	0	-3.12332	0	0	0
Sample_prefix_DN390_c0_g1_i11	nuclear hormone receptor FTZ-F1 isoform X2	0	0	0	2.93928	-2.79477	1.19281	0	0
Sample_i_DN8296_c0_g1_i1	nuclear receptor subfamily 2 group E member 1	0	0	0	0	0	6.11833	0	0
Sample_F_DN1934_c0_g1_i2	hepatocyte nuclear factor 4-gamma isoform X1	0	-2.11059	0	0	0	2.35253	0	0
Sample_M1_DN11412_c0_g2_i6	hepatocyte nuclear factor 4-gamma isoform X1	0	0	0	0	0	1.97282	0	0
Sample_prefix_DN6117_c1_g1_i8	hepatocyte nuclear factor 4-gamma isoform X1	0	-1.04235	0	0	0	1.63606	0	0
Sample_prefix_DN390_c0_g1_i11	nuclear hormone receptor FTZ-F1 isoform X2	0	0	0	2.93928	-2.79477	1.19281	0	0
Sample_prefix_DN323_c0_g1_i13	estrogen-related receptor	0	0	0	0	3.56799	-3.07596	0	0
Sample_i_DN5820_c0_g1_i6	steroid hormone receptor ERR1 isoform X1	0	0	0	0	3.3112	-2.82905	0	0
Sample_IL_DN4335_c0_g1_i12	nuclear hormone receptor FTZ-F1 beta	0	0	0	0	0	-2.14814	0	0
Sample_prefix_DN8980_c0_g1_i2	steroid hormone receptor ERR1 isoform X3	0	0	0	0	2.39043	0	0	0
Sample_prefix_DN3266_c0_g1_i5	ecdysone receptor isoform X1	0	1.15724	0	0	0	0	0	0
Sample_i_DN1470_c0_g1_i17	ecdysone receptor isoform X3	0	1.34879	0	0	0	0	0	0
Sample_i_DN10146_c0_g1_i2	nuclear hormone receptor FTZ-F1 beta	0	0	0	0	0	0	-3.73954	0
Sample_IL_DN14484_c0_g2_i1	ecdysone-inducible protein E75 isoform X1	0	2.35785	0	0	0	0	-2.7285	2.66633
Sample_prefix_DN18011_c0_g1_i1	nuclear receptor subfamily 2 group E member 1-like	0	0	0	0	0	0	0	7.9886
Sample_IL_DN14484_c0_g2_i1	ecdysone-inducible protein E75 isoform X1	0	2.35785	0	0	0	0	-2.7285	2.66633
