# Supplementary material for: Developmental Transcriptome Analysis of Red-Spotted Apollo Butterfly, Parnassius bremeri
Source: Int J Mol Sci. 2022 Sep 29;23(19):11533. doi: 10.3390/ijms231911533 (PMC9569764; doi:10.3390/ijms231911533)
Supplement: Supplementary file 1 [file ijms-23-11533-s001.zip › Table S8.xlsx]

## Sheet: Table S8
Table S8 : Log2FC values of Sensory receptors across the developmental stages of P.bremeri
Gene ID	Gene description	PB vs L1	L1 vs L2	L2 vs L3	L3 vs L4	L4 vs L5	L5 vs AM	L5 vs AF	AM vs AF	AMF vs AFF	AMH vs AFH	AML vs AFL	AMW vs AFW	AMR vs AFR	AMB vs AFB
Sample_F_DN448_c0_g2_i1	glutamate receptor ionotropic, kainate 2-like	3.24473	0	0	0	0	0	0	0	0	0	0	0	0	0
Sample_IL_DN11769_c0_g1_i5	glutamate receptor ionotropic, kainate 2-like	2.89238	0	0	0	0	0	0	0	0	0	0	0	0	0
Sample_M1_DN6391_c0_g1_i9	glutamate receptor ionotropic, kainate 2-like	2.17854	2.60208	0	0	0	0	5.32302	0	0	0	0	0	0	0
Sample_IL_DN33603_c0_g1_i1	glutamate receptor ionotropic, kainate 2-like	2.11589	2.77608	-2.13508	0	0	0	0	0	0	0	0	0	0	0
Sample_i_DN4529_c0_g1_i5	glutamate receptor ionotropic, kainate 2-like	2.046	0	0	0	0	0	0	0	0	0	0	0	0	0
Sample_i_DN10890_c0_g1_i6	glutamate receptor ionotropic, kainate 2-like	2.00921	0	0	0	0	0	5.2067	0	0	0	0	0	0	0
Sample_i_DN12226_c0_g1_i3	glutamate receptor ionotropic, kainate 2-like	1.98026	2.54911	0	0	-3.88561	0	5.12862	0	-4.73799	-2.1435	0	0	0	0
Sample_i_DN17924_c0_g1_i1	glutamate receptor ionotropic, kainate 2-like	1.90499	2.59118	0	0	0	0	0	0	-5.46618	0	0	0	0	0
Sample_prefix_DN26370_c0_g1_i2	glutamate receptor ionotropic, kainate 2-like	1.86153	2.25219	0	0	0	0	0	0	0	0	0	0	0	0
Sample_prefix_DN4767_c0_g1_i6	glutamate receptor ionotropic, kainate 2-like	1.81822	2.2664	0	0	-4.14479	0	6.17322	0	0	0	0	0	0	0
Sample_M2_DN5785_c0_g1_i13	glutamate receptor ionotropic, kainate 2-like	1.73998	0	0	0	0	0	0	0	0	0	0	0	0	0
Sample_prefix_DN10457_c0_g1_i4	glutamate receptor 1-like	1.53813	0	0	0	0	0	0	0	1.38623	0	-3.78614	0	0	-3.21411
Sample_prefix_DN15858_c0_g1_i2	ionotropic receptor 93a	-2.58564	0	0	0	0	0	0	0	0	0	0	0	0	0
Sample_prefix_DN2295_c0_g1_i1	ionotropic receptor 8a	0	3.5422	0	0	0	0	0	0	0	0	0	0	0	0
Sample_i_DN4347_c0_g1_i7	glutamate receptor ionotropic, kainate 2-like	0	2.59947	0	0	0	7.28609	7.7761	0	-7.55126	0	0	0	0	0
Sample_prefix_DN6898_c0_g1_i1	ionotropic receptor 8a	0	2.33994	0	0	0	0	0	0	0	0	0	0	0	0
Sample_F_DN2860_c0_g1_i7	glutamate receptor ionotropic, kainate 2-like	0	1.9139	0	0	0	0	5.56596	0	-4.25838	0	0	0	0	0
Sample_IL_DN21005_c1_g1_i2	ionotropic receptor 25a	0	1.58323	0	0	-3.1948	5.90116	0	0	0	0	0	0	4.95957	0
Sample_prefix_DN11606_c0_g1_i2	ionotropic receptor 25a	0	1.44422	0	0	-2.31478	5.60793	0	2.67092	0	0	0	0	5.01004	0
Sample_M2_DN3607_c0_g1_i4	glutamate receptor ionotropic, kainate 2-like	0	1.38198	0	0	0	0	0	0	0	0	0	0	0	0
Sample_i_DN16440_c0_g1_i2	glutamate receptor ionotropic, kainate 2-like	0	0	0	0	-2.73127	0	0	0	0	0	0	0	4.00443	0
Sample_i_DN630_c1_g2_i2	ionotropic receptor 25a	0	0	0	0	0	0	0	2.31427	0	0	0	0	4.98643	0
Sample_IL_DN19465_c1_g6_i1	odorant receptor Or2-like	0	0	0	0	0	0	0	0	0	0	0	0	0	0
Sample_prefix_DN11136_c3_g1_i1	glutamate receptor 1-like	0	0	0	0	0	0	0	0	0	0	0	0	0	0
Sample_prefix_DN7715_c0_g1_i1	glutamate receptor ionotropic, delta-1-like	0	0	0	0	0	0	0	0	0	0	0	0	0	0
Sample_IL_DN96061_c0_g1_i1	olfactory receptor 20	0	0	0	0	0	0	0	0	0	0	0	0	0	0
Sample_IL_DN15809_c0_g1_i4	odorant receptor 13a-like	0	0	0	0	0	0	0	0	0	0	0	0	0	0
Sample_IL_DN36937_c0_g2_i1	glutamate receptor 1-like	0	0	0	0	0	0	0	0	0	0	0	0	0	0
Sample_IL_DN25130_c0_g1_i1	Glutamate [NMDA] receptor subunit 3A	0	0	0	0	0	0	0	0	0	0	0	0	0	0
Sample_IL_DN19286_c0_g1_i5	glutamate receptor 1-like	0	0	0	0	0	0	0	0	0	0	0	0	0	0
Sample_i_DN8333_c0_g1_i3	glutamate receptor 1-like	0	0	0	0	0	0	0	0	0	1.66176	0	0	0	0
Sample_IL_DN40999_c0_g1_i4	glutamate receptor 1-like	0	0	0	0	0	6.10884	0	0	0	0	0	0	0	0
Sample_i_DN23862_c0_g1_i1	Glutamate [NMDA] receptor subunit 3A	0	0	0	0	0	0	0	0	0	0	0	0	0	0
Sample_IL_DN9844_c0_g1_i10	glutamate receptor ionotropic, kainate 2 isoform X1	0	0	0	0	0	5.76659	5.39306	0	0	0	0	0	0	0
Sample_i_DN14529_c0_g1_i2	glutamate receptor ionotropic, kainate 2	0	0	0	0	0	0	0	0	0	0	0	0	0	0
Sample_i_DN27405_c0_g1_i1	glutamate receptor 1-like	0	0	0	0	0	0	0	0	0	0	0	0	0	0
Sample_F_DN12468_c0_g1_i2	glutamate receptor ionotropic, kainate 2 isoform X3	0	0	0	0	0	0	4.95589	0	0	0	-7.67087	0	0	0
Sample_IL_DN1664_c0_g1_i12	glutamate receptor ionotropic, kainate 2 isoform X2	0	0	0	0	0	0	5.09291	0	0	0	0	0	0	0
Sample_i_DN3666_c0_g1_i4	glutamate [NMDA] receptor subunit 1	0	0	0	0	0	0	0	0	0	0	0	0	0	0
Sample_i_DN5913_c1_g1_i3	glutamate [NMDA] receptor subunit 1	0	0	0	0	0	0	0	0	0	0	0	0	0	0
Sample_IL_DN4853_c0_g2_i4	glutamate [NMDA] receptor subunit 1	0	0	0	0	0	0	0	0	0	0	0	0	0	0
Sample_prefix_DN5009_c0_g1_i2	glutamate [NMDA] receptor subunit 1	0	0	0	0	0	0	0	0	0	0	0	0	0	0
Sample_IL_DN6579_c0_g1_i1	glutamate receptor ionotropic, NMDA 2B	0	0	-2.07485	0	0	5.60052	0	0	0	0	0	0	0	0
Sample_prefix_DN7644_c0_g1_i6	odorant receptor	0	0	-2.13508	5.64036	-6.65122	7.79616	8.00351	0	0	0	0	0	0	0
Sample_IL_DN7292_c1_g1_i3	glutamate [NMDA] receptor subunit 1	0	0	-2.11487	0	0	0	0	0	0	0	0	0	0	0
Sample_i_DN3418_c0_g1_i2	glutamate receptor ionotropic, NMDA 2B	0	0	-2.04056	0	0	5.67311	0	0	0	0	0	0	0	0
Sample_IL_DN9765_c0_g1_i10	odorant receptor	0	0	0	3.54317	-5.89481	6.96214	6.80074	0	0	0	0	0	0	0
Sample_M2_DN15573_c0_g1_i3	glutamate receptor ionotropic, kainate 2-like	0	0	0	0	-3.00959	0	0	0	0	0	0	0	3.7134	0
Sample_prefix_DN8820_c0_g1_i2	glutamate receptor ionotropic, kainate 2-like	0	0	0	0	-2.91419	0	0	0	0	0	0	0	5.40041	0
Sample_prefix_DN3170_c0_g2_i3	glutamate receptor ionotropic, kainate 2-like	0	0	0	0	-2.40802	0	0	0	0	0	0	0	3.81973	0
Sample_i_DN9107_c1_g1_i5	glutamate receptor ionotropic, kainate 2-like	0	0	0	0	-2.34306	0	0	0	0	0	0	0	0	0
Sample_M2_DN2176_c1_g1_i2	glutamate receptor ionotropic, kainate 2-like	0	0	0	0	-2.22344	0	0	2.27706	0	0	0	0	3.93198	0
Sample_prefix_DN4693_c0_g1_i7	glutamate receptor ionotropic, kainate 2-like	0	0	0	0	-2.0117	0	0	0	0	0	0	0	3.55003	0
Sample_i_DN3318_c0_g1_i8	glutamate receptor ionotropic, kainate 2-like	0	0	0	0	0	0	0	0	0	0	0	0	3.72197	0
Sample_IL_DN1683_c0_g1_i12	glutamate receptor ionotropic, kainate 2-like	0	0	0	0	0	0	0	0	0	0	0	0	0	0
Sample_IL_DN6063_c0_g3_i2	glutamate receptor ionotropic, kainate 2-like	0	0	0	0	0	0	0	0	0	0	0	0	0	0
Sample_F_DN3321_c0_g1_i6	Gustatory and odorant receptor 24	0	0	0	0	0	9.45416	10.0185	0	0	0	0	0	0	0
Sample_F_DN13950_c0_g5_i1	odorant receptor	0	0	0	0	0	7.31823	7.72233	0	0	0	0	0	0	0
Sample_prefix_DN27912_c0_g1_i1	glutamate receptor ionotropic, kainate 2 isoform X3	0	0	0	0	0	6.87949	0	0	0	0	0	0	0	0
Sample_M2_DN15706_c0_g1_i3	glutamate receptor ionotropic, kainate 2 isoform X1	0	0	0	0	0	5.70884	0	0	0	0	0	0	0	0
Sample_i_DN14490_c0_g2_i3	glutamate receptor ionotropic, kainate 2-like	0	0	0	0	0	0	0	0	0	0	0	0	0	0
Sample_prefix_DN10999_c1_g1_i1	glutamate receptor ionotropic, delta-2	0	0	0	0	0	0	0	0	0	0	0	0	0	0
Sample_IL_DN30314_c3_g1_i1	gustatory receptor for sugar taste 43a-like	0	0	0	0	0	0	0	0	0	0	0	0	0	0
Sample_prefix_DN2069_c0_g1_i2	odorant receptor coreceptor	0	0	0	0	0	0	0	0	0	0	0	0	0	0
Sample_prefix_DN6612_c0_g1_i8	odorant receptor Or1-like	0	0	0	0	0	0	0	0	0	0	0	0	0	0
Sample_prefix_DN20991_c0_g1_i1	Modifier of mdg4	0	0	0	0	0	0	0	0	4.64621	0	0	0	0	0
Sample_prefix_DN2975_c0_g2_i2	gastrula zinc finger protein XlCGF57.1-like	0	0	0	0	0	0	0	0	1.46851	0	0	0	0	0
Sample_prefix_DN4266_c1_g1_i13	zinc finger protein OZF-like	0	0	0	0	0	0	0	0	-1.62455	0	0	0	0	0
Sample_i_DN17683_c0_g1_i2	glutamate receptor ionotropic, delta-1-like	0	0	0	0	0	0	0	0	0	4.28756	0	0	0	0
Sample_prefix_DN25711_c0_g1_i1	glutamate receptor 1-like	0	0	0	0	0	0	0	0	0	-7.56124	0	0	0	0
Sample_prefix_DN4053_c0_g3_i1	putative odorant receptor 92a	0	0	0	0	0	0	0	0	0	0	0	0	7.52929	0
Sample_prefix_DN13313_c0_g1_i2	glutamate receptor ionotropic, kainate 2-like	0	0	0	0	0	0	0	0	0	0	0	0	4.47913	0
Sample_F_DN6804_c0_g1_i3	glutamate receptor ionotropic, kainate 2-like	0	0	0	0	0	0	0	0	0	0	0	0	3.52973	0
Sample_i_DN1141_c0_g1_i6	glutamate receptor ionotropic, kainate 2-like	0	0	0	0	0	0	0	0	0	0	0	0	0	0
Sample_prefix_DN10050_c0_g1_i9	putative odorant receptor OR72	0	0	0	0	0	0	0	0	0	0	0	0	0	0
