# Supplementary material for: Developmental Transcriptome Analysis of Red-Spotted Apollo Butterfly, Parnassius bremeri
Source: Int J Mol Sci. 2022 Sep 29;23(19):11533. doi: 10.3390/ijms231911533 (PMC9569764; doi:10.3390/ijms231911533)
Supplement: Supplementary file 1 [file ijms-23-11533-s001.zip › Table S9.xlsx]

## Sheet: Wnt
Comparisons	Upregulated	Downregulated	Total
PBvsL1	0	9	9
L1vsL2	11	12	23
L2vsL3	0	0	0
L3vsL4	0	0	0
L4vsL5	4	5	9
L5vsAM	15	10	25
L5vsAF	0	1	1
AMvsAF	1	0	1
AMFvsAFF	1	0	1
AMHvsAFH	1	0	1
AMLvsAFL	2	1	3
AMWvsAFW	3	1	4
AMRvsAFR	3	1	4
AMBvsAFB	2	1	3
	43	41

## Sheet: PBvsL1
Gene_id	PB1	PB2	PB3	IL1	IL2	IL3	baseMean	log2FoldChange	FC	lfcSE	stat	pvalue	padj	Tags	Description	DB	BLAST Hit	BLAST Hit Description	Length	#Hits	e-Value	sim mean	#GO	GO IDs	GO Names	Enzyme Codes	Enzyme Names	InterPro Accession	InterPro Name	Interpro Signatures	InterPro GO ID	InterPro GO Term
Sample_IL_DN60974_c0_g2_i1	0	0	0	4.49645	12.0447	5.56998	3.68518	-5.10537	0.029049	1.7796	-2.86884	0.00411986	0.0280806	[BLASTED, MAPPED, ANNOTATED]	RING-box protein 1A	gb	ETN65005.1	hypothetical protein AND_003245 [Anopheles darlingi]	373	20	2.98905e-60	97.61	1	F:GO:0008270	F:zinc ion binding			IPR013083;IPR024766;noIPR;noIPR	Zinc finger, RING/FYVE/PHD-type;Zinc finger, RING-H2-type;Zinc finger, RING-H2-type;Zinc finger, RING-H2-type	G3DSA:3.30.40.10 (GENE3D);PF12678 (PFAM);cd16485 (CDD);SSF57850 (SUPERFAMILY)	;GO:0008270;;	;zinc ion binding;;
Sample_IL_DN1918_c0_g1_i4	155.048	245.408	223.449	792.875	1234.58	1493.68	690.84	-2.49369	0.177551	0.253208	-9.84838	6.96579e-23	1.7574e-20	[BLASTED, MAPPED, ANNOTATED]	PI-PLC X domain-containing protein 3-like	gb	KAF9423571.1	hypothetical protein HW555_001126 [Spodoptera exigua]	3611	20	0	86.08	2	P:GO:0006629; F:GO:0008081	P:lipid metabolic process; F:phosphoric diester hydrolase activity	EC:3.1.4	Acting on ester bonds	IPR017946;IPR017946	PLC-like phosphodiesterase, TIM beta/alpha-barrel domain superfamily;PLC-like phosphodiesterase, TIM beta/alpha-barrel domain superfamily	G3DSA:3.20.20.190 (GENE3D);SSF51695 (SUPERFAMILY)	GO:0006629/GO:0008081;GO:0006629/GO:0008081	lipid metabolic process/phosphoric diester hydrolase activity;lipid metabolic process/phosphoric diester hydrolase activity
Sample_prefix_DN1854_c0_g1_i5	91.4384	62.8059	92.8487	329.74	274.446	672.111	253.898	-2.36781	0.193739	0.338112	-7.00304	2.50471e-12	2.11161e-10	[BLASTED, MAPPED, ANNOTATED]	palmitoleoyl-protein carboxylesterase NOTUM	gb	KPJ04261.1	Protein notum-like [Papilio xuthus]	4154	20	0	87.89	1	F:GO:0016787	F:hydrolase activity	EC:3	Hydrolases	IPR004963	Pectinacetylesterase/NOTUM	PF03283 (PFAM)	GO:0016787	hydrolase activity
Sample_prefix_DN11927_c0_g2_i8	152.397	116.307	119.377	451.144	499.853	798.364	356.24	-2.17431	0.221547	0.257247	-8.45225	2.85753e-17	4.32878e-15	[BLASTED, MAPPED, ANNOTATED]	palmitoleoyl-protein carboxylesterase NOTUM	ref	XP_013173576.1	PREDICTED: palmitoleoyl-protein carboxylesterase NOTUM [Papilio xuthus]	3807	20	0	87.84	2	P:GO:0006629; F:GO:0008081	P:lipid metabolic process; F:phosphoric diester hydrolase activity	EC:3.1.4	Acting on ester bonds	IPR004963	Pectinacetylesterase/NOTUM	PF03283 (PFAM)	GO:0016787	hydrolase activity
Sample_IL_DN28071_c0_g1_i1	78.1865	59.3167	46.9345	277.281	280.468	201.448	157.273	-2.05171	0.241197	0.281291	-7.29392	3.01072e-13	2.90235e-11	[BLASTED, MAPPED, ANNOTATED]	palmitoleoyl-protein carboxylesterase NOTUM	ref	XP_038213827.1	palmitoleoyl-protein carboxylesterase NOTUM isoform X2 [Zerene cesonia]	1759	20	0	86.76	1	F:GO:0016787	F:hydrolase activity	EC:3	Hydrolases	IPR004963	Pectinacetylesterase/NOTUM	PF03283 (PFAM)	GO:0016787	hydrolase activity
Sample_i_DN7390_c3_g1_i1	22.5283	41.8706	47.9548	140.889	98.9382	99.3313	75.252	-1.58374	0.333615	0.370296	-4.27697	1.89457e-05	0.00033046	[BLASTED, MAPPED, ANNOTATED]	palmitoleoyl-protein carboxylesterase NOTUM	gb	KPJ04261.1	Protein notum-like [Papilio xuthus]	1959	20	0	88.61	1	F:GO:0016787	F:hydrolase activity	EC:3	Hydrolases	IPR004963	Pectinacetylesterase/NOTUM	PF03283 (PFAM)	GO:0016787	hydrolase activity
Sample_prefix_DN4138_c0_g1_i2	38.4306	39.5444	29.5891	73.4421	87.7539	95.618	60.7297	-1.25883	0.417882	0.348636	-3.61074	0.000305325	0.00343921	[BLASTED, MAPPED, ANNOTATED]	protein Wnt-7b-like isoform X1	ref	XP_013164180.1	PREDICTED: protein Wnt-7b isoform X1 [Papilio xuthus]	3322	20	0	91.7	5	P:GO:0016055; P:GO:0048699; F:GO:0005102; C:GO:0005576; C:GO:0016021	P:Wnt signaling pathway; P:generation of neurons; F:signaling receptor binding; C:extracellular region; C:integral component of membrane			IPR043158;IPR005817	Wnt, C-terminal domain;Wnt	G3DSA:3.30.2460.20 (GENE3D);PF00110 (PFAM)	;GO:0005576/GO:0016055/GO:0005102/GO:0007275	;extracellular region/Wnt signaling pathway/signaling receptor binding/multicellular organism development
Sample_IL_DN2649_c0_g1_i2	4993.33	4688.34	4305.73	10308.1	9572.06	11872.4	7623.33	-1.18288	0.440471	0.135471	-8.7316	2.51093e-18	4.24955e-16	[BLASTED, MAPPED, ANNOTATED]	myc proto-oncogene protein	ref	XP_014368659.1	PREDICTED: myc proto-oncogene protein [Papilio machaon]ref	5289	20	0	83.69	4	P:GO:0006355; F:GO:0003677; F:GO:0003700; F:GO:0046983	P:regulation of transcription, DNA-templated; F:DNA binding; F:DNA-binding transcription factor activity; F:protein dimerization activity			IPR011598;IPR036638;noIPR;noIPR;noIPR;noIPR;noIPR;IPR036638	Myc-type, basic helix-loop-helix (bHLH) domain;Helix-loop-helix DNA-binding domain superfamily;Helix-loop-helix DNA-binding domain superfamily;Helix-loop-helix DNA-binding domain superfamily;Helix-loop-helix DNA-binding domain superfamily;Helix-loop-helix DNA-binding domain superfamily;Helix-loop-helix DNA-binding domain superfamily;Helix-loop-helix DNA-binding domain superfamily	PF00010 (PFAM);G3DSA:4.10.280.10 (GENE3D);mobidb-lite (MOBIDB_LITE);mobidb-lite (MOBIDB_LITE);mobidb-lite (MOBIDB_LITE);mobidb-lite (MOBIDB_LITE);cd11400 (CDD);SSF47459 (SUPERFAMILY)	GO:0046983;GO:0046983;;;;;;GO:0046983	protein dimerization activity;protein dimerization activity;;;;;;protein dimerization activity
Sample_prefix_DN11451_c0_g1_i2	55.6582	74.4366	63.2595	87.6809	118.726	207.018	101.13	-1.09211	0.469075	0.365415	-2.98868	0.00280185	0.0206977	[BLASTED]	protein shifted isoform X1	ref	XP_013176302.1	PREDICTED: protein shifted-like isoform X2 [Papilio xuthus]	1189	20	0	92.81						noIPR;IPR000742;IPR038677;noIPR;IPR003306;noIPR;noIPR;noIPR	Glycoside hydrolase superfamily;EGF-like domain;WIF domain superfamily;WIF domain superfamily;WIF domain;WIF domain;WIF domain;WIF domain	G3DSA:2.10.25.10 (GENE3D);PF00008 (PFAM);G3DSA:2.60.40.2170 (GENE3D);G3DSA:2.10.25.10 (GENE3D);PF02019 (PFAM);cd00054 (CDD);cd00054 (CDD);SSF57196 (SUPERFAMILY)	;;;;;;;	;;;;;;;

## Sheet: L1vsL2
Gene_id	1L1	1L2	1L3	2L1	2L2	2L3	baseMean	log2FoldChange	FC	lfcSE	stat	pvalue	padj	Tags	Description	DB	BLAST Hit	BLAST Hit Description	Length	#Hits	e-Value	sim mean	#GO	GO IDs	GO Names	Enzyme Codes	Enzyme Names	InterPro Accession	InterPro Name	Interpro Signatures	InterPro GO ID	InterPro GO Term
Sample_prefix_DN4138_c0_g1_i2	47.1818	55.8743	60.7847	85.4152	75.8043	465.054	131.686	1.93687	3.82874	0.67291	2.87835	0.00399761	0.0180462	[BLASTED, MAPPED, ANNOTATED]	protein Wnt-7b-like isoform X1	ref	XP_013164180.1	PREDICTED: protein Wnt-7b isoform X1 [Papilio xuthus]	3322	20	0	91.7	5	P:GO:0016055; P:GO:0048699; F:GO:0005102; C:GO:0005576; C:GO:0016021	P:Wnt signaling pathway; P:generation of neurons; F:signaling receptor binding; C:extracellular region; C:integral component of membrane			IPR043158;IPR005817	Wnt, C-terminal domain;Wnt	G3DSA:3.30.2460.20 (GENE3D);PF00110 (PFAM)	;GO:0005576/GO:0016055/GO:0005102/GO:0007275	;extracellular region/Wnt signaling pathway/signaling receptor binding/multicellular organism development
Sample_prefix_DN40085_c0_g1_i1	1152.1	1154.74	882.853	3276.84	4626.67	4086.21	2529.9	1.90954	3.7569	0.240802	7.92992	2.19289e-15	2.10018e-13	[BLASTED, MAPPED, ANNOTATED]	S-phase kinase-associated protein 1	ref	XP_032511947.1	S-phase kinase-associated protein 1 [Danaus plexippus plexippus]ref	891	20	1.41394e-99	98.73	4	P:GO:0006511; P:GO:0016310; P:GO:0016567; F:GO:0016301	P:ubiquitin-dependent protein catabolic process; P:phosphorylation; P:protein ubiquitination; F:kinase activity	EC:2.7	Transferring phosphorus-containing groups	IPR011333;IPR016073;IPR016072;noIPR;IPR011333;IPR036296	SKP1/BTB/POZ domain superfamily;SKP1 component, POZ domain;SKP1 component, dimerisation;SKP1 component, dimerisation;SKP1/BTB/POZ domain superfamily;SKP1-like, dimerisation domain superfamily	G3DSA:3.30.710.10 (GENE3D);PF03931 (PFAM);PF01466 (PFAM);cd18322 (CDD);SSF54695 (SUPERFAMILY);SSF81382 (SUPERFAMILY)	;GO:0006511;GO:0006511;;;GO:0006511	;ubiquitin-dependent protein catabolic process;ubiquitin-dependent protein catabolic process;;;ubiquitin-dependent protein catabolic process
Sample_IL_DN7880_c0_g1_i2	37.5528	31.2239	44.8508	108.71	143.767	121.924	81.3381	1.71188	3.27589	0.319184	5.36332	8.17042e-08	1.68648e-06	[BLASTED, MAPPED, ANNOTATED]	protein Wnt-6	ref	XP_014362722.1	PREDICTED: protein Wnt-6 [Papilio machaon]	1491	20	0	96.04	4	P:GO:0016055; P:GO:0048699; F:GO:0005102; C:GO:0005576	P:Wnt signaling pathway; P:generation of neurons; F:signaling receptor binding; C:extracellular region			IPR043158;IPR005817;noIPR	Wnt, C-terminal domain;Wnt;Wnt	G3DSA:3.30.2460.20 (GENE3D);PF00110 (PFAM);cd19338 (CDD)	;GO:0007275/GO:0005576/GO:0005102/GO:0016055;	;multicellular organism development/extracellular region/signaling receptor binding/Wnt signaling pathway;
Sample_M1_DN2315_c0_g2_i1	1264.76	1347.56	994.981	3351.9	4464.61	3978.22	2567	1.70846	3.26812	0.231812	7.37001	1.70609e-13	1.19593e-11	[BLASTED, MAPPED, ANNOTATED]	S-phase kinase-associated protein 1	ref	XP_032511947.1	S-phase kinase-associated protein 1 [Danaus plexippus plexippus]ref	2293	20	1.14267e-93	98.73	4	P:GO:0006511; P:GO:0016310; P:GO:0016567; F:GO:0016301	P:ubiquitin-dependent protein catabolic process; P:phosphorylation; P:protein ubiquitination; F:kinase activity	EC:2.7	Transferring phosphorus-containing groups	IPR011333;IPR016073;IPR016072;noIPR;IPR011333;IPR036296	SKP1/BTB/POZ domain superfamily;SKP1 component, POZ domain;SKP1 component, dimerisation;SKP1 component, dimerisation;SKP1/BTB/POZ domain superfamily;SKP1-like, dimerisation domain superfamily	G3DSA:3.30.710.10 (GENE3D);PF03931 (PFAM);PF01466 (PFAM);cd18322 (CDD);SSF54695 (SUPERFAMILY);SSF81382 (SUPERFAMILY)	;GO:0006511;GO:0006511;;;GO:0006511	;ubiquitin-dependent protein catabolic process;ubiquitin-dependent protein catabolic process;;;ubiquitin-dependent protein catabolic process
Sample_i_DN6212_c0_g1_i2	553.182	689.116	515.195	1399	1607.57	2384.49	1191.43	1.617	3.06736	0.290109	5.57375	2.49319e-08	5.86473e-07	[BLASTED]	G1/S-specific cyclin-D3	ref	XP_026491749.1	G1/S-specific cyclin-D3 [Vanessa tameamea]	1725	20	3.9693e-150	93.56						IPR006671;IPR004367;noIPR;noIPR;noIPR;IPR013763;IPR036915;IPR036915	Cyclin, N-terminal;Cyclin, C-terminal domain;Cyclin, C-terminal domain;Cyclin, C-terminal domain;Cyclin, C-terminal domain;Cyclin-like;Cyclin-like superfamily;Cyclin-like superfamily	PF00134 (PFAM);PF02984 (PFAM);G3DSA:1.10.472.10 (GENE3D);G3DSA:1.10.472.10 (GENE3D);mobidb-lite (MOBIDB_LITE);cd00043 (CDD);SSF47954 (SUPERFAMILY);SSF47954 (SUPERFAMILY)	;;;;;;;	;;;;;;;
Sample_IL_DN52345_c0_g1_i1	22.1465	21.3637	22.4254	31.0601	70.5764	101.023	44.7659	1.60882	3.05003	0.51014	3.15369	0.0016122	0.00865324	[BLASTED, MAPPED, ANNOTATED]	Protein Wnt-6	gb	KPJ11872.1	Protein Wnt-6 [Papilio machaon]	1164	20	0	95.22	4	P:GO:0016055; P:GO:0048699; F:GO:0005102; C:GO:0005576	P:Wnt signaling pathway; P:generation of neurons; F:signaling receptor binding; C:extracellular region			IPR043158;IPR005817	Wnt, C-terminal domain;Wnt	G3DSA:3.30.2460.20 (GENE3D);PF00110 (PFAM)	;GO:0005576/GO:0005102/GO:0016055/GO:0007275	;extracellular region/signaling receptor binding/Wnt signaling pathway/multicellular organism development
Sample_IL_DN661_c0_g1_i7	1546.89	1611.04	1424.6	4485.59	5826.47	3420.85	3052.57	1.58287	2.99566	0.262073	6.03982	1.54282e-09	4.85643e-08	[BLASTED, MAPPED, ANNOTATED]	casein kinase II subunit alpha isoform X1	ref	XP_013176725.1	PREDICTED: casein kinase II subunit alpha isoform X1 [Papilio xuthus]	3944	20	0	98.21	3	P:GO:0006468; F:GO:0004674; F:GO:0005524	P:protein phosphorylation; F:protein serine/threonine kinase activity; F:ATP binding	EC:2.7.1	Transferring phosphorus-containing groups	IPR000719;noIPR;noIPR;IPR045216;IPR011009	Protein kinase domain;Protein kinase domain;Protein kinase domain;Casein Kinase 2, subunit alpha;Protein kinase-like domain superfamily	PF00069 (PFAM);G3DSA:3.30.200.20 (GENE3D);G3DSA:1.10.510.10 (GENE3D);cd14132 (CDD);SSF56112 (SUPERFAMILY)	GO:0006468/GO:0004672/GO:0005524;;;GO:0006468/GO:0004674;	protein phosphorylation/protein kinase activity/ATP binding;;;protein phosphorylation/protein serine/threonine kinase activity;
Sample_IL_DN3485_c0_g1_i2	1529.56	2171.98	1245.2	4417	4543.03	3856.29	2960.51	1.37332	2.59067	0.274994	4.99401	5.91385e-07	9.67494e-06	[BLASTED, MAPPED, ANNOTATED]	calcyclin-binding protein	ref	XP_014360075.1	PREDICTED: calcyclin-binding protein [Papilio machaon]gb	1756	20	2.00077e-130	86.6	4	F:GO:0015631; F:GO:0031625; F:GO:0044548; C:GO:0005737	F:tubulin binding; F:ubiquitin protein ligase binding; F:S100 protein binding; C:cytoplasm			noIPR;IPR015120;IPR008978;IPR007052;IPR037893;IPR037201;IPR008978	Nucleic acid-binding, OB-fold;Siah interacting protein, N-terminal;HSP20-like chaperone;CS domain;Calcyclin-binding Protein, CS domain;Calcyclin-binding protein, N-terminal;HSP20-like chaperone	G3DSA:4.10.860.10 (GENE3D);PF09032 (PFAM);G3DSA:2.60.40.790 (GENE3D);PF04969 (PFAM);cd06468 (CDD);SSF140106 (SUPERFAMILY);SSF49764 (SUPERFAMILY)	;;;;GO:0015631/GO:0031625/GO:0044548;;	;;;;tubulin binding/ubiquitin protein ligase binding/S100 protein binding;;
Sample_IL_DN2200_c0_g1_i12	82.3274	98.0539	148.716	308.012	264.008	259.525	193.44	1.34138	2.53394	0.317349	4.22683	2.37004e-05	0.000244124	[BLASTED]	protein shifted isoform X1	ref	XP_014364986.1	PREDICTED: protein shifted isoform X1 [Papilio machaon]	2145	20	0	91.69						IPR038677;IPR000742;noIPR;noIPR;noIPR;IPR003306;noIPR;noIPR	WIF domain superfamily;EGF-like domain;EGF-like domain;EGF-like domain;EGF-like domain;WIF domain;WIF domain;WIF domain	G3DSA:2.60.40.2170 (GENE3D);PF00008 (PFAM);G3DSA:2.10.25.10 (GENE3D);G3DSA:2.10.25.10 (GENE3D);G3DSA:2.10.25.10 (GENE3D);PF02019 (PFAM);G3DSA:2.10.25.10 (GENE3D);SSF57196 (SUPERFAMILY)	;;;;;;;	;;;;;;;
Sample_i_DN942_c0_g1_i6	531.998	477.671	606.667	953.803	1029.89	1537.99	856.337	1.1238	2.1792	0.274997	4.08658	4.37779e-05	0.000415356	[BLASTED, MAPPED, ANNOTATED]	protein groucho-like	ref	XP_013169962.1	PREDICTED: protein groucho [Papilio xuthus]	2355	20	0	95.72	2	P:GO:0006355; C:GO:0016021	P:regulation of transcription, DNA-templated; C:integral component of membrane			IPR015943;IPR001680;noIPR;noIPR;noIPR;IPR036322	WD40/YVTN repeat-like-containing domain superfamily;WD40 repeat;WD40 repeat;WD40 repeat;WD40 repeat;WD40-repeat-containing domain superfamily	G3DSA:2.130.10.10 (GENE3D);PF00400 (PFAM);mobidb-lite (MOBIDB_LITE);mobidb-lite (MOBIDB_LITE);cd00200 (CDD);SSF50978 (SUPERFAMILY)	GO:0005515;GO:0005515;;;;GO:0005515	protein binding;protein binding;;;;protein binding
Sample_prefix_DN11451_c0_g1_i2	56.3292	75.5947	131.602	173.419	209.115	175.919	136.997	1.08262	2.11787	0.389439	2.77994	0.00543689	0.0231749	[BLASTED]	protein shifted isoform X1	ref	XP_013176302.1	PREDICTED: protein shifted-like isoform X2 [Papilio xuthus]	1189	20	0	92.81						noIPR;IPR000742;IPR038677;noIPR;IPR003306;noIPR;noIPR;noIPR	Glycoside hydrolase superfamily;EGF-like domain;WIF domain superfamily;WIF domain superfamily;WIF domain;WIF domain;WIF domain;WIF domain	G3DSA:2.10.25.10 (GENE3D);PF00008 (PFAM);G3DSA:2.60.40.2170 (GENE3D);G3DSA:2.10.25.10 (GENE3D);PF02019 (PFAM);cd00054 (CDD);cd00054 (CDD);SSF57196 (SUPERFAMILY)	;;;;;;;	;;;;;;;
Sample_IL_DN14858_c0_g3_i2	115.547	122.157	150.486	10.3534	52.2788	10.4507	76.8788	-2.49297	0.17764	0.610704	-4.08213	4.46248e-05	0.000422755	[BLASTED, MAPPED, ANNOTATED]	protein Wnt-1-like	ref	XP_013147887.1	PREDICTED: protein Wnt-4-like isoform X2 [Papilio polytes]	2617	20	0	96	4	P:GO:0016055; P:GO:0048699; F:GO:0005102; C:GO:0005576	P:Wnt signaling pathway; P:generation of neurons; F:signaling receptor binding; C:extracellular region			IPR043158;IPR005817	Wnt, C-terminal domain;Wnt	G3DSA:3.30.2460.20 (GENE3D);PF00110 (PFAM)	;GO:0007275/GO:0016055/GO:0005576/GO:0005102	;multicellular organism development/Wnt signaling pathway/extracellular region/signaling receptor binding
Sample_prefix_DN15192_c0_g2_i1	90.0305	109.01	112.717	28.4717	44.437	27.8684	68.7558	-1.6673	0.314842	0.367073	-4.54215	5.5684e-06	6.92266e-05	[BLASTED, MAPPED, ANNOTATED]	tyrosine-protein kinase Dnt-like	ref	XP_013149446.1	PREDICTED: tyrosine-protein kinase Dnt-like [Papilio polytes]	5159	20	0	94.26	4	P:GO:0006468; F:GO:0004672; F:GO:0005524; C:GO:0016021	P:protein phosphorylation; F:protein kinase activity; F:ATP binding; C:integral component of membrane	EC:2.7.1	Transferring phosphorus-containing groups	noIPR;IPR038677;IPR001245;IPR003306;noIPR;IPR011009	Zinc finger, RING/FYVE/PHD-type;WIF domain superfamily;Serine-threonine/tyrosine-protein kinase, catalytic domain;WIF domain;WIF domain;Protein kinase-like domain superfamily	G3DSA:3.30.200.20 (GENE3D);G3DSA:2.60.40.2170 (GENE3D);PF07714 (PFAM);PF02019 (PFAM);G3DSA:1.10.510.10 (GENE3D);SSF56112 (SUPERFAMILY)	;;GO:0006468/GO:0004672;;;	;;protein phosphorylation/protein kinase activity;;;
Sample_i_DN12208_c0_g1_i1	194.023	110.105	126.291	49.1785	36.5952	60.9622	96.1924	-1.53824	0.344306	0.391697	-3.92711	8.59724e-05	0.00073933	[BLASTED, MAPPED, ANNOTATED]	protein kinase C, brain isozyme	ref	XP_030023826.2	protein kinase C, brain isozyme isoform X2 [Manduca sexta]	2699	20	0	97.26	6	P:GO:0006468; P:GO:0035556; F:GO:0004698; F:GO:0004712; F:GO:0005524; F:GO:0008270	P:protein phosphorylation; P:intracellular signal transduction; F:calcium-dependent protein kinase C activity; F:protein serine/threonine/tyrosine kinase activity; F:ATP binding; F:zinc ion binding	EC:2.7.12.1; EC:2.7.11.13	Dual-specificity kinase; Protein kinase C	noIPR;IPR000719;noIPR;IPR000008;IPR002219;IPR035892;IPR017892;noIPR;noIPR;noIPR;IPR011009;noIPR;IPR035892	Cytochrome P450 superfamily;Protein kinase domain;Protein kinase domain;C2 domain;Protein kinase C-like, phorbol ester/diacylglycerol-binding domain;C2 domain superfamily;Protein kinase, C-terminal;Protein kinase, C-terminal;Protein kinase, C-terminal;Protein kinase, C-terminal;Protein kinase-like domain superfamily;Protein kinase-like domain superfamily;C2 domain superfamily	G3DSA:3.30.200.20 (GENE3D);PF00069 (PFAM);G3DSA:1.10.510.10 (GENE3D);PF00168 (PFAM);PF00130 (PFAM);G3DSA:2.60.40.150 (GENE3D);PF00433 (PFAM);G3DSA:3.30.60.20 (GENE3D);cd05587 (CDD);cd04026 (CDD);SSF56112 (SUPERFAMILY);SSF57889 (SUPERFAMILY);SSF49562 (SUPERFAMILY)	;GO:0004672/GO:0006468/GO:0005524;;;;;GO:0004674/GO:0006468/GO:0005524;;;;;;	;protein kinase activity/protein phosphorylation/ATP binding;;;;;protein serine/threonine kinase activity/protein phosphorylation/ATP binding;;;;;;
Sample_IL_DN28071_c0_g1_i1	178.135	178.579	128.061	31.0601	44.437	109.732	111.667	-1.38844	0.381978	0.497914	-2.78851	0.00529511	0.0226844	[BLASTED, MAPPED, ANNOTATED]	palmitoleoyl-protein carboxylesterase NOTUM	ref	XP_038213827.1	palmitoleoyl-protein carboxylesterase NOTUM isoform X2 [Zerene cesonia]	1759	20	0	86.76	1	F:GO:0016787	F:hydrolase activity	EC:3	Hydrolases	IPR004963	Pectinacetylesterase/NOTUM	PF03283 (PFAM)	GO:0016787	hydrolase activity
Sample_prefix_DN24798_c0_g1_i1	132.879	137.495	131.012	69.8852	36.5952	48.7697	92.7726	-1.3335	0.396806	0.338338	-3.94131	8.10391e-05	0.000702658	[BLASTED, MAPPED, ANNOTATED]	1-phosphatidylinositol 4,5-bisphosphate phosphodiesterase isoform X1	ref	XP_013162331.1	PREDICTED: 1-phosphatidylinositol 4,5-bisphosphate phosphodiesterase isoform X1 [Papilio xuthus]	1880	20	0	96.96	5	P:GO:0016042; P:GO:0035556; F:GO:0004435; F:GO:0005509; C:GO:0110165	P:lipid catabolic process; P:intracellular signal transduction; F:phosphatidylinositol phospholipase C activity; F:calcium ion binding; C:cellular anatomical entity	EC:3.1.4.11; EC:3.1.4.3; EC:3.1.1	Phosphoinositide phospholipase C; Phospholipase C; Acting on ester bonds	noIPR;IPR017946;IPR037862;IPR000909;noIPR;IPR015359;IPR037862;noIPR;noIPR;IPR017946;IPR011992	Cryptochrome/photolyase, N-terminal domain superfamily;PLC-like phosphodiesterase, TIM beta/alpha-barrel domain superfamily;PLC-beta, PH domain;Phosphatidylinositol-specific phospholipase C, X domain;Phosphatidylinositol-specific phospholipase C, X domain;Phosphoinositide-specific phospholipase C, EF-hand-like domain;PLC-beta, PH domain;PLC-beta, PH domain;PLC-beta, PH domain;PLC-like phosphodies…	G3DSA:2.30.29.240 (GENE3D);G3DSA:3.20.20.190 (GENE3D);PF17787 (PFAM);PF00388 (PFAM);G3DSA:1.10.238.10 (GENE3D);PF09279 (PFAM);cd13361 (CDD);cd08591 (CDD);SSF50729 (SUPERFAMILY);SSF51695 (SUPERFAMILY);SSF47473 (SUPERFAMILY)	;GO:0008081/GO:0006629;;;;;;;;GO:0008081/GO:0006629;	;phosphoric diester hydrolase activity/lipid metabolic process;;;;;;;;phosphoric diester hydrolase activity/lipid metabolic process;
Sample_IL_DN7409_c0_g1_i2	532.48	359.896	349.955	213.538	78.4182	198.562	288.808	-1.32785	0.398361	0.415513	-3.19569	0.00139497	0.00769336	[BLASTED, MAPPED, ANNOTATED]	protein kinase C, brain isozyme	ref	XP_013180747.1	PREDICTED: protein kinase C, brain isozyme isoform X1 [Papilio xuthus]	5302	20	0	97.52	6	P:GO:0006468; P:GO:0035556; F:GO:0004698; F:GO:0004712; F:GO:0005524; F:GO:0008270	P:protein phosphorylation; P:intracellular signal transduction; F:calcium-dependent protein kinase C activity; F:protein serine/threonine/tyrosine kinase activity; F:ATP binding; F:zinc ion binding	EC:2.7.12.1; EC:2.7.11.13	Dual-specificity kinase; Protein kinase C	IPR002219;noIPR;noIPR;IPR017892;IPR000008;noIPR;IPR000719;IPR035892;noIPR;IPR002219;noIPR;IPR002219;noIPR;noIPR;IPR011009;IPR035892;noIPR	Protein kinase C-like, phorbol ester/diacylglycerol-binding domain;Protein kinase C-like, phorbol ester/diacylglycerol-binding domain;Protein kinase C-like, phorbol ester/diacylglycerol-binding domain;Protein kinase, C-terminal;C2 domain;C2 domain;Protein kinase domain;C2 domain superfamily;C2 domain superfamily;Protein kinase C-like, phorbol ester/diacylglycerol-binding domain;Protein kinase C-l…	PF00130 (PFAM);G3DSA:3.30.60.20 (GENE3D);G3DSA:3.30.200.20 (GENE3D);PF00433 (PFAM);PF00168 (PFAM);G3DSA:1.10.510.10 (GENE3D);PF00069 (PFAM);G3DSA:2.60.40.150 (GENE3D);G3DSA:3.30.60.20 (GENE3D);cd00029 (CDD);cd05587 (CDD);cd00029 (CDD);cd04026 (CDD);SSF57889 (SUPERFAMILY);SSF56112 (SUPERFAMILY);SSF49562 (SUPERFAMILY);SSF57889 (SUPERFAMILY)	;;;GO:0006468/GO:0004674/GO:0005524;;;GO:0006468/GO:0005524/GO:0004672;;;;;;;;;;	;;;protein phosphorylation/protein serine/threonine kinase activity/ATP binding;;;protein phosphorylation/ATP binding/protein kinase activity;;;;;;;;;;
Sample_prefix_DN12120_c0_g1_i1	421.266	359.348	414.87	223.891	109.785	156.76	280.987	-1.26887	0.414984	0.318165	-3.9881	6.66034e-05	0.000595349	[BLASTED, MAPPED, ANNOTATED]	F-box/WD repeat-containing protein 11	ref	XP_013174378.1	PREDICTED: beta-TrCP isoform X1 [Papilio xuthus]	3192	20	0	97.45	2	F:GO:0003824; F:GO:0046983	F:catalytic activity; F:protein dimerization activity			noIPR;IPR015943;noIPR;IPR001680;IPR021977;IPR001810;noIPR;noIPR;noIPR;noIPR;IPR036322;IPR036047	Alpha/Beta hydrolase fold;WD40/YVTN repeat-like-containing domain superfamily;WD40/YVTN repeat-like-containing domain superfamily;WD40 repeat;D domain of beta-TrCP;F-box domain;F-box domain;F-box domain;F-box domain;F-box domain;WD40-repeat-containing domain superfamily;F-box-like domain superfamily	G3DSA:1.20.1280.50 (GENE3D);G3DSA:2.130.10.10 (GENE3D);G3DSA:6.10.250.1840 (GENE3D);PF00400 (PFAM);PF12125 (PFAM);PF12937 (PFAM);mobidb-lite (MOBIDB_LITE);mobidb-lite (MOBIDB_LITE);mobidb-lite (MOBIDB_LITE);cd00200 (CDD);SSF50978 (SUPERFAMILY);SSF81383 (SUPERFAMILY)	;GO:0005515;;GO:0005515;GO:0046983;GO:0005515;;;;;GO:0005515;GO:0005515	;protein binding;;protein binding;protein dimerization activity;protein binding;;;;;protein binding;protein binding
Sample_IL_DN65230_c0_g1_i2	344.234	299.092	310.415	115.181	120.241	163.727	225.482	-1.25617	0.418655	0.260588	-4.82051	1.43189e-06	2.11571e-05	[BLASTED, MAPPED, ANNOTATED]	1-phosphatidylinositol 4,5-bisphosphate phosphodiesterase classes I and II	ref	XP_013180451.1	PREDICTED: 1-phosphatidylinositol 4,5-bisphosphate phosphodiesterase classes I and II [Papilio xuthus]	4836	20	0	88.63	6	P:GO:0016042; P:GO:0035556; F:GO:0004435; F:GO:0005509; C:GO:0005737; C:GO:0016020	P:lipid catabolic process; P:intracellular signal transduction; F:phosphatidylinositol phospholipase C activity; F:calcium ion binding; C:cytoplasm; C:membrane	EC:3.1.4.11; EC:3.1.4.3; EC:3.1.1	Phosphoinositide phospholipase C; Phospholipase C; Acting on ester bonds	IPR037862;IPR001711;IPR042531;IPR015359;IPR035892;noIPR;noIPR;IPR017946;IPR000909;noIPR;noIPR;noIPR;noIPR;noIPR;noIPR;noIPR;noIPR;IPR037862;noIPR;IPR035892;IPR017946;noIPR;IPR011992	PLC-beta, PH domain;Phospholipase C, phosphatidylinositol-specific, Y domain;Phospholipase C-beta, C-terminal domain superfamily;Phosphoinositide-specific phospholipase C, EF-hand-like domain;C2 domain superfamily;C2 domain superfamily;C2 domain superfamily;PLC-like phosphodiesterase, TIM beta/alpha-barrel domain superfamily;Phosphatidylinositol-specific phospholipase C, X domain;Phosphatidylinos…	PF17787 (PFAM);PF00387 (PFAM);G3DSA:1.20.1230.10 (GENE3D);PF09279 (PFAM);G3DSA:2.60.40.150 (GENE3D);G3DSA:2.30.29.240 (GENE3D);G3DSA:1.10.238.10 (GENE3D);G3DSA:3.20.20.190 (GENE3D);PF00388 (PFAM);mobidb-lite (MOBIDB_LITE);mobidb-lite (MOBIDB_LITE);mobidb-lite (MOBIDB_LITE);mobidb-lite (MOBIDB_LITE);mobidb-lite (MOBIDB_LITE);mobidb-lite (MOBIDB_LITE);cd08591 (CDD);cd00275 (CDD);cd13361 (CDD);SSF50…	;GO:0035556/GO:0004435/GO:0006629/GO:0007165;;;;;;GO:0006629/GO:0008081;;;;;;;;;;;;;GO:0006629/GO:0008081;;	;intracellular signal transduction/phosphatidylinositol phospholipase C activity/lipid metabolic process/signal transduction;;;;;;lipid metabolic process/phosphoric diester hydrolase activity;;;;;;;;;;;;;lipid metabolic process/phosphoric diester hydrolase activity;;
Sample_IL_DN18285_c0_g1_i1	784.276	651.867	804.955	397.31	292.761	280.426	535.266	-1.20159	0.434795	0.249576	-4.81455	1.47536e-06	2.17077e-05	[BLASTED, MAPPED, ANNOTATED]	mothers against decapentaplegic homolog 4 isoform X2	ref	XP_038207234.1	mothers against decapentaplegic homolog 4 [Zerene cesonia]	4647	20	0	93.12	9	P:GO:0006355; P:GO:0007179; P:GO:0009791; P:GO:0050793; P:GO:0051239; F:GO:0003677; F:GO:0046872; C:GO:0005667; C:GO:0005737	P:regulation of transcription, DNA-templated; P:transforming growth factor beta receptor signaling pathway; P:post-embryonic development; P:regulation of developmental process; P:regulation of multicellular organismal process; F:DNA binding; F:metal ion binding; C:transcription regulator complex; C:cytoplasm			IPR017855;IPR036578;IPR001132;IPR003619;noIPR;noIPR;noIPR;noIPR;noIPR;noIPR;noIPR;noIPR;noIPR;noIPR;IPR036578;IPR008984	SMAD-like domain superfamily;SMAD MH1 domain superfamily;SMAD domain, Dwarfin-type;MAD homology 1, Dwarfin-type;MAD homology 1, Dwarfin-type;MAD homology 1, Dwarfin-type;MAD homology 1, Dwarfin-type;MAD homology 1, Dwarfin-type;MAD homology 1, Dwarfin-type;MAD homology 1, Dwarfin-type;MAD homology 1, Dwarfin-type;MAD homology 1, Dwarfin-type;MAD homology 1, Dwarfin-type;MAD homology 1, Dwarfin-ty…	G3DSA:2.60.200.10 (GENE3D);G3DSA:3.90.520.10 (GENE3D);PF03166 (PFAM);PF03165 (PFAM);mobidb-lite (MOBIDB_LITE);mobidb-lite (MOBIDB_LITE);mobidb-lite (MOBIDB_LITE);mobidb-lite (MOBIDB_LITE);mobidb-lite (MOBIDB_LITE);mobidb-lite (MOBIDB_LITE);mobidb-lite (MOBIDB_LITE);mobidb-lite (MOBIDB_LITE);cd10492 (CDD);cd10498 (CDD);SSF56366 (SUPERFAMILY);SSF49879 (SUPERFAMILY)	;GO:0007179;GO:0006355;GO:0006355;;;;;;;;;;;GO:0007179;GO:0005515	;transforming growth factor beta receptor signaling pathway;regulation of transcription, DNA-templated;regulation of transcription, DNA-templated;;;;;;;;;;;transforming growth factor beta receptor signaling pathway;protein binding
Sample_prefix_DN4278_c0_g1_i5	429.45	388.381	364.118	212.244	122.855	175.919	282.161	-1.19427	0.437008	0.280717	-4.25434	2.09664e-05	0.000219224	[BLASTED, MAPPED, ANNOTATED]	mothers against decapentaplegic homolog 3	ref	XP_013177162.1	PREDICTED: mothers against decapentaplegic homolog 3 [Papilio xuthus]gb	2810	20	0	94.88	9	P:GO:0006355; P:GO:0007179; P:GO:0009791; P:GO:0050793; P:GO:0051239; F:GO:0003677; F:GO:0046872; C:GO:0005667; C:GO:0005737	P:regulation of transcription, DNA-templated; P:transforming growth factor beta receptor signaling pathway; P:post-embryonic development; P:regulation of developmental process; P:regulation of multicellular organismal process; F:DNA binding; F:metal ion binding; C:transcription regulator complex; C:cytoplasm			IPR036578;IPR017855;IPR003619;IPR001132;noIPR;noIPR;IPR008984;IPR036578	SMAD MH1 domain superfamily;SMAD-like domain superfamily;MAD homology 1, Dwarfin-type;SMAD domain, Dwarfin-type;SMAD domain, Dwarfin-type;SMAD domain, Dwarfin-type;SMAD/FHA domain superfamily;SMAD MH1 domain superfamily	G3DSA:3.90.520.10 (GENE3D);G3DSA:2.60.200.10 (GENE3D);PF03165 (PFAM);PF03166 (PFAM);mobidb-lite (MOBIDB_LITE);cd10985 (CDD);SSF49879 (SUPERFAMILY);SSF56366 (SUPERFAMILY)	GO:0007179;;GO:0006355;GO:0006355;;;GO:0005515;GO:0007179	transforming growth factor beta receptor signaling pathway;;regulation of transcription, DNA-templated;regulation of transcription, DNA-templated;;;protein binding;transforming growth factor beta receptor signaling pathway
Sample_IL_DN1614_c0_g1_i3	176.691	189.534	161.109	66.0027	54.8927	113.215	126.908	-1.16152	0.447042	0.349041	-3.32773	0.000875554	0.00523538	[BLASTED, MAPPED, ANNOTATED]	1-phosphatidylinositol 4,5-bisphosphate phosphodiesterase isoform X1	ref	XP_013162331.1	PREDICTED: 1-phosphatidylinositol 4,5-bisphosphate phosphodiesterase isoform X1 [Papilio xuthus]	4435	20	0	96.04	5	P:GO:0016042; P:GO:0035556; F:GO:0004435; F:GO:0005509; C:GO:0110165	P:lipid catabolic process; P:intracellular signal transduction; F:phosphatidylinositol phospholipase C activity; F:calcium ion binding; C:cellular anatomical entity	EC:3.1.4.11; EC:3.1.4.3; EC:3.1.1	Phosphoinositide phospholipase C; Phospholipase C; Acting on ester bonds	IPR001711;IPR042531;IPR035892;IPR009535;IPR000008;IPR017946;noIPR;noIPR;noIPR;IPR035892;noIPR;IPR017946	Phospholipase C, phosphatidylinositol-specific, Y domain;Phospholipase C-beta, C-terminal domain superfamily;C2 domain superfamily;Phospholipase C-beta, conserved site;C2 domain;PLC-like phosphodiesterase, TIM beta/alpha-barrel domain superfamily;PLC-like phosphodiesterase, TIM beta/alpha-barrel domain superfamily;PLC-like phosphodiesterase, TIM beta/alpha-barrel domain superfamily;PLC-like phosp…	PF00387 (PFAM);G3DSA:1.20.1230.10 (GENE3D);G3DSA:2.60.40.150 (GENE3D);PF06631 (PFAM);PF00168 (PFAM);G3DSA:3.20.20.190 (GENE3D);mobidb-lite (MOBIDB_LITE);mobidb-lite (MOBIDB_LITE);cd00275 (CDD);SSF49562 (SUPERFAMILY);SSF69989 (SUPERFAMILY);SSF51695 (SUPERFAMILY)	GO:0035556/GO:0007165/GO:0004435/GO:0006629;;;;;GO:0006629/GO:0008081;;;;;;GO:0006629/GO:0008081	intracellular signal transduction/signal transduction/phosphatidylinositol phospholipase C activity/lipid metabolic process;;;;;lipid metabolic process/phosphoric diester hydrolase activity;;;;;;lipid metabolic process/phosphoric diester hydrolase activity
Sample_IL_DN593_c0_g1_i1	1110.22	866.052	650.927	443.9	504.49	297.844	645.572	-1.07845	0.473539	0.323321	-3.33553	0.000851382	0.00511462	[BLASTED, MAPPED, ANNOTATED]	E3 ubiquitin-protein ligase SIAH1-like	gb	KPJ02698.1	putative E3 ubiquitin-protein ligase sinah [Papilio xuthus]	3494	20	2.20237e-151	79.29	5	P:GO:0006511; P:GO:0016567; F:GO:0008270; F:GO:0016740; C:GO:0005737	P:ubiquitin-dependent protein catabolic process; P:protein ubiquitination; F:zinc ion binding; F:transferase activity; C:cytoplasm	EC:2	Transferases	IPR013083;IPR008974;IPR013083;IPR018121;noIPR;noIPR;noIPR;noIPR	Zinc finger, RING/FYVE/PHD-type;TRAF-like;Zinc finger, RING/FYVE/PHD-type;Seven-in-absentia protein, TRAF-like domain;Seven-in-absentia protein, TRAF-like domain;Seven-in-absentia protein, TRAF-like domain;Seven-in-absentia protein, TRAF-like domain;Seven-in-absentia protein, TRAF-like domain	G3DSA:3.30.40.10 (GENE3D);G3DSA:2.60.210.10 (GENE3D);G3DSA:3.30.40.10 (GENE3D);PF03145 (PFAM);mobidb-lite (MOBIDB_LITE);mobidb-lite (MOBIDB_LITE);SSF57850 (SUPERFAMILY);SSF49599 (SUPERFAMILY)	;GO:0005515;;GO:0006511/GO:0005737/GO:0007275;;;;	;protein binding;;ubiquitin-dependent protein catabolic process/cytoplasm/multicellular organism development;;;;

## Sheet: L2vsL3
Nil

## Sheet: L3vsL4
NIL

## Sheet: L4vsL5
Gene_id	4L1	4L2	4L3	5L1	5L2	5L3	baseMean	log2FoldChange	FC	lfcSE	stat	pvalue	padj	Tags	Description	DB	BLAST Hit	BLAST Hit Description	Length	#Hits	e-Value	sim mean	#GO	GO IDs	GO Names	Enzyme Codes	Enzyme Names	InterPro Accession	InterPro Name	Interpro Signatures	InterPro GO ID	InterPro GO Term
Sample_M2_DN1765_c0_g1_i4	56.1939	71.0599	28.9733	234.66	227.11	213.018	138.503	2.01375	4.03831	0.452767	4.44766	8.68114e-06	0.0005098	[BLASTED, MAPPED, ANNOTATED]	serine/threonine-protein kinase NLK isoform X1	ref	XP_035458505.1	LOW QUALITY PROTEIN: serine/threonine-protein kinase NLK2-like [Spodoptera frugiperda]	2664	20	0	99.12	7	P:GO:0006468; P:GO:0009605; P:GO:0033554; F:GO:0004707; F:GO:0004712; F:GO:0005524; F:GO:0106310	P:protein phosphorylation; P:response to external stimulus; P:cellular response to stress; F:MAP kinase activity; F:protein serine/threonine/tyrosine kinase activity; F:ATP binding; F:protein serine kinase activity	EC:2.7.12.1; EC:2.7.11.24	Dual-specificity kinase; Mitogen-activated protein kinase	noIPR;IPR000719;noIPR;noIPR;IPR011009	Aminopeptidase N-like , N-terminal domain superfamliy;Protein kinase domain;Protein kinase domain;Protein kinase domain;Protein kinase-like domain superfamily	G3DSA:1.10.510.10 (GENE3D);PF00069 (PFAM);G3DSA:3.30.200.20 (GENE3D);cd07853 (CDD);SSF56112 (SUPERFAMILY)	;GO:0004672/GO:0005524/GO:0006468;;;	;protein kinase activity/ATP binding/protein phosphorylation;;;
Sample_IL_DN593_c0_g1_i1	218.095	159.236	104.304	369.373	484.628	636.72	328.726	1.59938	3.03013	0.462125	3.46093	0.000538321	0.013806	[BLASTED, MAPPED, ANNOTATED]	E3 ubiquitin-protein ligase SIAH1-like	gb	KPJ02698.1	putative E3 ubiquitin-protein ligase sinah [Papilio xuthus]	3494	20	2.20237e-151	79.29	5	P:GO:0006511; P:GO:0016567; F:GO:0008270; F:GO:0016740; C:GO:0005737	P:ubiquitin-dependent protein catabolic process; P:protein ubiquitination; F:zinc ion binding; F:transferase activity; C:cytoplasm	EC:2	Transferases	IPR013083;IPR008974;IPR013083;IPR018121;noIPR;noIPR;noIPR;noIPR	Zinc finger, RING/FYVE/PHD-type;TRAF-like;Zinc finger, RING/FYVE/PHD-type;Seven-in-absentia protein, TRAF-like domain;Seven-in-absentia protein, TRAF-like domain;Seven-in-absentia protein, TRAF-like domain;Seven-in-absentia protein, TRAF-like domain;Seven-in-absentia protein, TRAF-like domain	G3DSA:3.30.40.10 (GENE3D);G3DSA:2.60.210.10 (GENE3D);G3DSA:3.30.40.10 (GENE3D);PF03145 (PFAM);mobidb-lite (MOBIDB_LITE);mobidb-lite (MOBIDB_LITE);SSF57850 (SUPERFAMILY);SSF49599 (SUPERFAMILY)	;GO:0005515;;GO:0006511/GO:0005737/GO:0007275;;;;	;protein binding;;ubiquitin-dependent protein catabolic process/cytoplasm/multicellular organism development;;;;
Sample_i_DN8319_c0_g1_i2	67.9829	62.7609	34.7679	141.955	142.538	213.018	110.504	1.51558	2.85914	0.471127	3.21693	0.00129572	0.0268848	[BLASTED, MAPPED, ANNOTATED]	serine/threonine-protein kinase NLK isoform X2	ref	XP_022819277.1	LOW QUALITY PROTEIN: serine/threonine-protein kinase NLK2 [Spodoptera litura]	2072	20	0	99.13	7	P:GO:0006468; P:GO:0009605; P:GO:0033554; F:GO:0004707; F:GO:0004712; F:GO:0005524; F:GO:0106310	P:protein phosphorylation; P:response to external stimulus; P:cellular response to stress; F:MAP kinase activity; F:protein serine/threonine/tyrosine kinase activity; F:ATP binding; F:protein serine kinase activity	EC:2.7.12.1; EC:2.7.11.24	Dual-specificity kinase; Mitogen-activated protein kinase	noIPR;noIPR;IPR000719;noIPR;IPR011009	DNA/RNA polymerase superfamily;DNA/RNA polymerase superfamily;Protein kinase domain;Protein kinase domain;Protein kinase-like domain superfamily	G3DSA:3.30.200.20 (GENE3D);G3DSA:1.10.510.10 (GENE3D);PF00069 (PFAM);cd07853 (CDD);SSF56112 (SUPERFAMILY)	;;GO:0004672/GO:0005524/GO:0006468;;	;;protein kinase activity/ATP binding/protein phosphorylation;;
Sample_i_DN10516_c0_g1_i1	227.134	266.604	208.608	612.724	548.295	557.349	403.452	1.2783	2.42553	0.341149	3.74705	0.000178926	0.00588767	[BLASTED, MAPPED, ANNOTATED]	BDNF/NT-3 growth factors receptor-like isoform X1	ref	XP_013181433.1	PREDICTED: BDNF/NT-3 growth factors receptor-like isoform X1 [Papilio xuthus]	3266	20	0	83.62	4	P:GO:0018108; F:GO:0004713; F:GO:0005524; C:GO:0016021	P:peptidyl-tyrosine phosphorylation; F:protein tyrosine kinase activity; F:ATP binding; C:integral component of membrane	EC:2.7.1	Transferring phosphorus-containing groups	IPR001245;noIPR;noIPR;noIPR;noIPR;noIPR;IPR011009	Serine-threonine/tyrosine-protein kinase, catalytic domain;Serine-threonine/tyrosine-protein kinase, catalytic domain;Serine-threonine/tyrosine-protein kinase, catalytic domain;Serine-threonine/tyrosine-protein kinase, catalytic domain;Serine-threonine/tyrosine-protein kinase, catalytic domain;Serine-threonine/tyrosine-protein kinase, catalytic domain;Protein kinase-like domain superfamily	PF07714 (PFAM);G3DSA:1.10.510.10 (GENE3D);mobidb-lite (MOBIDB_LITE);mobidb-lite (MOBIDB_LITE);mobidb-lite (MOBIDB_LITE);cd00192 (CDD);SSF56112 (SUPERFAMILY)	GO:0006468/GO:0004672;;;;;;	protein phosphorylation/protein kinase activity;;;;;;
Sample_prefix_DN5848_c0_g1_i1	81.7366	52.9059	81.1252	5.79408	3.80101	18.092	40.5758	-2.8834	0.135522	0.716754	-4.02286	5.74966e-05	0.00236381	[BLASTED, MAPPED, ANNOTATED]	disheveled-associated activator of morphogenesis 1 isoform X1	ref	XP_026741756.1	disheveled-associated activator of morphogenesis 1 isoform X1 [Trichoplusia ni]	2312	20	0	92.44	3	P:GO:0030036; F:GO:0003779; F:GO:0031267	P:actin cytoskeleton organization; F:actin binding; F:small GTPase binding			noIPR;IPR010472;IPR010473;IPR011989;IPR016024	Zinc finger, RING/FYVE/PHD-type;Formin, FH3 domain;Formin, GTPase-binding domain;Armadillo-like helical;Armadillo-type fold	G3DSA:1.10.238.150 (GENE3D);PF06367 (PFAM);PF06371 (PFAM);G3DSA:1.25.10.10 (GENE3D);SSF48371 (SUPERFAMILY)	;GO:0003779/GO:0016043;GO:0031267/GO:0003779/GO:0030036;;	;actin binding/cellular component organization;small GTPase binding/actin binding/actin cytoskeleton organization;;
Sample_prefix_DN5421_c0_g1_i3	64.4462	60.1675	81.1252	8.69112	9.50251	12.2558	39.3647	-2.69522	0.154404	0.542076	-4.97204	6.62532e-07	5.59572e-05	[BLASTED, MAPPED, ANNOTATED]	disheveled-associated activator of morphogenesis 1 isoform X1	ref	XP_014359881.1	PREDICTED: disheveled-associated activator of morphogenesis 1 [Papilio machaon]	1937	20	0	90.97	3	P:GO:0030036; F:GO:0003779; F:GO:0031267	P:actin cytoskeleton organization; F:actin binding; F:small GTPase binding			IPR010473;noIPR;IPR010472;IPR011989;noIPR;noIPR;noIPR;IPR016024	Formin, GTPase-binding domain;Formin, GTPase-binding domain;Formin, FH3 domain;Armadillo-like helical;Armadillo-like helical;Armadillo-like helical;Armadillo-like helical;Armadillo-type fold	PF06371 (PFAM);G3DSA:1.10.238.150 (GENE3D);PF06367 (PFAM);G3DSA:1.25.10.10 (GENE3D);mobidb-lite (MOBIDB_LITE);mobidb-lite (MOBIDB_LITE);mobidb-lite (MOBIDB_LITE);SSF48371 (SUPERFAMILY)	GO:0003779/GO:0030036/GO:0031267;;GO:0003779/GO:0016043;;;;;	actin binding/actin cytoskeleton organization/small GTPase binding;;actin binding/cellular component organization;;;;;
Sample_prefix_DN24798_c0_g1_i1	42.8331	51.8685	92.7145	5.79408	16.1543	19.2592	38.104	-2.07508	0.237322	0.650881	-3.18812	0.00143203	0.0288032	[BLASTED, MAPPED, ANNOTATED]	1-phosphatidylinositol 4,5-bisphosphate phosphodiesterase isoform X1	ref	XP_013162331.1	PREDICTED: 1-phosphatidylinositol 4,5-bisphosphate phosphodiesterase isoform X1 [Papilio xuthus]	1880	20	0	96.96	5	P:GO:0016042; P:GO:0035556; F:GO:0004435; F:GO:0005509; C:GO:0110165	P:lipid catabolic process; P:intracellular signal transduction; F:phosphatidylinositol phospholipase C activity; F:calcium ion binding; C:cellular anatomical entity	EC:3.1.4.11; EC:3.1.4.3; EC:3.1.1	Phosphoinositide phospholipase C; Phospholipase C; Acting on ester bonds	noIPR;IPR017946;IPR037862;IPR000909;noIPR;IPR015359;IPR037862;noIPR;noIPR;IPR017946;IPR011992	Cryptochrome/photolyase, N-terminal domain superfamily;PLC-like phosphodiesterase, TIM beta/alpha-barrel domain superfamily;PLC-beta, PH domain;Phosphatidylinositol-specific phospholipase C, X domain;Phosphatidylinositol-specific phospholipase C, X domain;Phosphoinositide-specific phospholipase C, EF-hand-like domain;PLC-beta, PH domain;PLC-beta, PH domain;PLC-beta, PH domain;PLC-like phosphodies…	G3DSA:2.30.29.240 (GENE3D);G3DSA:3.20.20.190 (GENE3D);PF17787 (PFAM);PF00388 (PFAM);G3DSA:1.10.238.10 (GENE3D);PF09279 (PFAM);cd13361 (CDD);cd08591 (CDD);SSF50729 (SUPERFAMILY);SSF51695 (SUPERFAMILY);SSF47473 (SUPERFAMILY)	;GO:0008081/GO:0006629;;;;;;;;GO:0008081/GO:0006629;	;phosphoric diester hydrolase activity/lipid metabolic process;;;;;;;;phosphoric diester hydrolase activity/lipid metabolic process;
Sample_IL_DN2649_c0_g1_i2	3541.4	3326.33	3216.03	544.644	657.574	1591.51	2146.25	-1.85069	0.277259	0.516687	-3.58184	0.000341178	0.00973895	[BLASTED, MAPPED, ANNOTATED]	myc proto-oncogene protein	ref	XP_014368659.1	PREDICTED: myc proto-oncogene protein [Papilio machaon]ref	5289	20	0	83.69	4	P:GO:0006355; F:GO:0003677; F:GO:0003700; F:GO:0046983	P:regulation of transcription, DNA-templated; F:DNA binding; F:DNA-binding transcription factor activity; F:protein dimerization activity			IPR011598;IPR036638;noIPR;noIPR;noIPR;noIPR;noIPR;IPR036638	Myc-type, basic helix-loop-helix (bHLH) domain;Helix-loop-helix DNA-binding domain superfamily;Helix-loop-helix DNA-binding domain superfamily;Helix-loop-helix DNA-binding domain superfamily;Helix-loop-helix DNA-binding domain superfamily;Helix-loop-helix DNA-binding domain superfamily;Helix-loop-helix DNA-binding domain superfamily;Helix-loop-helix DNA-binding domain superfamily	PF00010 (PFAM);G3DSA:4.10.280.10 (GENE3D);mobidb-lite (MOBIDB_LITE);mobidb-lite (MOBIDB_LITE);mobidb-lite (MOBIDB_LITE);mobidb-lite (MOBIDB_LITE);cd11400 (CDD);SSF47459 (SUPERFAMILY)	GO:0046983;GO:0046983;;;;;;GO:0046983	protein dimerization activity;protein dimerization activity;;;;;;protein dimerization activity
Sample_i_DN3091_c0_g1_i11	469.593	472.522	423.01	152.095	170.095	222.356	318.278	-1.32539	0.39904	0.364762	-3.63359	0.000279509	0.00836031	[BLASTED, MAPPED, ANNOTATED]	disheveled-associated activator of morphogenesis 1 isoform X1	ref	XP_013161888.1	PREDICTED: formin-like protein 3 [Papilio xuthus]	5997	20	0	91.18	3	P:GO:0030036; F:GO:0003779; F:GO:0031267	P:actin cytoskeleton organization; F:actin binding; F:small GTPase binding			IPR010472;noIPR;IPR011989;IPR015425;IPR010473;IPR042201;noIPR;noIPR;noIPR;noIPR;noIPR;noIPR;noIPR;IPR016024;noIPR	Formin, FH3 domain;Formin, FH3 domain;Armadillo-like helical;Formin, FH2 domain;Formin, GTPase-binding domain;Formin, FH2 domain superfamily;Formin, FH2 domain superfamily;Formin, FH2 domain superfamily;Formin, FH2 domain superfamily;Formin, FH2 domain superfamily;Formin, FH2 domain superfamily;Formin, FH2 domain superfamily;Formin, FH2 domain superfamily;Armadillo-type fold;Armadillo-type fold	PF06367 (PFAM);G3DSA:1.10.238.150 (GENE3D);G3DSA:1.25.10.10 (GENE3D);PF02181 (PFAM);PF06371 (PFAM);G3DSA:1.20.58.2220 (GENE3D);mobidb-lite (MOBIDB_LITE);mobidb-lite (MOBIDB_LITE);mobidb-lite (MOBIDB_LITE);mobidb-lite (MOBIDB_LITE);mobidb-lite (MOBIDB_LITE);mobidb-lite (MOBIDB_LITE);mobidb-lite (MOBIDB_LITE);SSF48371 (SUPERFAMILY);SSF101447 (SUPERFAMILY)	GO:0003779/GO:0016043;;;;GO:0003779/GO:0030036/GO:0031267;;;;;;;;;;	actin binding/cellular component organization;;;;actin binding/actin cytoskeleton organization/small GTPase binding;;;;;;;;;;

## Sheet: L5vsAM
Gene_id	5L1	5L2	5L3	M1	M2	baseMean	log2FoldChange	FC	lfcSE	stat	pvalue	padj	Tags	Description	DB	BLAST Hit	BLAST Hit Description	Length	#Hits	e-Value	sim mean	#GO	GO IDs	GO Names	Enzyme Codes	Enzyme Names	InterPro Accession	InterPro Name	Interpro Signatures	InterPro GO ID	InterPro GO Term
Sample_prefix_DN15192_c0_g2_i1	0	0	1.59208	78.6851	44.2705	24.9095	6.3828	83.4478	1.34982	4.72863	2.26043e-06	5.36392e-05	[BLASTED, MAPPED, ANNOTATED]	tyrosine-protein kinase Dnt-like	ref	XP_013149446.1	PREDICTED: tyrosine-protein kinase Dnt-like [Papilio polytes]	5159	20	0	94.26	4	P:GO:0006468; F:GO:0004672; F:GO:0005524; C:GO:0016021	P:protein phosphorylation; F:protein kinase activity; F:ATP binding; C:integral component of membrane	EC:2.7.1	Transferring phosphorus-containing groups			G3DSA:3.30.200.20 (GENE3D);G3DSA:2.60.40.2170 (GENE3D);PF07714 (PFAM);PF02019 (PFAM);G3DSA:1.10.510.10 (GENE3D);SSF56112 (SUPERFAMILY)
Sample_IL_DN14858_c0_g3_i2	0	2.49273	6.36832	45.7315	48.6976	20.658	3.80889	14.0149	1.04174	3.65629	0.000255894	0.00294458	[BLASTED, MAPPED, ANNOTATED]	protein Wnt-1-like	ref	XP_013147887.1	PREDICTED: protein Wnt-4-like isoform X2 [Papilio polytes]	2617	20	0	96	4	P:GO:0016055; P:GO:0048699; F:GO:0005102; C:GO:0005576	P:Wnt signaling pathway; P:generation of neurons; F:signaling receptor binding; C:extracellular region					G3DSA:3.30.2460.20 (GENE3D);PF00110 (PFAM)
Sample_IL_DN4019_c0_g1_i9	25.4025	21.1882	57.3149	414.274	383.678	180.371	3.49991	11.313	0.636488	5.49879	3.82406e-08	1.50636e-06	[BLASTED, MAPPED, ANNOTATED]	protein naked cuticle homolog	ref	XP_014368363.1	PREDICTED: protein naked cuticle homolog [Papilio machaon]gb	4206	20	0	83.94	4	P:GO:0090090; F:GO:0005509; C:GO:0005737; C:GO:0005886	P:negative regulation of canonical Wnt signaling pathway; F:calcium ion binding; C:cytoplasm; C:plasma membrane					mobidb-lite (MOBIDB_LITE);mobidb-lite (MOBIDB_LITE);mobidb-lite (MOBIDB_LITE);mobidb-lite (MOBIDB_LITE);mobidb-lite (MOBIDB_LITE);SSF47473 (SUPERFAMILY)
Sample_prefix_DN5142_c0_g1_i3	27.3565	33.6519	61.2951	396.116	351.213	173.926	3.17097	9.00653	0.576167	5.50357	3.72186e-08	1.46913e-06	[BLASTED, MAPPED, ANNOTATED]	protein naked cuticle homolog	ref	XP_014368363.1	PREDICTED: protein naked cuticle homolog [Papilio machaon]gb	4061	20	0	84.97	4	P:GO:0090090; F:GO:0005509; C:GO:0005737; C:GO:0005886	P:negative regulation of canonical Wnt signaling pathway; F:calcium ion binding; C:cytoplasm; C:plasma membrane					mobidb-lite (MOBIDB_LITE);mobidb-lite (MOBIDB_LITE);mobidb-lite (MOBIDB_LITE);mobidb-lite (MOBIDB_LITE);mobidb-lite (MOBIDB_LITE);SSF47473 (SUPERFAMILY)
Sample_IL_DN4893_c0_g1_i10	46.8969	27.42	64.4793	405.531	382.94	185.453	3.08193	8.46744	0.56866	5.41963	5.97236e-08	2.22838e-06	[BLASTED, MAPPED, ANNOTATED]	protein naked cuticle homolog	ref	XP_014368363.1	PREDICTED: protein naked cuticle homolog [Papilio machaon]gb	4260	20	0	84.94	4	P:GO:0090090; F:GO:0005509; C:GO:0005737; C:GO:0005886	P:negative regulation of canonical Wnt signaling pathway; F:calcium ion binding; C:cytoplasm; C:plasma membrane					mobidb-lite (MOBIDB_LITE);mobidb-lite (MOBIDB_LITE);mobidb-lite (MOBIDB_LITE);mobidb-lite (MOBIDB_LITE);mobidb-lite (MOBIDB_LITE);SSF47473 (SUPERFAMILY)
Sample_prefix_DN24798_c0_g1_i1	7.81615	21.1882	26.2693	73.9775	158.636	57.5774	2.61851	6.14114	0.762555	3.43386	0.000595051	0.00590675	[BLASTED, MAPPED, ANNOTATED]	1-phosphatidylinositol 4,5-bisphosphate phosphodiesterase isoform X1	ref	XP_013162331.1	PREDICTED: 1-phosphatidylinositol 4,5-bisphosphate phosphodiesterase isoform X1 [Papilio xuthus]	1880	20	0	96.96	5	P:GO:0016042; P:GO:0035556; F:GO:0004435; F:GO:0005509; C:GO:0110165	P:lipid catabolic process; P:intracellular signal transduction; F:phosphatidylinositol phospholipase C activity; F:calcium ion binding; C:cellular anatomical entity	EC:3.1.4.11; EC:3.1.4.3; EC:3.1.1	Phosphoinositide phospholipase C; Phospholipase C; Acting on ester bonds			G3DSA:2.30.29.240 (GENE3D);G3DSA:3.20.20.190 (GENE3D);PF17787 (PFAM);PF00388 (PFAM);G3DSA:1.10.238.10 (GENE3D);PF09279 (PFAM);cd13361 (CDD);cd08591 (CDD);SSF50729 (SUPERFAMILY);SSF51695 (SUPERFAMILY);SSF47473 (SUPERFAMILY)
Sample_M2_DN1961_c0_g3_i3	521.728	815.123	324.784	3064.01	3392.6	1623.65	2.54383	5.83135	0.560012	4.54246	5.56025e-06	0.000117348	[BLASTED, MAPPED, ANNOTATED]	1-phosphatidylinositol 4,5-bisphosphate phosphodiesterase isoform X1	ref	XP_013162331.1	PREDICTED: 1-phosphatidylinositol 4,5-bisphosphate phosphodiesterase isoform X1 [Papilio xuthus]	8064	20	0	96.03	5	P:GO:0016042; P:GO:0035556; F:GO:0004435; F:GO:0005509; C:GO:0110165	P:lipid catabolic process; P:intracellular signal transduction; F:phosphatidylinositol phospholipase C activity; F:calcium ion binding; C:cellular anatomical entity	EC:3.1.4.11; EC:3.1.4.3; EC:3.1.1	Phosphoinositide phospholipase C; Phospholipase C; Acting on ester bonds			PF00387 (PFAM);G3DSA:1.20.1230.10 (GENE3D);G3DSA:2.60.40.150 (GENE3D);PF06631 (PFAM);PF00168 (PFAM);G3DSA:3.20.20.190 (GENE3D);mobidb-lite (MOBIDB_LITE);mobidb-lite (MOBIDB_LITE);cd00275 (CDD);SSF49562 (SUPERFAMILY);SSF69989 (SUPERFAMILY);SSF51695 (SUPERFAMILY)
Sample_IL_DN1614_c0_g1_i3	64.4832	88.4919	105.077	352.402	481.073	218.305	2.26621	4.81058	0.496517	4.56421	5.01376e-06	0.000107478	[BLASTED, MAPPED, ANNOTATED]	1-phosphatidylinositol 4,5-bisphosphate phosphodiesterase isoform X1	ref	XP_013162331.1	PREDICTED: 1-phosphatidylinositol 4,5-bisphosphate phosphodiesterase isoform X1 [Papilio xuthus]	4435	20	0	96.04	5	P:GO:0016042; P:GO:0035556; F:GO:0004435; F:GO:0005509; C:GO:0110165	P:lipid catabolic process; P:intracellular signal transduction; F:phosphatidylinositol phospholipase C activity; F:calcium ion binding; C:cellular anatomical entity	EC:3.1.4.11; EC:3.1.4.3; EC:3.1.1	Phosphoinositide phospholipase C; Phospholipase C; Acting on ester bonds			PF00387 (PFAM);G3DSA:1.20.1230.10 (GENE3D);G3DSA:2.60.40.150 (GENE3D);PF06631 (PFAM);PF00168 (PFAM);G3DSA:3.20.20.190 (GENE3D);mobidb-lite (MOBIDB_LITE);mobidb-lite (MOBIDB_LITE);cd00275 (CDD);SSF49562 (SUPERFAMILY);SSF69989 (SUPERFAMILY);SSF51695 (SUPERFAMILY)
Sample_M1_DN22408_c0_g1_i1	11.7242	7.47819	7.9604	44.3865	39.8435	22.2786	2.25164	4.76223	0.736854	3.05574	0.00224503	0.0170317	[BLASTED, MAPPED, ANNOTATED]	lutropin-choriogonadotropic hormone receptor-like	emb	CAF4909705.1	unnamed protein product [Pieris macdunnoughi]	1865	20	0	85.71	5	P:GO:0007186; F:GO:0004930; F:GO:0016500; C:GO:0005886; C:GO:0016021	P:G protein-coupled receptor signaling pathway; F:G protein-coupled receptor activity; F:protein-hormone receptor activity; C:plasma membrane; C:integral component of membrane					PF00001 (PFAM);G3DSA:3.80.10.10 (GENE3D);G3DSA:1.20.1070.10 (GENE3D);cd15136 (CDD);SSF81321 (SUPERFAMILY);SSF52058 (SUPERFAMILY)
Sample_prefix_DN5421_c0_g1_i3	11.7242	12.4636	16.7168	57.8369	72.3085	34.21	2.23055	4.69313	0.649434	3.43461	0.000593417	0.00589258	[BLASTED, MAPPED, ANNOTATED]	disheveled-associated activator of morphogenesis 1 isoform X1	ref	XP_014359881.1	PREDICTED: disheveled-associated activator of morphogenesis 1 [Papilio machaon]	1937	20	0	90.97	3	P:GO:0030036; F:GO:0003779; F:GO:0031267	P:actin cytoskeleton organization; F:actin binding; F:small GTPase binding					PF06371 (PFAM);G3DSA:1.10.238.150 (GENE3D);PF06367 (PFAM);G3DSA:1.25.10.10 (GENE3D);mobidb-lite (MOBIDB_LITE);mobidb-lite (MOBIDB_LITE);mobidb-lite (MOBIDB_LITE);SSF48371 (SUPERFAMILY)
Sample_i_DN16749_c0_g1_i1	140.691	83.5065	69.2555	349.712	499.519	228.537	2.12965	4.37611	0.554916	3.83779	0.000124148	0.00162454	[BLASTED, MAPPED, ANNOTATED]	cysteine and histidine-rich protein 1-like isoform X1	gb	KPI91698.1	E3 ubiquitin-protein ligase sina [Papilio xuthus]	2332	20	0	93.94	5	P:GO:0006511; P:GO:0016567; F:GO:0008270; F:GO:0016740; C:GO:0005737	P:ubiquitin-dependent protein catabolic process; P:protein ubiquitination; F:zinc ion binding; F:transferase activity; C:cytoplasm	EC:2	Transferases			PF03145 (PFAM);G3DSA:3.30.40.10 (GENE3D);SSF49599 (SUPERFAMILY)
Sample_IL_DN6302_c0_g2_i2	115.288	95.9701	86.7684	295.237	284.807	175.614	1.55261	2.93348	0.441502	3.51666	0.000437006	0.00458524	[BLASTED, MAPPED, ANNOTATED]	ras-like GTP-binding protein RhoL	ref	XP_004924677.1	ras-like GTP-binding protein RhoL [Bombyx mori]ref	2166	20	3.0348e-121	96.17	4	P:GO:0007264; P:GO:0035006; F:GO:0003924; F:GO:0005525	P:small GTPase mediated signal transduction; P:melanization defense response; F:GTPase activity; F:GTP binding	EC:3.6.1	Acting on acid anhydrides			G3DSA:3.40.50.300 (GENE3D);PF00071 (PFAM);cd00157 (CDD);SSF52540 (SUPERFAMILY)
Sample_M2_DN381_c0_g1_i1	3638.42	2932.7	4945	11131.6	11196	6768.74	1.53996	2.90786	0.449134	3.42873	0.000606423	0.00599883	[BLASTED, MAPPED, ANNOTATED]	transcription factor jun-D	ref	XP_014364679.1	PREDICTED: transcription factor jun-D [Papilio machaon]gb	2883	20	1.24705e-141	94.97	3	P:GO:0006357; F:GO:0003677; F:GO:0003700	P:regulation of transcription by RNA polymerase II; F:DNA binding; F:DNA-binding transcription factor activity					PF00170 (PFAM);G3DSA:1.20.5.170 (GENE3D);PF03957 (PFAM);mobidb-lite (MOBIDB_LITE);mobidb-lite (MOBIDB_LITE);cd14696 (CDD);SSF57959 (SUPERFAMILY)
Sample_prefix_DN80_c0_g3_i9	480.693	683.008	463.295	1647.68	1221.87	899.309	1.40352	2.64546	0.456569	3.07405	0.00211172	0.0162433	[BLASTED, MAPPED, ANNOTATED]	calcineurin subunit B type 2 isoform X1	ref	XP_028155924.1	calcineurin subunit B type 2 isoform X1 [Ostrinia furnacalis]	5493	20	6.69253e-111	96.52	3	P:GO:0050790; F:GO:0005509; F:GO:0008597	P:regulation of catalytic activity; F:calcium ion binding; F:calcium-dependent protein serine/threonine phosphatase regulator activity					PF13499 (PFAM);G3DSA:1.10.238.10 (GENE3D);cd00051 (CDD);SSF47473 (SUPERFAMILY)
Sample_M2_DN9277_c0_g1_i1	2321.4	1768.59	1969.4	4312.21	5445.27	3163.38	1.27258	2.41593	0.408494	3.11529	0.00183766	0.0145999	[BLASTED, MAPPED, ANNOTATED]	adenomatous polyposis coli protein-like	ref	XP_013166580.1	PREDICTED: adenomatous polyposis coli protein-like [Papilio xuthus]	11527	20	0	81.44	4	P:GO:0030178; F:GO:0008013; C:GO:0005737; C:GO:0071944	P:negative regulation of Wnt signaling pathway; F:beta-catenin binding; C:cytoplasm; C:cell periphery					PF05923 (PFAM);PF05972 (PFAM);G3DSA:1.25.10.10 (GENE3D);PF00514 (PFAM);PF18797 (PFAM);mobidb-lite (MOBIDB_LITE);mobidb-lite (MOBIDB_LITE);mobidb-lite (MOBIDB_LITE);mobidb-lite (MOBIDB_LITE);mobidb-lite (MOBIDB_LITE);mobidb-lite (MOBIDB_LITE);mobidb-lite (MOBIDB_LITE);mobidb-lite (MOBIDB_LITE);mobidb-lite (MOBIDB_LITE);mobidb-lite (MOBIDB_LITE);mobidb-lite (MOBIDB_LITE);mobidb-lite (MOBIDB_LITE);m…
Sample_i_DN8319_c0_g1_i2	191.496	186.955	290.555	76.6675	41.3192	157.398	-1.91999	0.264256	0.561538	-3.41917	0.000628124	0.00616767	[BLASTED, MAPPED, ANNOTATED]	serine/threonine-protein kinase NLK isoform X2	ref	XP_022819277.1	LOW QUALITY PROTEIN: serine/threonine-protein kinase NLK2 [Spodoptera litura]	2072	20	0	99.13	7	P:GO:0006468; P:GO:0009605; P:GO:0033554; F:GO:0004707; F:GO:0004712; F:GO:0005524; F:GO:0106310	P:protein phosphorylation; P:response to external stimulus; P:cellular response to stress; F:MAP kinase activity; F:protein serine/threonine/tyrosine kinase activity; F:ATP binding; F:protein serine kinase activity	EC:2.7.12.1; EC:2.7.11.24	Dual-specificity kinase; Mitogen-activated protein kinase			G3DSA:3.30.200.20 (GENE3D);G3DSA:1.10.510.10 (GENE3D);PF00069 (PFAM);cd07853 (CDD);SSF56112 (SUPERFAMILY)
Sample_prefix_DN3352_c0_g1_i4	451.383	337.765	978.333	162.75	155.685	417.183	-1.88929	0.26994	0.63064	-2.99582	0.00273705	0.0199361	[BLASTED, MAPPED, ANNOTATED]	division abnormally delayed protein	ref	XP_013166416.1	PREDICTED: glypican-5 [Papilio xuthus]	4765	20	0	85.36	5	P:GO:0030513; P:GO:0045880; P:GO:0090263; C:GO:0046658; C:GO:0062023	P:positive regulation of BMP signaling pathway; P:positive regulation of smoothened signaling pathway; P:positive regulation of canonical Wnt signaling pathway; C:anchored component of plasma membrane; C:collagen-containing extracellular matrix					PF01153 (PFAM);mobidb-lite (MOBIDB_LITE);mobidb-lite (MOBIDB_LITE);mobidb-lite (MOBIDB_LITE)
Sample_IL_DN661_c0_g1_i7	760.12	731.616	945.696	170.821	294.399	580.53	-1.80535	0.286112	0.482044	-3.74519	0.000180257	0.00220594	[BLASTED, MAPPED, ANNOTATED]	casein kinase II subunit alpha isoform X1	ref	XP_013176725.1	PREDICTED: casein kinase II subunit alpha isoform X1 [Papilio xuthus]	3944	20	0	98.21	3	P:GO:0006468; F:GO:0004674; F:GO:0005524	P:protein phosphorylation; F:protein serine/threonine kinase activity; F:ATP binding	EC:2.7.1	Transferring phosphorus-containing groups			PF00069 (PFAM);G3DSA:3.30.200.20 (GENE3D);G3DSA:1.10.510.10 (GENE3D);cd14132 (CDD);SSF56112 (SUPERFAMILY)
Sample_prefix_DN10420_c0_g1_i4	99.6559	62.3182	96.3209	33.6261	16.2325	61.6307	-1.78406	0.290365	0.635804	-2.80599	0.00501621	0.0319186	[BLASTED, MAPPED, ANNOTATED]	presenilin-1 isoform X2	ref	XP_013170491.1	PREDICTED: presenilin homolog [Papilio xuthus]	2670	20	9.38399e-167	88.13	6	P:GO:0007219; P:GO:0016485; F:GO:0004190; C:GO:0000139; C:GO:0005789; C:GO:0016021	P:Notch signaling pathway; P:protein processing; F:aspartic-type endopeptidase activity; C:Golgi membrane; C:endoplasmic reticulum membrane; C:integral component of membrane	EC:3.4.23	Acting on peptide bonds (peptidases)			PF01080 (PFAM);mobidb-lite (MOBIDB_LITE);mobidb-lite (MOBIDB_LITE);mobidb-lite (MOBIDB_LITE)
Sample_i_DN6212_c0_g1_i2	156.323	208.143	273.042	44.3865	82.6383	152.906	-1.74739	0.29784	0.570535	-3.06272	0.00219333	0.0167166	[BLASTED]	G1/S-specific cyclin-D3	ref	XP_026491749.1	G1/S-specific cyclin-D3 [Vanessa tameamea]	1725	20	3.9693e-150	93.56								PF00134 (PFAM);PF02984 (PFAM);G3DSA:1.10.472.10 (GENE3D);G3DSA:1.10.472.10 (GENE3D);mobidb-lite (MOBIDB_LITE);cd00043 (CDD);SSF47954 (SUPERFAMILY);SSF47954 (SUPERFAMILY)
Sample_prefix_DN4278_c0_g1_i5	111.38	204.404	125.774	47.7491	45.7462	107.011	-1.65651	0.317205	0.546436	-3.03148	0.00243356	0.0181653	[BLASTED, MAPPED, ANNOTATED]	mothers against decapentaplegic homolog 3	ref	XP_013177162.1	PREDICTED: mothers against decapentaplegic homolog 3 [Papilio xuthus]gb	2810	20	0	94.88	9	P:GO:0006355; P:GO:0007179; P:GO:0009791; P:GO:0050793; P:GO:0051239; F:GO:0003677; F:GO:0046872; C:GO:0005667; C:GO:0005737	P:regulation of transcription, DNA-templated; P:transforming growth factor beta receptor signaling pathway; P:post-embryonic development; P:regulation of developmental process; P:regulation of multicellular organismal process; F:DNA binding; F:metal ion binding; C:transcription regulator complex; C:cytoplasm					G3DSA:3.90.520.10 (GENE3D);G3DSA:2.60.200.10 (GENE3D);PF03165 (PFAM);PF03166 (PFAM);mobidb-lite (MOBIDB_LITE);cd10985 (CDD);SSF49879 (SUPERFAMILY);SSF56366 (SUPERFAMILY)
Sample_i_DN2390_c0_g1_i2	103.564	66.0573	85.1763	27.5734	28.038	62.0818	-1.60592	0.328525	0.54484	-2.94751	0.00320341	0.022594	[BLASTED, MAPPED, ANNOTATED]	presenilin-1 isoform X2	gb	KAG6465208.1	hypothetical protein O3G_MSEX015001 [Manduca sexta]	3701	20	0	84.38	6	P:GO:0007219; P:GO:0016485; F:GO:0004190; C:GO:0000139; C:GO:0005789; C:GO:0016021	P:Notch signaling pathway; P:protein processing; F:aspartic-type endopeptidase activity; C:Golgi membrane; C:endoplasmic reticulum membrane; C:integral component of membrane	EC:3.4.23	Acting on peptide bonds (peptidases)			G3DSA:1.10.472.100 (GENE3D);PF01080 (PFAM);mobidb-lite (MOBIDB_LITE);mobidb-lite (MOBIDB_LITE);mobidb-lite (MOBIDB_LITE);mobidb-lite (MOBIDB_LITE);mobidb-lite (MOBIDB_LITE)
Sample_prefix_DN7755_c0_g1_i2	746.442	513.502	892.361	193.014	336.456	536.355	-1.43894	0.368839	0.529904	-2.71546	0.00661828	0.0391934	[BLASTED, MAPPED, ANNOTATED]	casein kinase II subunit alpha isoform X1	ref	XP_013135122.1	PREDICTED: casein kinase II subunit alpha isoform X1 [Papilio polytes]	2214	20	0	98.85	3	P:GO:0006468; F:GO:0004674; F:GO:0005524	P:protein phosphorylation; F:protein serine/threonine kinase activity; F:ATP binding	EC:2.7.1	Transferring phosphorus-containing groups			PF00069 (PFAM);G3DSA:3.30.200.20 (GENE3D);G3DSA:1.10.510.10 (GENE3D);cd14132 (CDD);SSF56112 (SUPERFAMILY)
Sample_IL_DN3485_c0_g1_i2	3058.07	2300.79	2318.87	758.605	1177.6	1922.78	-1.40229	0.378328	0.457007	-3.06843	0.00215189	0.016477	[BLASTED, MAPPED, ANNOTATED]	calcyclin-binding protein	ref	XP_014360075.1	PREDICTED: calcyclin-binding protein [Papilio machaon]gb	1756	20	2.00077e-130	86.6	4	F:GO:0015631; F:GO:0031625; F:GO:0044548; C:GO:0005737	F:tubulin binding; F:ubiquitin protein ligase binding; F:S100 protein binding; C:cytoplasm					G3DSA:4.10.860.10 (GENE3D);PF09032 (PFAM);G3DSA:2.60.40.790 (GENE3D);PF04969 (PFAM);cd06468 (CDD);SSF140106 (SUPERFAMILY);SSF49764 (SUPERFAMILY)
Sample_i_DN2731_c0_g2_i2	199.312	168.259	245.976	84.0653	81.9005	155.903	-1.30339	0.405172	0.463344	-2.81302	0.00490789	0.0314004	[BLASTED, MAPPED, ANNOTATED]	frizzled-7-B	ref	XP_013133623.1	PREDICTED: frizzled-7-B-like [Papilio polytes]	3702	20	0	92.01	3	P:GO:0016055; F:GO:0042813; C:GO:0016021	P:Wnt signaling pathway; F:Wnt-activated receptor activity; C:integral component of membrane					G3DSA:1.20.1070.10 (GENE3D);G3DSA:1.10.2000.10 (GENE3D);PF01392 (PFAM);PF01534 (PFAM);mobidb-lite (MOBIDB_LITE);mobidb-lite (MOBIDB_LITE);cd15034 (CDD);SSF63501 (SUPERFAMILY)

## Sheet: L5vsAF
Gene_id	5L1	5L2	5L3	F	baseMean	log2FoldChange	FC	lfcSE	stat	pvalue	padj	Tags	Description	DB	BLAST Hit	BLAST Hit Description	Length	#Hits	e-Value	sim mean	#GO	GO IDs	GO Names	Enzyme Codes	Enzyme Names	InterPro Accession	InterPro Name	Interpro Signatures	InterPro GO ID	InterPro GO Term
Sample_i_DN6212_c0_g1_i2	147.735	199.669	257.448	22.6938	156.887	-3.15421	0.112328	0.837422	-3.76657	0.000165504	0.00640589	[BLASTED]	G1/S-specific cyclin-D3	ref	XP_026491749.1	G1/S-specific cyclin-D3 [Vanessa tameamea]	1725	20	3.9693e-150	93.56						IPR006671;IPR004367;noIPR;noIPR;noIPR;IPR013763;IPR036915;IPR036915	Cyclin, N-terminal;Cyclin, C-terminal domain;Cyclin, C-terminal domain;Cyclin, C-terminal domain;Cyclin, C-terminal domain;Cyclin-like;Cyclin-like superfamily;Cyclin-like superfamily	PF00134 (PFAM);PF02984 (PFAM);G3DSA:1.10.472.10 (GENE3D);G3DSA:1.10.472.10 (GENE3D);mobidb-lite (MOBIDB_LITE);cd00043 (CDD);SSF47954 (SUPERFAMILY);SSF47954 (SUPERFAMILY)	;;;;;;;	;;;;;;;

## Sheet: AMvsAF
Gene_id	M1	M2	F	baseMean	log2FoldChange	FC	lfcSE	stat	pvalue	padj	Tags	Description	DB	BLAST Hit	BLAST Hit Description	Length	#Hits	e-Value	sim mean	#GO	GO IDs	GO Names	Enzyme Codes	Enzyme Names	InterPro Accession	InterPro Name	Interpro Signatures	InterPro GO ID	InterPro GO Term
Sample_IL_DN4019_c0_g1_i9	612.959	560.614	130.497	434.69	2.16885	4.49666	0.633893	3.42148	0.000622806	0.0242176	[BLASTED, MAPPED, ANNOTATED]	protein naked cuticle homolog	ref	XP_014368363.1	PREDICTED: protein naked cuticle homolog [Papilio machaon]gb	4206	20	0	83.94	4	P:GO:0090090; F:GO:0005509; C:GO:0005737; C:GO:0005886	P:negative regulation of canonical Wnt signaling pathway; F:calcium ion binding; C:cytoplasm; C:plasma membrane			noIPR;noIPR;noIPR;noIPR;noIPR;IPR011992	DNA/RNA polymerase superfamily;DNA/RNA polymerase superfamily;DNA/RNA polymerase superfamily;DNA/RNA polymerase superfamily;DNA/RNA polymerase superfamily;EF-hand domain pair	mobidb-lite (MOBIDB_LITE);mobidb-lite (MOBIDB_LITE);mobidb-lite (MOBIDB_LITE);mobidb-lite (MOBIDB_LITE);mobidb-lite (MOBIDB_LITE);SSF47473 (SUPERFAMILY)	;;;;;	;;;;;

## Sheet: AMFvsAFF
Gene_id	AM1_1	AF1_1	baseMean	log2FoldChange	FC	lfcSE	stat	pvalue	padj	Tags	Description	DB	BLAST Hit	BLAST Hit Description	Length	#Hits	e-Value	sim mean	#GO	GO IDs	GO Names	Enzyme Codes	Enzyme Names	InterPro Accession	InterPro Name	Interpro Signatures	InterPro GO ID	InterPro GO Term
Sample_IL_DN16712_c0_g1_i1	622.125	190.023	406.074	1.71103	3.27395	0.786943	2.17428	0.0296842	0.999864	[BLASTED]	uncharacterized protein LOC112048121	ref	XP_023941275.1	uncharacterized protein LOC112048121 [Bicyclus anynana]	331	20	6.63529e-33	80.69						noIPR;noIPR;IPR010442;IPR001781;noIPR;noIPR;noIPR;noIPR;noIPR;noIPR;noIPR;noIPR;IPR033725;IPR033726;IPR033727;IPR033723;noIPR;noIPR	LDL receptor-like superfamily;LDL receptor-like superfamily;PET domain;Zinc finger, LIM-type;Zinc finger, LIM-type;Zinc finger, LIM-type;Zinc finger, LIM-type;Zinc finger, LIM-type;Zinc finger, LIM-type;Zinc finger, LIM-type;Zinc finger, LIM-type;Zinc finger, LIM-type;LIM1 prickle;LIM2 prickle;LIM3 prickle;PET prickle;PET prickle;PET prickle	G3DSA:2.10.110.10 (GENE3D);G3DSA:2.10.110.10 (GENE3D);PF06297 (PFAM);PF00412 (PFAM);G3DSA:2.10.110.10 (GENE3D);mobidb-lite (MOBIDB_LITE);mobidb-lite (MOBIDB_LITE);mobidb-lite (MOBIDB_LITE);mobidb-lite (MOBIDB_LITE);mobidb-lite (MOBIDB_LITE);mobidb-lite (MOBIDB_LITE);mobidb-lite (MOBIDB_LITE);cd09415 (CDD);cd09418 (CDD);cd09420 (CDD);cd09827 (CDD);SSF57716 (SUPERFAMILY);SSF57716 (SUPERFAMILY)	;;GO:0008270;;;;;;;;;;;;;;;	;;zinc ion binding;;;;;;;;;;;;;;;

[truncated: 5 more sheets: AMHvsAFH, AMLvsAFL, AMWvsAFW, AMRvsAFR, AMBvsAFB]
